# Supplementary material for: Assessing arthropod biodiversity with DNA barcoding in Jinnah Garden, Lahore, Pakistan
Source: PeerJ. 2024 May 31;12:e17420. doi: 10.7717/peerj.17420 (PMC11146329; doi:10.7717/peerj.17420)
Supplement: Supplemental Information 2 [file peerj-12-17420-s002.xls]

BIN Discordance (CONCORDANT-BINS) Analysis
Process ID	URI	Count	Phylum	Class	Order	Family	Subfamily	Tribe	Genus	Species
GMPJA490-21,GMPJA1472-21,GMPJA1725-21,GMPJA1738-21,GMPJA1997-21,GMPJA2145-21,GMPJA2276-21,GMPJA2327-21,GMPJA3148-21,GMPJA3161-21,GMPJA3443-21,GMPJA3468-21,GMPJA3617-21,GMPJA3627-21,GMPJA4008-21,GMPJA4151-21,GMPJA4327-21,GMPJA4342-21,GMPJA4453-21,GMPJA4500-21,GMPJA4510-21,GMPJA4552-21,GMPJA4558-21,GMPJA4579-21,GMPJA6444-21,GMPJA6559-21,GMPJA6803-21,GMPJA8236-21,GMPJA8539-21,GMPJA10591-21,GMPJA1063…	BOLD:AAD7633	31	Arthropoda:31	Insecta:31	Diptera:31	Muscidae:31	Coenosiinae:31	Coenosiini:31	Coenosia:31	Coenosia attenuata:31
GMPJA6305-21,GMPJA6308-21,GMPJA6922-21,GMPJA10494-21,GMPJA10496-21,GMPJA10502-21,GMPJA10503-21,GMPJA10752-21,GMPJA10756-21	BOLD:ABW8977	9	Arthropoda:9	Collembola:9	Entomobryomorpha:9	Entomobryidae:9	Seirinae:9		Seira:9
GMPJA335-21,GMPJA347-21,GMPJA400-21,GMPJA430-21,GMPJA498-21,GMPJA511-21,GMPJA930-21,GMPJA4378-21,GMPJA4563-21,GMPJA5114-21,GMPJA5205-21,GMPJA5220-21,GMPJA5222-21,GMPJA5233-21,GMPJA5249-21,GMPJA5255-21,GMPJA5291-21,GMPJA5356-21,GMPJA5415-21,GMPJA5440-21,GMPJA5452-21,GMPJA5481-21,GMPJA5505-21,GMPJA5516-21,GMPJA5540-21,GMPJA5552-21,GMPJA6557-21,GMPJA6633-21,GMPJA6664-21,GMPJA6697-21,GMPJA6728-21,GMP…	BOLD:ACO4648	49	Arthropoda:49	Insecta:49	Diptera:49	Ephydridae:49
GMPJA9018-21,GMPJA9106-21,GMPJA10378-21,GMPJA10382-21,GMPJA10402-21,GMPJA10403-21,GMPJA10409-21,GMPJA10432-21,GMPJA10446-21,GMPJA10447-21,GMPJA10450-21,GMPJA10451-21,GMPJA10456-21,GMPJA10512-21	BOLD:ACA8955	14	Arthropoda:14	Insecta:14	Hemiptera:14	Delphacidae:14	Delphacinae:14	Delphacini:14	Nilaparvata:14
GMPJA6009-21,GMPJA9462-21,GMPJA9563-21	BOLD:ACA6381	3	Arthropoda:3	Insecta:3	Hymenoptera:3	Braconidae:3	Cardiochilinae:3		Schoenlandella:3
GMPJA1469-21,GMPJA10527-21	BOLD:ABX0213	2	Arthropoda:2	Insecta:2	Diptera:2	Muscidae:2	Coenosiinae:2		Orchisia:2	Orchisia costata:2
GMPJA903-21,GMPJA2795-21,GMPJA2796-21,GMPJA2798-21,GMPJA2835-21,GMPJA2869-21,GMPJA2972-21	BOLD:ABX9985	7	Arthropoda:7	Insecta:7	Hymenoptera:7	Megaspilidae:7
GMPJA4988-21,GMPJA5619-21,GMPJA6302-21	BOLD:ACP3811	3	Arthropoda:3	Arachnida:3	Araneae:3	Gnaphosidae:3			Micaria:3
GMPJA7265-21,GMPJA7509-21,GMPJA8030-21,GMPJA8778-21	BOLD:ACW4582	4	Arthropoda:4	Insecta:4	Diptera:4	Scatopsidae:4
GMPJA9609-21,GMPJA9629-21	BOLD:ADV1410	2	Arthropoda:2	Insecta:2	Hymenoptera:2	Trichogrammatidae:2
GMPJA850-21,GMPJA859-21,GMPJA861-21,GMPJA2674-21,GMPJA2693-21,GMPJA3890-21,GMPJA9989-21,GMPJA9992-21,GMPJA9999-21,GMPJA10005-21,GMPJA10030-21	BOLD:ACM1472	11	Arthropoda:11	Insecta:11	Hemiptera:11	Aleyrodidae:11	Aleyrodinae:11		Singhiella:11	Singhiella simplex:11
GMPJA5307-21,GMPJA6434-21	BOLD:ADS4902	2	Arthropoda:2	Insecta:2	Diptera:2	Psychodidae:2	Phlebotominae:2		Sergentomyia:2	Sergentomyia babu:2
GMPJA063-21,GMPJA177-21,GMPJA5391-21,GMPJA7244-21,GMPJA7281-21,GMPJA7980-21,GMPJA8485-21,GMPJA8693-21,GMPJA10205-21,GMPJA10221-21,GMPJA10225-21,GMPJA10290-21,GMPJA10314-21,GMPJA10352-21,GMPJA10373-21	BOLD:ACV2691	15	Arthropoda:15	Insecta:15	Diptera:15	Chloropidae:15	Oscinellinae:15		Anatrichus:15
GMPJA9270-21,GMPJA9407-21,GMPJA9508-21,GMPJA9720-21,GMPJA9785-21	BOLD:AEK2139	5	Arthropoda:5	Insecta:5	Hymenoptera:5	Trichogrammatidae:5
GMPJA363-21,GMPJA1385-21,GMPJA1859-21,GMPJA3336-21,GMPJA3495-21,GMPJA3556-21,GMPJA3624-21,GMPJA5251-21	BOLD:ABW7948	8	Arthropoda:8	Insecta:8	Diptera:8	Phoridae:8
GMPJA4945-21,GMPJA9033-21,GMPJA9138-21	BOLD:AAZ5698	3	Arthropoda:3	Insecta:3	Hemiptera:3	Cicadellidae:3	Deltocephalinae:3	Chiasmini:3	Aconurella:3	Aconurella prolixa:3
GMPJA9314-21,GMPJA10376-21	BOLD:AEK2036	2	Arthropoda:2	Insecta:2	Hymenoptera:2	Scelionidae:2
GMPJA2987-21,GMPJA3722-21,GMPJA3743-21,GMPJA6038-21,GMPJA9749-21,GMPJA9813-21,GMPJA9900-21	BOLD:ABX8534	7	Arthropoda:7	Insecta:7	Hymenoptera:7	Mymaridae:7			Lymaenon:7
GMPJA326-21,GMPJA5819-21	BOLD:AAZ5690	2	Arthropoda:2	Insecta:2	Hemiptera:2	Cicadellidae:2	Deltocephalinae:2	Chiasmini:2	Exitianus:2
GMPJA999-21,GMPJA1456-21,GMPJA1492-21,GMPJA1500-21,GMPJA1742-21,GMPJA2228-21,GMPJA2369-21,GMPJA2405-21,GMPJA2451-21,GMPJA2458-21	BOLD:ABW7944	10	Arthropoda:10	Insecta:10	Diptera:10	Psychodidae:10
GMPJA582-21,GMPJA588-21,GMPJA592-21,GMPJA900-21,GMPJA901-21,GMPJA2887-21	BOLD:ABX2033	6	Arthropoda:6	Insecta:6	Hymenoptera:6	Braconidae:6	Aphidiinae:6	Trioxini:6	Binodoxys:6	Binodoxys acalephae:6
GMPJA3202-21,GMPJA5257-21,GMPJA7377-21	BOLD:AEJ2376	3	Arthropoda:3	Insecta:3	Diptera:3	Cecidomyiidae:3
GMPJA4999-21,GMPJA5000-21,GMPJA5001-21	BOLD:ACG2844	3	Arthropoda:3	Insecta:3	Orthoptera:3	Tridactylidae:3
GMPJA014-21,GMPJA295-21,GMPJA572-21,GMPJA589-21,GMPJA2813-21,GMPJA2834-21,GMPJA2872-21,GMPJA2874-21,GMPJA9710-21,GMPJA9901-21,GMPJA10694-21	BOLD:ABX2030	11	Arthropoda:11	Insecta:11	Hymenoptera:11	Braconidae:11	Aphidiinae:11	Trioxini:11	Lipolexis:11
GMPJA6947-21,GMPJA9403-21	BOLD:AAH1201	2	Arthropoda:2	Insecta:2	Hymenoptera:2	Braconidae:2	Microgastrinae:2
GMPJA682-21,GMPJA723-21	BOLD:ABW5482	2	Arthropoda:2	Insecta:2	Diptera:2	Cecidomyiidae:2
GMPJA1284-21,GMPJA10764-21	BOLD:ABV2035	2	Arthropoda:2	Insecta:2	Lepidoptera:2
GMPJA3177-21,GMPJA3272-21,GMPJA3473-21,GMPJA4130-21,GMPJA4230-21,GMPJA5401-21,GMPJA5421-21,GMPJA5433-21,GMPJA5454-21,GMPJA5470-21,GMPJA6386-21,GMPJA6441-21,GMPJA6451-21,GMPJA6452-21,GMPJA6523-21,GMPJA6651-21,GMPJA6786-21,GMPJA6845-21,GMPJA6873-21,GMPJA7280-21,GMPJA7375-21,GMPJA7637-21,GMPJA8171-21,GMPJA8413-21,GMPJA8527-21,GMPJA10220-21,GMPJA10223-21,GMPJA10311-21,GMPJA10320-21,GMPJA10351-21	BOLD:ABY0775	30	Arthropoda:30	Insecta:30	Diptera:30	Dolichopodidae:30
GMPJA8429-21,GMPJA8511-21,GMPJA10371-21	BOLD:ACP4233	3	Arthropoda:3	Insecta:3	Diptera:3	Phoridae:3
GMPJA5373-21,GMPJA7493-21,GMPJA8090-21,GMPJA8571-21,GMPJA8590-21,GMPJA8727-21	BOLD:ABY0773	6	Arthropoda:6	Insecta:6	Diptera:6	Cecidomyiidae:6
GMPJA293-21,GMPJA595-21	BOLD:ACS4476	2	Arthropoda:2	Insecta:2	Hymenoptera:2	Ichneumonidae:2
GMPJA2838-21,GMPJA9564-21	BOLD:AEK1090	2	Arthropoda:2	Insecta:2	Hymenoptera:2	Trichogrammatidae:2
GMPJA107-21,GMPJA186-21,GMPJA201-21	BOLD:ACQ4694	3	Arthropoda:3	Insecta:3	Diptera:3	Chloropidae:3	Oscinellinae:3
GMPJA6917-21,GMPJA9253-21	BOLD:ADV4421	2	Arthropoda:2	Arachnida:2	Trombidiformes:2	Eupodidae:2
GMPJA9770-21,GMPJA9829-21	BOLD:AEJ2192	2	Arthropoda:2	Insecta:2	Hymenoptera:2	Aphelinidae:2	Coccophaginae:2		Encarsia:2
GMPJA486-21,GMPJA492-21,GMPJA1883-21,GMPJA4014-21,GMPJA5174-21,GMPJA5473-21,GMPJA8040-21,GMPJA8575-21	BOLD:ACF9854	8	Arthropoda:8	Insecta:8	Diptera:8	Chloropidae:8	Chloropinae:8		Pachylophus:8
GMPJA1569-21,GMPJA1973-21,GMPJA2382-21,GMPJA3043-21,GMPJA3108-21,GMPJA3279-21,GMPJA3358-21,GMPJA3476-21,GMPJA3494-21	BOLD:ACB5861	9	Arthropoda:9	Insecta:9	Diptera:9	Milichiidae:9	Madizinae:9		Desmometopa:9	Desmometopa sordida:9
GMPJA2907-21,GMPJA3850-21	BOLD:AAA8933	2	Arthropoda:2	Insecta:2	Coleoptera:2	Coccinellidae:2	Coccinellinae:2	Coccinellini:2	Coccinella:2	Coccinella septempunctata:2
GMPJA6240-21,GMPJA9285-21,GMPJA9321-21,GMPJA9392-21,GMPJA9487-21,GMPJA9510-21,GMPJA9546-21,GMPJA9575-21,GMPJA9581-21,GMPJA9587-21,GMPJA9658-21,GMPJA10121-21	BOLD:AAH1999	12	Arthropoda:12	Insecta:12	Hymenoptera:12	Ichneumonidae:12	Campopleginae:12
GMPJA9095-21,GMPJA10384-21,GMPJA10426-21	BOLD:ABX3138	3	Arthropoda:3	Insecta:3	Hemiptera:3	Cicadellidae:3
GMPJA6915-21,GMPJA9257-21,GMPJA10077-21	BOLD:ADU4162	3	Arthropoda:3	Arachnida:3	Mesostigmata:3
GMPJA9067-21,GMPJA10466-21	BOLD:AAC4135	2	Arthropoda:2	Insecta:2	Hemiptera:2	Cicadellidae:2	Deltocephalinae:2	Opsiini:2	Orosius:2	Orosius albicinctus:2
GMPJA060-21,GMPJA062-21,GMPJA078-21,GMPJA134-21,GMPJA137-21,GMPJA165-21,GMPJA189-21,GMPJA213-21,GMPJA358-21,GMPJA362-21,GMPJA426-21,GMPJA442-21,GMPJA457-21,GMPJA499-21,GMPJA526-21,GMPJA620-21,GMPJA628-21,GMPJA630-21,GMPJA632-21,GMPJA635-21,GMPJA637-21,GMPJA643-21,GMPJA649-21,GMPJA650-21,GMPJA653-21,GMPJA654-21,GMPJA659-21,GMPJA661-21,GMPJA663-21,GMPJA665-21,GMPJA668-21,GMPJA669-21,GMPJA670-21,GMP…	BOLD:ACZ6583	299	Arthropoda:299	Insecta:299	Diptera:299	Ephydridae:299	Ephydrinae:299		Scatella:298
GMPJA5141-21,GMPJA5546-21,GMPJA7822-21,GMPJA8713-21	BOLD:AEJ8018	4	Arthropoda:4	Insecta:4	Diptera:4	Phoridae:4
GMPJA1998-21,GMPJA2760-21,GMPJA4591-21,GMPJA7507-21,GMPJA7912-21,GMPJA8122-21,GMPJA8648-21	BOLD:AAN6408	7	Arthropoda:7	Insecta:7	Diptera:7	Sphaeroceridae:7	Limosininae:7		Bifronsina:7	Bifronsina bifrons:7
GMPJA1316-21,GMPJA1755-21,GMPJA2301-21,GMPJA2368-21,GMPJA3322-21	BOLD:AEJ3822	5	Arthropoda:5	Insecta:5	Diptera:5	Ceratopogonidae:5
GMPJA1763-21,GMPJA6748-21	BOLD:AEJ6174	2	Arthropoda:2	Insecta:2	Diptera:2	Chloropidae:2
GMPJA6052-21,GMPJA6097-21,GMPJA9867-21	BOLD:ACP0531	3	Arthropoda:3	Insecta:3	Hymenoptera:3	Figitidae:3
GMPJA891-21,GMPJA2816-21,GMPJA2823-21,GMPJA2827-21,GMPJA2833-21,GMPJA2845-21,GMPJA2851-21,GMPJA2858-21,GMPJA2883-21,GMPJA2947-21,GMPJA2965-21,GMPJA2981-21	BOLD:AAA3104	12	Arthropoda:12	Insecta:12	Hymenoptera:12	Braconidae:12	Microgastrinae:12		Microplitis:12
GMPJA5794-21,GMPJA5970-21,GMPJA6108-21,GMPJA6118-21,GMPJA9874-21,GMPJA10703-21	BOLD:AEK1916	6	Arthropoda:6	Insecta:6	Hymenoptera:6	Figitidae:6
GMPJA1521-21,GMPJA2399-21,GMPJA3083-21,GMPJA3214-21,GMPJA4011-21,GMPJA4018-21,GMPJA4021-21,GMPJA4031-21,GMPJA4043-21,GMPJA4065-21,GMPJA4066-21,GMPJA4095-21,GMPJA4136-21,GMPJA4158-21,GMPJA4218-21,GMPJA4234-21,GMPJA4238-21,GMPJA4257-21,GMPJA4282-21,GMPJA4291-21,GMPJA4332-21,GMPJA4339-21,GMPJA4399-21,GMPJA4435-21,GMPJA4439-21,GMPJA4447-21,GMPJA4467-21,GMPJA4473-21,GMPJA4534-21,GMPJA4536-21,GMPJA4539…	BOLD:ABY1197	50	Arthropoda:50	Insecta:50	Diptera:50	Cecidomyiidae:50
GMPJA7330-21,GMPJA7399-21,GMPJA7400-21,GMPJA7605-21,GMPJA7672-21,GMPJA7684-21,GMPJA7862-21,GMPJA7921-21,GMPJA8568-21,GMPJA8681-21,GMPJA8792-21,GMPJA10315-21,GMPJA10362-21	BOLD:AAG3775	13	Arthropoda:13	Insecta:13	Diptera:13	Pipunculidae:13	Pipunculinae:13	Tomosvaryellini:13	Tomosvaryella:13
GMPJA1825-21,GMPJA8182-21,GMPJA10296-21,GMPJA10308-21	BOLD:ACR3351	4	Arthropoda:4	Insecta:4	Diptera:4	Chloropidae:4	Oscinellinae:4	Elachipterini:4	Melanochaeta:4
GMPJA2307-21,GMPJA4114-21,GMPJA4140-21,GMPJA4373-21,GMPJA4384-21,GMPJA4524-21,GMPJA5042-21,GMPJA5058-21,GMPJA5148-21,GMPJA5168-21,GMPJA5169-21,GMPJA5240-21,GMPJA5245-21,GMPJA5449-21,GMPJA5451-21,GMPJA5548-21,GMPJA5589-21,GMPJA6489-21,GMPJA6528-21,GMPJA6701-21,GMPJA6741-21,GMPJA7261-21,GMPJA7354-21,GMPJA7654-21,GMPJA8117-21,GMPJA8332-21,GMPJA8377-21,GMPJA8472-21,GMPJA8501-21,GMPJA8523-21,GMPJA8630…	BOLD:ABY1193	34	Arthropoda:34	Insecta:34	Diptera:34	Ephydridae:34
GMPJA7235-21,GMPJA10189-21	BOLD:AEK2503	2	Arthropoda:2	Insecta:2	Diptera:2	Ephydridae:2
GMPJA301-21,GMPJA593-21	BOLD:ACF6215	2	Arthropoda:2	Insecta:2	Hymenoptera:2	Diapriidae:2	Diapriinae:2
GMPJA2801-21,GMPJA2821-21,GMPJA2875-21,GMPJA6131-21,GMPJA9481-21,GMPJA9491-21,GMPJA9651-21,GMPJA9693-21	BOLD:ABV9379	8	Arthropoda:8	Insecta:8	Hymenoptera:8	Mymaridae:8			Anagrus:8
GMPJA4852-21,GMPJA10131-21,GMPJA10132-21	BOLD:ACW2214	3	Arthropoda:3	Insecta:3	Lepidoptera:3	Geometridae:3	Sterrhinae:3		Scopula:3	Scopula emissaria:3
GMPJA790-21,GMPJA9500-21,GMPJA9555-21,GMPJA9880-21	BOLD:AEJ8370	4	Arthropoda:4	Insecta:4	Hymenoptera:4	Mymaridae:4
GMPJA099-21,GMPJA957-21,GMPJA1746-21,GMPJA1867-21,GMPJA1877-21,GMPJA2091-21,GMPJA2289-21,GMPJA2386-21,GMPJA2438-21	BOLD:AAG6826	9	Arthropoda:9	Insecta:9	Diptera:9	Sphaeroceridae:9	Limosininae:9
GMPJA086-21,GMPJA396-21,GMPJA7321-21,GMPJA7342-21,GMPJA7465-21,GMPJA7641-21,GMPJA7802-21,GMPJA7833-21,GMPJA8295-21,GMPJA10243-21,GMPJA10353-21,GMPJA10364-21	BOLD:AAP6562	12	Arthropoda:12	Insecta:12	Diptera:12	Ephydridae:12	Discomyzinae:12		Psilopa:12	Psilopa singaporensis:12
GMPJA3801-21,GMPJA9260-21	BOLD:ACM5222	2	Arthropoda:2	Arachnida:2	Mesostigmata:2	Urodinychidae:2			Uroobovella:2	Uroobovella fimicola:2
GMPJA8075-21,GMPJA8082-21	BOLD:ACI9293	2	Arthropoda:2	Insecta:2	Diptera:2	Ceratopogonidae:2
GMPJA042-21,GMPJA3492-21	BOLD:ADJ8357	2	Arthropoda:2	Insecta:2	Diptera:2	Syrphidae:2	Syrphinae:2	Syrphini:2	Eupeodes:2
GMPJA7513-21,GMPJA7710-21,GMPJA8556-21	BOLD:ACW2344	3	Arthropoda:3	Insecta:3	Diptera:3	Cecidomyiidae:3
GMPJA203-21,GMPJA446-21,GMPJA1009-21,GMPJA1199-21,GMPJA1328-21,GMPJA1351-21,GMPJA1549-21,GMPJA1836-21,GMPJA5341-21,GMPJA6440-21,GMPJA6458-21,GMPJA6588-21,GMPJA6656-21,GMPJA6714-21,GMPJA6875-21,GMPJA7238-21,GMPJA7328-21,GMPJA7350-21,GMPJA7436-21,GMPJA7440-21,GMPJA7448-21,GMPJA7547-21,GMPJA7610-21,GMPJA7650-21,GMPJA7682-21,GMPJA7868-21,GMPJA7869-21,GMPJA7890-21,GMPJA7925-21,GMPJA7939-21,GMPJA7978-2…	BOLD:ACF8637	51	Arthropoda:51	Insecta:51	Diptera:51	Ceratopogonidae:51
GMPJA6232-21,GMPJA6980-21,GMPJA9344-21,GMPJA9453-21,GMPJA9495-21,GMPJA9642-21	BOLD:ACV5388	6	Arthropoda:6	Insecta:6	Hymenoptera:6	Aphelinidae:6	Coccophaginae:6		Encarsia:6	Encarsia sophia:6
GMPJA1464-21,GMPJA3072-21,GMPJA3172-21,GMPJA3314-21,GMPJA3349-21,GMPJA3456-21,GMPJA3505-21,GMPJA4144-21,GMPJA6262-21,GMPJA6781-21,GMPJA6858-21,GMPJA10107-21	BOLD:ACA1246	12	Arthropoda:12	Insecta:12	Diptera:12	Muscidae:12	Coenosiinae:12	Limnophorini:12	Lispe:12
GMPJA5818-21,GMPJA5822-21,GMPJA5824-21,GMPJA5872-21,GMPJA5902-21,GMPJA7018-21,GMPJA7020-21,GMPJA9928-21,GMPJA9943-21,GMPJA9950-21,GMPJA9952-21,GMPJA9957-21,GMPJA9986-21,GMPJA10002-21,GMPJA10026-21,GMPJA10032-21,GMPJA10429-21,GMPJA10744-21	BOLD:ADS0734	18	Arthropoda:18	Insecta:18	Hemiptera:18	Aleyrodidae:18
GMPJA6982-21,GMPJA9271-21,GMPJA9276-21,GMPJA9301-21,GMPJA9640-21,GMPJA9786-21	BOLD:AEJ9728	6	Arthropoda:6	Insecta:6	Hymenoptera:6	Aphelinidae:6
GMPJA7412-21,GMPJA8563-21	BOLD:ACW1636	2	Arthropoda:2	Insecta:2	Diptera:2	Cecidomyiidae:2	Cecidomyiinae:2
GMPJA1891-21,GMPJA2356-21,GMPJA3370-21,GMPJA3614-21,GMPJA5584-21,GMPJA10617-21	BOLD:ABX7294	6	Arthropoda:6	Insecta:6	Diptera:6	Phoridae:6
GMPJA5045-21,GMPJA5062-21,GMPJA5091-21,GMPJA5204-21,GMPJA5370-21,GMPJA6465-21,GMPJA6854-21,GMPJA7463-21	BOLD:ACF8142	8	Arthropoda:8	Insecta:8	Diptera:8	Chironomidae:8
GMPJA1391-21,GMPJA1427-21,GMPJA1451-21,GMPJA1596-21,GMPJA1629-21,GMPJA1730-21,GMPJA1736-21,GMPJA1767-21,GMPJA1777-21,GMPJA1854-21,GMPJA1855-21,GMPJA1902-21,GMPJA1955-21,GMPJA1974-21,GMPJA2021-21,GMPJA2039-21,GMPJA2114-21,GMPJA2176-21,GMPJA2211-21,GMPJA2238-21,GMPJA2240-21,GMPJA2246-21,GMPJA2257-21,GMPJA2258-21,GMPJA2318-21,GMPJA2321-21,GMPJA2394-21,GMPJA2424-21,GMPJA2449-21,GMPJA2461-21	BOLD:ABX2148	30	Arthropoda:30	Insecta:30	Diptera:30	Sphaeroceridae:30
GMPJA053-21,GMPJA221-21,GMPJA367-21,GMPJA1850-21,GMPJA1909-21,GMPJA1917-21,GMPJA2137-21,GMPJA2217-21,GMPJA2513-21,GMPJA5080-21,GMPJA5201-21,GMPJA5252-21,GMPJA5271-21,GMPJA8300-21,GMPJA10573-21	BOLD:ACG0916	15	Arthropoda:15	Insecta:15	Diptera:15	Chloropidae:15
GMPJA290-21,GMPJA9475-21	BOLD:AAB1926	2	Arthropoda:2	Insecta:2	Hymenoptera:2	Braconidae:2	Microgastrinae:2		Dolichogenidea:2
GMPJA3138-21,GMPJA3440-21,GMPJA4055-21,GMPJA5064-21,GMPJA5079-21,GMPJA6646-21,GMPJA6900-21,GMPJA7473-21,GMPJA8478-21,GMPJA8670-21,GMPJA10572-21,GMPJA10657-21	BOLD:ACG0915	12	Arthropoda:12	Insecta:12	Diptera:12	Phoridae:12
GMPJA7026-21,GMPJA7027-21,GMPJA7035-21,GMPJA7036-21,GMPJA7037-21,GMPJA7040-21,GMPJA7041-21,GMPJA7042-21,GMPJA7044-21,GMPJA8884-21,GMPJA8886-21,GMPJA8888-21,GMPJA8889-21,GMPJA8890-21,GMPJA8906-21,GMPJA8909-21,GMPJA8910-21,GMPJA8913-21,GMPJA8914-21,GMPJA8936-21,GMPJA8957-21,GMPJA8958-21,GMPJA8964-21,GMPJA8975-21,GMPJA8977-21,GMPJA8979-21,GMPJA8980-21,GMPJA8991-21,GMPJA8992-21,GMPJA9009-21,GMPJA9010…	BOLD:ACF9803	78	Arthropoda:78	Insecta:78	Hemiptera:78	Cicadellidae:78	Deltocephalinae:78	Deltocephalini:78	Maiestas:78	Maiestas hopponis:78
GMPJA5274-21,GMPJA6850-21,GMPJA7268-21,GMPJA7696-21,GMPJA10208-21,GMPJA10332-21	BOLD:ABZ8478	6	Arthropoda:6	Insecta:6	Diptera:6	Agromyzidae:6
GMPJA5721-21,GMPJA5722-21,GMPJA5724-21,GMPJA5730-21,GMPJA10671-21,GMPJA10676-21,GMPJA10680-21,GMPJA10684-21,GMPJA10690-21,GMPJA10692-21,GMPJA10699-21,GMPJA10701-21,GMPJA10705-21,GMPJA10711-21,GMPJA10712-21,GMPJA10720-21,GMPJA10721-21	BOLD:ACE3527	17	Arthropoda:17	Insecta:17	Hymenoptera:17	Formicidae:17	Myrmicinae:17	Solenopsidini:17	Monomorium:17
GMPJA5081-21,GMPJA5519-21	BOLD:ACA2880	2	Arthropoda:2	Insecta:2	Diptera:2	Chironomidae:2	Chironominae:2	Tanytarsini:2	Cladotanytarsus:2
GMPJA6416-21,GMPJA6623-21,GMPJA6695-21,GMPJA6901-21	BOLD:ACN3496	4	Arthropoda:4	Insecta:4	Diptera:4	Muscidae:4	Coenosiinae:4	Limnophorini:4	Limnophora:4
GMPJA3396-21,GMPJA4527-21,GMPJA5379-21	BOLD:AEK1078	3	Arthropoda:3	Insecta:3	Diptera:3	Milichiidae:3	Milichiinae:3		Milichia:3
GMPJA1488-21,GMPJA1726-21,GMPJA2292-21	BOLD:ACD4851	3	Arthropoda:3	Insecta:3	Diptera:3	Sphaeroceridae:3	Limosininae:3		Pullimosina:3
GMPJA791-21,GMPJA2819-21,GMPJA2832-21,GMPJA2848-21,GMPJA2873-21,GMPJA2881-21,GMPJA2950-21,GMPJA9776-21,GMPJA9796-21,GMPJA10186-21	BOLD:ACB0019	10	Arthropoda:10	Insecta:10	Hymenoptera:10	Figitidae:10	Charipinae:10
GMPJA5005-21,GMPJA5016-21	BOLD:AEJ5654	2	Arthropoda:2	Insecta:2	Coleoptera:2	Elateridae:2
GMPJA040-21,GMPJA182-21,GMPJA230-21,GMPJA751-21,GMPJA928-21,GMPJA2045-21,GMPJA2163-21,GMPJA2496-21,GMPJA2756-21,GMPJA2914-21,GMPJA3053-21,GMPJA3088-21,GMPJA3136-21,GMPJA3231-21,GMPJA3450-21,GMPJA3493-21,GMPJA3516-21,GMPJA3611-21,GMPJA3622-21,GMPJA4097-21,GMPJA4366-21,GMPJA4436-21,GMPJA4513-21,GMPJA4573-21,GMPJA5368-21,GMPJA5576-21,GMPJA5582-21,GMPJA6189-21,GMPJA6508-21,GMPJA6661-21,GMPJA6716-21,G…	BOLD:AAZ1114	38	Arthropoda:38	Insecta:38	Diptera:38	Muscidae:38	Coenosiinae:38	Limnophorini:38	Lispe:38	Lispe assimilis:38
GMPJA8929-21,GMPJA9938-21,GMPJA9985-21,GMPJA9998-21,GMPJA10025-21	BOLD:ACV3390	5	Arthropoda:5	Insecta:5	Hemiptera:5	Aleyrodidae:5	Aleyrodinae:5		Neomaskellia:5	Neomaskellia bergii:5
GMPJA130-21,GMPJA750-21,GMPJA757-21,GMPJA1407-21,GMPJA1426-21,GMPJA1491-21,GMPJA1514-21,GMPJA1841-21,GMPJA2009-21,GMPJA2223-21,GMPJA2420-21	BOLD:AAG8493	11	Arthropoda:11	Insecta:11	Diptera:11	Drosophilidae:11	Drosophilinae:11	Drosophilini:11	Scaptomyza:11	Scaptomyza pallida:11
GMPJA7008-21,GMPJA10153-21	BOLD:AEJ5559	2	Arthropoda:2	Insecta:2	Hymenoptera:2	Philanthidae:2
GMPJA810-21,GMPJA4845-21,GMPJA4949-21,GMPJA10743-21	BOLD:ABU6102	4	Arthropoda:4	Insecta:4	Hemiptera:4	Oxycarenidae:4			Oxycarenus:4
GMPJA2427-21,GMPJA3107-21,GMPJA5254-21,GMPJA5264-21,GMPJA5375-21,GMPJA5394-21,GMPJA5496-21,GMPJA6874-21,GMPJA7742-21	BOLD:ACI9501	9	Arthropoda:9	Insecta:9	Diptera:9	Ceratopogonidae:9
GMPJA6263-21,GMPJA6390-21,GMPJA6401-21,GMPJA6433-21,GMPJA6478-21,GMPJA8663-21	BOLD:ABA5170	6	Arthropoda:6	Insecta:6	Diptera:6	Ulidiidae:6	Ulidiinae:6	Ulidiini:6	Physiphora:6	Physiphora alceae:6
GMPJA7028-21,GMPJA7032-21,GMPJA7046-21,GMPJA7048-21,GMPJA7051-21,GMPJA10385-21,GMPJA10388-21,GMPJA10419-21	BOLD:ABY1520	8	Arthropoda:8	Insecta:8	Hemiptera:8	Cicadellidae:8
GMPJA138-21,GMPJA1420-21,GMPJA1676-21,GMPJA2340-21	BOLD:AEJ4703	4	Arthropoda:4	Insecta:4	Diptera:4	Psychodidae:4
GMPJA5248-21,GMPJA6647-21,GMPJA6681-21	BOLD:ACR6676	3	Arthropoda:3	Insecta:3	Diptera:3	Milichiidae:3	Milichiinae:3		Milichiella:3
GMPJA3770-21,GMPJA4704-21,GMPJA6157-21,GMPJA6169-21,GMPJA6171-21,GMPJA10708-21	BOLD:ACD9013	6	Arthropoda:6	Insecta:6	Hymenoptera:6	Bethylidae:6
GMPJA2229-21,GMPJA4088-21,GMPJA5571-21	BOLD:AEA2972	3	Arthropoda:3	Insecta:3	Diptera:3	Cecidomyiidae:3
GMPJA208-21,GMPJA754-21,GMPJA1290-21,GMPJA1303-21,GMPJA1419-21,GMPJA1461-21,GMPJA1463-21,GMPJA1480-21,GMPJA1496-21,GMPJA1649-21,GMPJA1656-21,GMPJA1667-21,GMPJA1857-21,GMPJA1864-21,GMPJA1935-21,GMPJA2061-21,GMPJA2066-21,GMPJA2075-21,GMPJA2085-21,GMPJA2117-21,GMPJA2161-21,GMPJA2212-21,GMPJA2249-21,GMPJA2311-21,GMPJA2313-21,GMPJA2400-21,GMPJA2450-21,GMPJA2460-21,GMPJA2479-21,GMPJA2482-21,GMPJA2489-2…	BOLD:ABW5519	35	Arthropoda:35	Insecta:35	Diptera:35	Sciaridae:35
GMPJA1510-21,GMPJA1890-21,GMPJA1951-21	BOLD:AEK0868	3	Arthropoda:3	Insecta:3	Diptera:3	Empididae:3
GMPJA2637-21,GMPJA7052-21,GMPJA7053-21,GMPJA7054-21,GMPJA8881-21,GMPJA8895-21,GMPJA8896-21,GMPJA8899-21,GMPJA8900-21,GMPJA8901-21,GMPJA8903-21,GMPJA8917-21,GMPJA8933-21,GMPJA8943-21,GMPJA8948-21,GMPJA8953-21,GMPJA8959-21,GMPJA8960-21,GMPJA8966-21,GMPJA8969-21,GMPJA8970-21,GMPJA8972-21,GMPJA8986-21,GMPJA8999-21,GMPJA9001-21,GMPJA9003-21,GMPJA9021-21,GMPJA9025-21,GMPJA9027-21,GMPJA9030-21,GMPJA9031…	BOLD:AAK7235	75	Arthropoda:75	Insecta:75	Hemiptera:75	Aphididae:75	Aphidinae:75	Aphidini:75	Melanaphis:75
GMPJA379-21,GMPJA507-21,GMPJA1045-21,GMPJA1076-21,GMPJA1080-21,GMPJA2042-21	BOLD:ABW5513	6	Arthropoda:6	Insecta:6	Diptera:6	Phoridae:6
GMPJA687-21,GMPJA4321-21,GMPJA7250-21,GMPJA7292-21,GMPJA7413-21,GMPJA7540-21,GMPJA7577-21,GMPJA7841-21,GMPJA8103-21,GMPJA8121-21,GMPJA8194-21,GMPJA8271-21,GMPJA10190-21,GMPJA10238-21,GMPJA10341-21	BOLD:ABW5510	15	Arthropoda:15	Insecta:15	Diptera:15	Ephydridae:15
GMPJA188-21,GMPJA655-21,GMPJA1078-21,GMPJA1332-21,GMPJA1672-21,GMPJA3601-21	BOLD:ABW5516	6	Arthropoda:6	Insecta:6	Diptera:6	Sciaridae:6
GMPJA1387-21,GMPJA1447-21,GMPJA1719-21,GMPJA1888-21,GMPJA1910-21,GMPJA2416-21,GMPJA4220-21,GMPJA5543-21,GMPJA7233-21,GMPJA7566-21,GMPJA8097-21,GMPJA8627-21,GMPJA8654-21	BOLD:ABW7946	13	Arthropoda:13	Insecta:13	Diptera:13	Ceratopogonidae:13	Forcipomyiinae:13
GMPJA3983-21,GMPJA3987-21	BOLD:ABZ8956	2	Arthropoda:2	Insecta:2	Coleoptera:2	Coccinellidae:2	Coccinellinae:2	Coccidulini:2	Stethorus:2
GMPJA3760-21,GMPJA4682-21,GMPJA9398-21,GMPJA9908-21	BOLD:ACE0391	4	Arthropoda:4	Insecta:4	Hymenoptera:4	Scelionidae:4	Scelioninae:4
GMPJA9737-21,GMPJA9854-21	BOLD:ACE2521	2	Arthropoda:2	Insecta:2	Hymenoptera:2	Braconidae:2	Microgastrinae:2		Dolichogenidea:2
GMPJA7439-21,GMPJA7687-21,GMPJA8272-21	BOLD:ACV1118	3	Arthropoda:3	Insecta:3	Diptera:3	Cecidomyiidae:3
GMPJA5968-21,GMPJA9382-21,GMPJA9842-21,GMPJA9897-21	BOLD:AEJ7672	4	Arthropoda:4	Insecta:4	Hymenoptera:4	Mymaridae:4			Anagrus:4
GMPJA039-21,GMPJA2910-21,GMPJA4885-21	BOLD:AAF3600	3	Arthropoda:3	Insecta:3	Diptera:3	Syrphidae:3	Eristalinae:3	Eristalini:3	Eristalinus:3
GMPJA769-21,GMPJA9188-21	BOLD:ABZ8959	2	Arthropoda:2	Insecta:2	Coleoptera:2	Staphylinidae:2	Aleocharinae:2	Hypocyphtini:2
GMPJA1453-21,GMPJA1805-21,GMPJA2136-21,GMPJA2308-21,GMPJA2499-21	BOLD:AAP3626	5	Arthropoda:5	Insecta:5	Diptera:5	Sphaeroceridae:5	Limosininae:5		Pullimosina:5	Pullimosina heteroneura:5
GMPJA6338-21,GMPJA6340-21,GMPJA6918-21,GMPJA6919-21,GMPJA7013-21	BOLD:AAI0410	5	Arthropoda:5	Insecta:5	Thysanoptera:5	Thripidae:5	Thripinae:5
GMPJA164-21,GMPJA432-21,GMPJA1037-21,GMPJA1068-21,GMPJA1135-21,GMPJA1381-21,GMPJA1744-21,GMPJA1960-21,GMPJA8773-21,GMPJA8803-21,GMPJA10219-21,GMPJA10239-21,GMPJA10335-21,GMPJA10354-21	BOLD:ACQ8442	14	Arthropoda:14	Insecta:14	Diptera:14	Phoridae:14	Metopininae:14
GMPJA7467-21,GMPJA8139-21,GMPJA8392-21	BOLD:ADM3658	3	Arthropoda:3	Insecta:3	Diptera:3	Cecidomyiidae:3
GMPJA255-21,GMPJA615-21,GMPJA807-21,GMPJA843-21,GMPJA844-21,GMPJA867-21,GMPJA869-21,GMPJA2541-21,GMPJA2608-21	BOLD:ABV9069	9	Arthropoda:9	Insecta:9	Hemiptera:9	Aphididae:9	Aphidinae:9	Aphidini:9	Schizaphis:9	Schizaphis graminum:9
GMPJA3069-21,GMPJA3186-21,GMPJA3216-21,GMPJA3383-21,GMPJA3453-21,GMPJA3477-21,GMPJA4289-21,GMPJA4494-21,GMPJA4498-21,GMPJA4522-21	BOLD:ACW9070	10	Arthropoda:10	Insecta:10	Diptera:10
GMPJA9328-21,GMPJA9370-21	BOLD:AEJ1869	2	Arthropoda:2	Insecta:2	Hymenoptera:2	Encyrtidae:2
GMPJA9374-21,GMPJA10178-21	BOLD:ACT5261	2	Arthropoda:2	Insecta:2	Hymenoptera:2	Braconidae:2	Opiinae:2		Opius:2
GMPJA4923-21,GMPJA10143-21	BOLD:ADD2507	2	Arthropoda:2	Insecta:2	Hymenoptera:2	Pompilidae:2
GMPJA972-21,GMPJA1352-21,GMPJA1567-21,GMPJA1612-21,GMPJA1678-21,GMPJA1829-21,GMPJA1899-21,GMPJA2349-21,GMPJA10645-21	BOLD:ABX2127	9	Arthropoda:9	Insecta:9	Diptera:9	Psychodidae:9
GMPJA5859-21,GMPJA5950-21	BOLD:ABX9874	2	Arthropoda:2	Insecta:2	Hemiptera:2	Aleyrodidae:2
GMPJA307-21,GMPJA308-21,GMPJA801-21,GMPJA3723-21,GMPJA9486-21,GMPJA9747-21	BOLD:AAH1084	6	Arthropoda:6	Insecta:6	Hymenoptera:6	Braconidae:6	Microgastrinae:6		Cotesia:6
GMPJA4074-21,GMPJA10093-21	BOLD:ADT8455	2	Arthropoda:2	Insecta:2	Diptera:2	Tachinidae:2
GMPJA1200-21,GMPJA4652-21,GMPJA5347-21,GMPJA5419-21,GMPJA5447-21,GMPJA5525-21	BOLD:ACP4835	6	Arthropoda:6	Insecta:6	Diptera:6	Ceratopogonidae:6	Forcipomyiinae:6	Dasyheleini:6	Dasyhelea:6
GMPJA10481-21,GMPJA10710-21	BOLD:ACV0682	2	Arthropoda:2	Insecta:2	Hymenoptera:2	Scelionidae:2	Scelioninae:2
GMPJA033-21,GMPJA034-21,GMPJA035-21,GMPJA8847-21,GMPJA9474-21,GMPJA10098-21,GMPJA10099-21	BOLD:ACA6666	7	Arthropoda:7	Insecta:7	Hymenoptera:7	Vespidae:7	Polistinae:7
GMPJA6985-21,GMPJA9366-21,GMPJA9556-21,GMPJA9756-21	BOLD:ADZ8568	4	Arthropoda:4	Insecta:4	Hymenoptera:4	Mymaridae:4
GMPJA9309-21,GMPJA9345-21,GMPJA9409-21,GMPJA9452-21,GMPJA9467-21,GMPJA9480-21,GMPJA9504-21,GMPJA9511-21,GMPJA9516-21,GMPJA9522-21,GMPJA9523-21,GMPJA9528-21,GMPJA9551-21,GMPJA9739-21,GMPJA9753-21,GMPJA9760-21,GMPJA9765-21,GMPJA9831-21,GMPJA9860-21,GMPJA9884-21	BOLD:AAH1202	20	Arthropoda:20	Insecta:20	Hymenoptera:20	Braconidae:20	Microgastrinae:20		Dolichogenidea:20	Dolichogenidea baoris:20
GMPJA393-21,GMPJA1809-21,GMPJA1882-21,GMPJA2113-21	BOLD:AAF9306	4	Arthropoda:4	Insecta:4	Diptera:4	Psychodidae:4	Psychodinae:4	Psychodini:4	Psychoda:4	Psychoda alternata:4
GMPJA313-21,GMPJA875-21,GMPJA876-21,GMPJA877-21,GMPJA878-21,GMPJA879-21,GMPJA1214-21,GMPJA3786-21	BOLD:AAA5270	8	Arthropoda:8	Collembola:8	Entomobryomorpha:8	Isotomidae:8	Isotominae:8		Isotomurus:8	Isotomurus pseudopalustris:8
GMPJA6306-21,GMPJA9224-21,GMPJA9226-21,GMPJA10019-21,GMPJA10504-21	BOLD:AAA5273	5	Arthropoda:5	Collembola:5	Entomobryomorpha:5	Isotomidae:5
GMPJA1765-21,GMPJA2056-21,GMPJA3681-21	BOLD:AAT3633	3	Arthropoda:3	Insecta:3	Diptera:3	Agromyzidae:3	Agromyzinae:3		Melanagromyza:3	Melanagromyza obtusa:3
GMPJA4742-21,GMPJA7005-21	BOLD:AEK1563	2	Arthropoda:2	Insecta:2	Hymenoptera:2	Diapriidae:2	Diapriinae:2
GMPJA3155-21,GMPJA6706-21	BOLD:ACP3822	2	Arthropoda:2	Insecta:2	Diptera:2	Phoridae:2
GMPJA2791-21,GMPJA2792-21,GMPJA3739-21,GMPJA4705-21,GMPJA6102-21,GMPJA9269-21	BOLD:AEK0539	6	Arthropoda:6	Insecta:6	Hymenoptera:6	Aphelinidae:6
GMPJA1814-21,GMPJA1821-21,GMPJA2108-21,GMPJA2376-21,GMPJA3133-21,GMPJA3200-21,GMPJA3277-21,GMPJA3328-21,GMPJA3514-21,GMPJA4150-21,GMPJA4172-21,GMPJA4268-21,GMPJA4346-21,GMPJA4374-21,GMPJA4440-21,GMPJA4457-21,GMPJA4554-21,GMPJA4556-21,GMPJA5046-21,GMPJA5147-21,GMPJA5287-21,GMPJA5303-21,GMPJA5308-21,GMPJA5342-21,GMPJA5408-21,GMPJA5409-21,GMPJA5465-21,GMPJA5515-21,GMPJA5598-21,GMPJA6554-21,GMPJA7239…	BOLD:ACP3824	46	Arthropoda:46	Insecta:46	Diptera:46	Ceratopogonidae:46
GMPJA1349-21,GMPJA1410-21,GMPJA1481-21,GMPJA1526-21,GMPJA1757-21,GMPJA1762-21,GMPJA1808-21,GMPJA1969-21	BOLD:AAE8098	8	Arthropoda:8	Insecta:8	Diptera:8	Drosophilidae:8	Drosophilinae:8	Drosophilini:8	Drosophila:8	Drosophila simulans:8
GMPJA2471-21,GMPJA2788-21,GMPJA2797-21,GMPJA2809-21,GMPJA2814-21,GMPJA2841-21,GMPJA2844-21,GMPJA2850-21,GMPJA2854-21,GMPJA2866-21,GMPJA2960-21,GMPJA2971-21,GMPJA2978-21	BOLD:AAJ1250	13	Arthropoda:13	Insecta:13	Hymenoptera:13	Braconidae:13	Aphidiinae:13	Aphidiini:13	Aphidius:13
GMPJA9612-21,GMPJA9792-21,GMPJA9835-21	BOLD:ACX7100	3	Arthropoda:3	Insecta:3	Hymenoptera:3	Trichogrammatidae:3
GMPJA2740-21,GMPJA9241-21,GMPJA10049-21,GMPJA10050-21,GMPJA10051-21,GMPJA10054-21,GMPJA10058-21,GMPJA10059-21	BOLD:ACF1370	8	Arthropoda:8	Insecta:8	Thysanoptera:8	Phlaeothripidae:8	Phlaeothripinae:8		Haplothrips:8
GMPJA9672-21,GMPJA9797-21	BOLD:ADV1440	2	Arthropoda:2	Insecta:2	Hymenoptera:2	Encyrtidae:2	Encyrtinae:2		Acerophagus:2
GMPJA5830-21,GMPJA9960-21	BOLD:ACO4966	2	Arthropoda:2	Insecta:2	Hemiptera:2	Aleyrodidae:2	Aleyrodinae:2		Bemisia:2
GMPJA9590-21,GMPJA9721-21	BOLD:AEK9620	2	Arthropoda:2	Insecta:2	Hymenoptera:2
GMPJA7140-21,GMPJA7144-21	BOLD:AAB0820	2	Arthropoda:2	Insecta:2	Lepidoptera:2	Blastobasidae:2	Blastobasinae:2		Neoblastobasis:2	Neoblastobasis eurotella:2
GMPJA6087-21,GMPJA9424-21,GMPJA9496-21,GMPJA9807-21	BOLD:AEJ2022	4	Arthropoda:4	Insecta:4	Hymenoptera:4	Mymaridae:4
GMPJA629-21,GMPJA644-21,GMPJA978-21,GMPJA1019-21,GMPJA1117-21,GMPJA1162-21,GMPJA1188-21,GMPJA1485-21,GMPJA1979-21,GMPJA2343-21,GMPJA3503-21	BOLD:ABW5559	11	Arthropoda:11	Insecta:11	Diptera:11	Cecidomyiidae:11	Lestremiinae:11
GMPJA5982-21,GMPJA6020-21,GMPJA9498-21,GMPJA9524-21	BOLD:ADV4598	4	Arthropoda:4	Insecta:4	Hymenoptera:4	Encyrtidae:4
GMPJA245-21,GMPJA4832-21,GMPJA10379-21,GMPJA10391-21,GMPJA10399-21,GMPJA10404-21,GMPJA10413-21,GMPJA10414-21,GMPJA10421-21,GMPJA10438-21,GMPJA10441-21,GMPJA10455-21,GMPJA10457-21,GMPJA10460-21,GMPJA10461-21,GMPJA10465-21,GMPJA10470-21,GMPJA10471-21	BOLD:AAZ2082	18	Arthropoda:18	Insecta:18	Hemiptera:18	Miridae:18	Phylinae:18	Semiini:18	Tytthus:18
GMPJA7260-21,GMPJA7266-21,GMPJA7429-21,GMPJA7809-21	BOLD:ACX6638	4	Arthropoda:4	Insecta:4	Diptera:4	Scatopsidae:4
GMPJA7126-21,GMPJA7155-21,GMPJA7156-21,GMPJA7164-21,GMPJA7166-21,GMPJA8862-21,GMPJA8863-21,GMPJA8866-21,GMPJA8867-21,GMPJA10088-21,GMPJA10135-21,GMPJA10136-21	BOLD:AAA4901	12	Arthropoda:12	Insecta:12	Lepidoptera:12	Crambidae:5
GMPJA236-21,GMPJA237-21	BOLD:ACG6153	2	Arthropoda:2	Insecta:2	Coleoptera:2	Chrysomelidae:2
GMPJA9303-21,GMPJA9304-21,GMPJA9324-21,GMPJA9336-21,GMPJA9395-21,GMPJA9454-21,GMPJA9460-21,GMPJA9600-21,GMPJA9622-21,GMPJA9662-21	BOLD:ADT6898	10	Arthropoda:10	Insecta:10	Hymenoptera:10	Trichogrammatidae:10
GMPJA8025-21,GMPJA8249-21	BOLD:ADS7841	2	Arthropoda:2	Insecta:2	Diptera:2	Cecidomyiidae:2
GMPJA4994-21,GMPJA4995-21,GMPJA4996-21,GMPJA4997-21,GMPJA4998-21	BOLD:ACI3660	5	Arthropoda:5	Collembola:5	Symphypleona:5	Bourletiellidae:5
GMPJA870-21,GMPJA872-21,GMPJA2729-21,GMPXX142-21	BOLD:AAL0707	4	Arthropoda:4	Malacostraca:4	Isopoda:4	Porcellionidae:4			Porcellionides:4	Porcellionides pruinosus:4
GMPJA5832-21,GMPJA8882-21,GMPJA9012-21,GMPJA9089-21,GMPJA10734-21	BOLD:ACB8550	5	Arthropoda:5	Insecta:5	Hemiptera:5	Cicadellidae:5
GMPJA008-21,GMPJA009-21,GMPJA010-21,GMPJA011-21,GMPJA012-21,GMPJA015-21,GMPJA016-21,GMPJA017-21,GMPJA019-21,GMPJA020-21,GMPJA021-21,GMPJA024-21,GMPJA025-21,GMPJA026-21,GMPJA027-21,GMPJA037-21,GMPJA038-21,GMPJA274-21,GMPJA275-21,GMPJA276-21,GMPJA277-21,GMPJA279-21,GMPJA281-21,GMPJA282-21,GMPJA283-21,GMPJA288-21,GMPJA553-21,GMPJA554-21,GMPJA555-21,GMPJA556-21,GMPJA557-21,GMPJA558-21,GMPJA559-21,GMP…	BOLD:AAN2976	83	Arthropoda:83	Insecta:83	Hymenoptera:83	Formicidae:83	Formicinae:83	Camponotini:83	Camponotus:83
GMPJA324-21,GMPJA325-21,GMPJA1210-21,GMPJA2698-21,GMPJA2702-21,GMPJA3004-21,GMPJA3009-21,GMPJA3010-21,GMPJA3873-21,GMPJA3874-21,GMPJA3897-21,GMPJA3898-21,GMPJA3899-21,GMPJA3900-21,GMPJA3901-21,GMPJA3902-21,GMPJA8887-21,GMPJA8905-21,GMPJA8907-21,GMPJA8941-21,GMPJA8945-21,GMPJA8962-21,GMPJA8965-21,GMPJA8967-21,GMPJA8968-21,GMPJA8993-21,GMPJA9000-21,GMPJA9011-21,GMPJA9017-21,GMPJA9035-21,GMPJA9036-2…	BOLD:ABY1518	53	Arthropoda:53	Insecta:53	Hemiptera:53	Delphacidae:53	Delphacinae:53	Delphacini:53	Laodelphax:53	Laodelphax striatella:53
GMPJA9274-21,GMPJA9501-21,GMPJA9654-21,GMPJA9759-21,GMPJA9919-21	BOLD:ADT2928	5	Arthropoda:5	Insecta:5	Hymenoptera:5	Encyrtidae:5
GMPJA2429-21,GMPJA4107-21,GMPJA4126-21,GMPJA4175-21,GMPJA4229-21,GMPJA4263-21,GMPJA5140-21,GMPJA5228-21,GMPJA5283-21,GMPJA5467-21,GMPJA5567-21	BOLD:ACS5226	11	Arthropoda:11	Insecta:11	Diptera:11	Hybotidae:11
GMPJA7172-21,GMPJA7184-21,GMPJA7210-21	BOLD:AEJ3165	3	Arthropoda:3	Insecta:3	Coleoptera:3	Carabidae:3
GMPJA5712-21,GMPJA5713-21,GMPJA5714-21,GMPJA5715-21,GMPJA5716-21,GMPJA5717-21,GMPJA5718-21	BOLD:AAN3359	7	Arthropoda:7	Insecta:7	Hymenoptera:7	Formicidae:7	Myrmicinae:7
GMPJA052-21,GMPJA135-21,GMPJA140-21,GMPJA158-21,GMPJA211-21,GMPJA436-21,GMPJA474-21,GMPJA2296-21,GMPJA3111-21,GMPJA3204-21,GMPJA3671-21,GMPJA4105-21,GMPJA4153-21,GMPJA4271-21,GMPJA5173-21,GMPJA5199-21,GMPJA5354-21,GMPJA5430-21,GMPJA5559-21,GMPJA7240-21,GMPJA7267-21,GMPJA7388-21,GMPJA7517-21,GMPJA7545-21,GMPJA7747-21,GMPJA7758-21,GMPJA7977-21,GMPJA8112-21,GMPJA8131-21,GMPJA8157-21,GMPJA8227-21,GMP…	BOLD:ACP4699	44	Arthropoda:44	Insecta:44	Diptera:44	Chloropidae:44
GMPJA4226-21,GMPJA8185-21,GMPJA8811-21,GMPJA8820-21	BOLD:AEG6732	4	Arthropoda:4	Insecta:4	Diptera:4	Psychodidae:4	Psychodinae:4	Psychodini:4	Psychoda:4
GMPJA067-21,GMPJA1518-21,GMPJA1747-21,GMPJA2363-21,GMPJA2440-21	BOLD:ACP4697	5	Arthropoda:5	Insecta:5	Diptera:5	Cecidomyiidae:5
GMPJA041-21,GMPJA524-21,GMPJA1380-21	BOLD:AAC6833	3	Arthropoda:3	Insecta:3	Diptera:3	Syrphidae:3	Syrphinae:3	Syrphini:3	Episyrphus:3
GMPJA9552-21,GMPJA9645-21	BOLD:AEJ2960	2	Arthropoda:2	Insecta:2	Hymenoptera:2
GMPJA2272-21,GMPJA2503-21,GMPJA4496-21,GMPJA5218-21,GMPJA7723-21,GMPJA8077-21,GMPJA8463-21,GMPJA8492-21,GMPJA8763-21,GMPJA10275-21	BOLD:ABX9195	10	Arthropoda:10	Insecta:10	Diptera:10	Phoridae:10
GMPJA7282-21,GMPJA7337-21,GMPJA8252-21	BOLD:ADH0761	3	Arthropoda:3	Insecta:3	Diptera:3	Sphaeroceridae:3
GMPJA8839-21,GMPJA8840-21,GMPJA8841-21,GMPJA10096-21,GMPJA10141-21	BOLD:ACV3191	5	Arthropoda:5	Insecta:5	Hymenoptera:5	Crabronidae:5	Crabroninae:5		Larra:5
GMPJA1460-21,GMPJA8694-21	BOLD:ACV3667	2	Arthropoda:2	Insecta:2	Diptera:2	Sphaeroceridae:2	Limosininae:2		Trachyopella:2	Trachyopella straminea:2
GMPJA1397-21,GMPJA2434-21	BOLD:AFD9046	2	Arthropoda:2	Insecta:2	Diptera:2	Lauxaniidae:2
GMPJA5788-21,GMPJA5979-21	BOLD:ABX9653	2	Arthropoda:2	Insecta:2	Hymenoptera:2	Trichogrammatidae:2
GMPJA8918-21,GMPJA8920-21,GMPJA8922-21,GMPJA8923-21,GMPJA8931-21,GMPJA8947-21,GMPJA8950-21,GMPJA8956-21,GMPJA9004-21,GMPJA9007-21,GMPJA9019-21,GMPJA9032-21,GMPJA9092-21,GMPJA9114-21,GMPJA9127-21,GMPJA9151-21	BOLD:AEK1032	16	Arthropoda:16	Insecta:16	Hemiptera:16	Tingidae:16
GMPJA9518-21,GMPJA9572-21,GMPJA9820-21	BOLD:ACO6604	3	Arthropoda:3	Insecta:3	Hymenoptera:3	Eurytomidae:3
GMPJA073-21,GMPJA100-21,GMPJA112-21,GMPJA530-21,GMPJA6535-21,GMPJA6574-21,GMPJA6634-21,GMPJA6750-21,GMPJA6790-21,GMPJA6839-21,GMPJA7358-21,GMPJA8123-21,GMPJA8366-21,GMPJA8635-21,GMPJA10249-21,GMPJA10267-21,GMPJA10279-21,GMPJA10298-21,GMPJA10303-21,GMPJA10346-21	BOLD:ACG2170	20	Arthropoda:20	Insecta:20	Diptera:20	Muscidae:20	Atherigoninae:20		Atherigona:20
GMPJA5790-21,GMPJA5985-21,GMPJA6150-21,GMPJA6156-21,GMPJA6167-21,GMPJA9449-21	BOLD:ACG1743	6	Arthropoda:6	Insecta:6	Hymenoptera:6	Halictidae:6	Halictinae:6	Nomioidini:6	Nomioides:6
GMPJA2943-21,GMPJA2944-21,GMPJA2945-21,GMPJA4876-21,GMPJA4877-21,GMPJA4879-21,GMPJA4881-21,GMPJA4910-21,GMPJA4911-21,GMPJA4912-21,GMPJA4913-21,GMPJA4914-21	BOLD:AAA3849	12	Arthropoda:12	Insecta:12	Lepidoptera:12	Lycaenidae:12	Polyommatinae:12
GMPJA527-21,GMPJA2174-21,GMPJA2220-21,GMPJA2241-21,GMPJA2764-21,GMPJA6624-21,GMPJA7434-21,GMPJA7642-21,GMPJA8064-21,GMPJA8390-21,GMPJA8414-21,GMPJA10263-21,GMPJA10344-21,GMPJA10369-21	BOLD:ABY0087	14	Arthropoda:14	Insecta:14	Diptera:14	Dolichopodidae:14
GMPJA4613-21,GMPJA4617-21,GMPJA4619-21,GMPJA4628-21,GMPJA4639-21	BOLD:AAY4511	5	Arthropoda:5	Insecta:5	Coleoptera:5	Staphylinidae:5	Oxytelinae:5	Oxytelini:5	Platystethus:5	Platystethus degener:5
GMPJA1831-21,GMPJA6821-21	BOLD:AAV6734	2	Arthropoda:2	Insecta:2	Diptera:2	Drosophilidae:2	Drosophilinae:2	Drosophilini:2	Drosophila:2
GMPJA3044-21,GMPJA3174-21,GMPJA4082-21,GMPJA5112-21,GMPJA5574-21,GMPJA6801-21,GMPJA7462-21,GMPJA7811-21	BOLD:ACP2441	8	Arthropoda:8	Insecta:8	Diptera:8	Ceratopogonidae:8
GMPJA5991-21,GMPJA6022-21,GMPJA6148-21,GMPJA6216-21,GMPJA10145-21,GMPJA10155-21	BOLD:ACD9113	6	Arthropoda:6	Insecta:6	Hymenoptera:6	Philanthidae:6	Philanthinae:6	Cercerini:6	Cerceris:6
GMPJA9358-21,GMPJA9798-21	BOLD:ACI5214	2	Arthropoda:2	Insecta:2	Hymenoptera:2	Trichogrammatidae:2
GMPJA4846-21,GMPJA4847-21	BOLD:AAA7880	2	Arthropoda:2	Insecta:2	Lepidoptera:2
GMPJA3889-21,GMPJA4820-21,GMPJA5954-21	BOLD:ADU4184	3	Arthropoda:3	Insecta:3	Hemiptera:3	Aleyrodidae:3	Aleyrodinae:3		Bemisia:3
GMPJA4132-21,GMPJA6573-21,GMPJA7748-21,GMPJA7982-21	BOLD:ACV1486	4	Arthropoda:4	Insecta:4	Diptera:4	Cecidomyiidae:4
GMPJA2747-21,GMPJA2748-21,GMPJA2750-21,GMPJA9215-21	BOLD:ACG3172	4	Arthropoda:4	Insecta:4	Psocodea:4	Ectopsocidae:4
GMPJA3013-21,GMPJA3866-21,GMPJA4625-21,GMPJA9170-21	BOLD:AEJ5981	4	Arthropoda:4	Insecta:4	Coleoptera:4	Staphylinidae:4	Aleocharinae:4
GMPJA641-21,GMPJA948-21,GMPJA2354-21,GMPJA3170-21,GMPJA3229-21,GMPJA3265-21,GMPJA3392-21,GMPJA4094-21,GMPJA4168-21,GMPJA4202-21,GMPJA4207-21,GMPJA4225-21,GMPJA4244-21,GMPJA4308-21,GMPJA4375-21,GMPJA4411-21,GMPJA4497-21,GMPJA4547-21,GMPJA4551-21,GMPJA5068-21,GMPJA5097-21,GMPJA5100-21,GMPJA5110-21,GMPJA5138-21,GMPJA5139-21,GMPJA5187-21,GMPJA5193-21,GMPJA5217-21,GMPJA5221-21,GMPJA5232-21,GMPJA5239-2…	BOLD:ACF7689	71	Arthropoda:71	Insecta:71	Diptera:71	Phoridae:71	Metopininae:71		Megaselia:71	Megaselia albicans:71
GMPJA161-21,GMPJA226-21	BOLD:ACG0823	2	Arthropoda:2	Insecta:2	Diptera:2	Chloropidae:2	Chloropinae:2		Pachylophus:2
GMPJA2146-21,GMPJA2222-21	BOLD:ACO3855	2	Arthropoda:2	Insecta:2	Diptera:2	Sphaeroceridae:2	Limosininae:2		Leptocera:2
GMPJA2034-21,GMPJA4388-21,GMPJA10635-21	BOLD:AAU6672	3	Arthropoda:3	Insecta:3	Diptera:3	Stratiomyidae:3
GMPJA852-21,GMPJA856-21,GMPJA858-21,GMPJA2521-21,GMPJA2524-21,GMPJA2525-21,GMPJA2526-21,GMPJA2527-21,GMPJA2528-21,GMPJA2530-21,GMPJA2531-21,GMPJA2535-21,GMPJA2536-21,GMPJA2537-21,GMPJA2539-21,GMPJA2547-21,GMPJA2548-21,GMPJA2550-21,GMPJA2551-21,GMPJA2553-21,GMPJA2555-21,GMPJA2556-21,GMPJA2557-21,GMPJA2558-21,GMPJA2560-21,GMPJA2562-21,GMPJA2563-21,GMPJA2564-21,GMPJA2567-21,GMPJA2574-21,GMPJA2575-21…	BOLD:AAA9899	64	Arthropoda:64	Insecta:64	Hemiptera:64	Aphididae:64	Aphidinae:64	Aphidini:64	Rhopalosiphum:64	Rhopalosiphum padi:64
GMPJA2882-21,GMPJA3737-21	BOLD:ABW3282	2	Arthropoda:2	Insecta:2	Hymenoptera:2	Aphelinidae:2	Aphelininae:2		Aphelinus:2
GMPJA2686-21,GMPJA2694-21	BOLD:ACP3962	2	Arthropoda:2	Insecta:2	Hemiptera:2	Aleyrodidae:2	Aleyrodinae:2		Aleurolobus:2
GMPJA9267-21,GMPJA9535-21,GMPJA9543-21,GMPJA9817-21,GMPJA10472-21	BOLD:AAH8092	5	Arthropoda:5	Insecta:5	Hymenoptera:5	Trichogrammatidae:5			Trichogramma:5	Trichogramma achaeae:5
GMPJA7060-21,GMPJA7187-21,GMPJA7196-21	BOLD:AEJ9424	3	Arthropoda:3	Insecta:3	Coleoptera:3	Staphylinidae:3	Paederinae:3
GMPJA5987-21,GMPJA9456-21	BOLD:ABY2768	2	Arthropoda:2	Insecta:2	Hymenoptera:2	Dryinidae:2	Anteoninae:2
GMPJA698-21,GMPJA722-21,GMPJA3431-21,GMPJA3435-21,GMPJA3446-21,GMPJA3447-21,GMPJA3519-21,GMPJA3550-21	BOLD:ABX2132	8	Arthropoda:8	Insecta:8	Diptera:8	Sciaridae:8
GMPJA6024-21,GMPJA9442-21	BOLD:ADD3108	2	Arthropoda:2	Insecta:2	Hymenoptera:2	Encyrtidae:2	Encyrtinae:2		Ooencyrtus:2
GMPJA5771-21,GMPJA6007-21,GMPJA6103-21,GMPJA9804-21	BOLD:ACZ3739	4	Arthropoda:4	Insecta:4	Hymenoptera:4	Aphelinidae:4
GMPJA1121-21,GMPJA1312-21,GMPJA1336-21,GMPJA1459-21,GMPJA1483-21,GMPJA1519-21,GMPJA1578-21,GMPJA1702-21,GMPJA1741-21,GMPJA1799-21,GMPJA1879-21,GMPJA1901-21,GMPJA1980-21,GMPJA2082-21,GMPJA2192-21,GMPJA2214-21,GMPJA2310-21,GMPJA2364-21,GMPJA2374-21,GMPJA2483-21,GMPJA8179-21,GMPJA8250-21,GMPJA8430-21	BOLD:ACV3269	23	Arthropoda:23	Insecta:23	Diptera:23	Sphaeroceridae:23
GMPJA4717-21,GMPJA5779-21,GMPJA5789-21,GMPJA6028-21,GMPJA6050-21,GMPJA6055-21	BOLD:ACF9667	6	Arthropoda:6	Insecta:6	Hymenoptera:6	Scelionidae:6	Scelioninae:6
GMPJA1099-21,GMPJA1104-21,GMPJA7690-21,GMPJA8046-21,GMPJA8206-21,GMPJA10583-21	BOLD:ABX2121	6	Arthropoda:6	Insecta:6	Diptera:6	Chloropidae:6
GMPJA7386-21,GMPJA7967-21,GMPJA8037-21,GMPJA8489-21	BOLD:ACV3267	4	Arthropoda:4	Insecta:4	Diptera:4	Ceratopogonidae:4
GMPJA8861-21,GMPJA8864-21	BOLD:AAC2328	2	Arthropoda:2	Insecta:2	Lepidoptera:2	Crambidae:2	Spilomelinae:2		Herpetogramma:2
GMPJA1462-21,GMPJA2288-21,GMPJA2396-21,GMPJA2481-21,GMPJA3289-21,GMPJA3330-21,GMPJA3523-21,GMPJA8507-21	BOLD:ACP4190	8	Arthropoda:8	Insecta:8	Diptera:8	Ceratopogonidae:8
GMPJA157-21,GMPJA229-21,GMPJA443-21,GMPJA496-21,GMPJA1582-21,GMPJA2497-21,GMPJA3474-21,GMPJA3588-21,GMPJA5320-21,GMPJA10529-21	BOLD:AAG6793	10	Arthropoda:10	Insecta:10	Diptera:10	Muscidae:10	Coenosiinae:10	Coenosiini:10	Coenosia:10	Coenosia acuticornis:10
GMPJA128-21,GMPJA151-21,GMPJA171-21,GMPJA176-21,GMPJA183-21,GMPJA194-21,GMPJA399-21,GMPJA421-21,GMPJA428-21,GMPJA451-21,GMPJA468-21,GMPJA533-21,GMPJA1425-21,GMPJA1432-21,GMPJA1639-21,GMPJA1835-21,GMPJA2236-21,GMPJA2406-21,GMPJA2459-21,GMPJA2493-21,GMPJA3412-21,GMPJA10198-21,GMPJA10632-21	BOLD:ACU8246	23	Arthropoda:23	Insecta:23	Diptera:23	Ceratopogonidae:23
GMPJA8892-21,GMPJA9024-21,GMPJA9112-21,GMPJA10412-21,GMPJA10453-21,GMPJA10469-21	BOLD:ACC2314	6	Arthropoda:6	Insecta:6	Hemiptera:6	Delphacidae:6	Delphacinae:6	Delphacini:6	Sogatella:6	Sogatella furcifera:6
GMPJA200-21,GMPJA7850-21,GMPJA7945-21,GMPJA10197-21,GMPJA10218-21,GMPJA10240-21,GMPJA10651-21	BOLD:AAG6798	7	Arthropoda:7	Insecta:7	Diptera:7	Tachinidae:7
GMPJA2826-21,GMPJA3714-21	BOLD:ADV8878	2	Arthropoda:2	Insecta:2	Hymenoptera:2	Aphelinidae:2
GMPJA6631-21,GMPJA8014-21	BOLD:ADD3712	2	Arthropoda:2	Insecta:2	Diptera:2	Cecidomyiidae:2
GMPJA9316-21,GMPJA9605-21,GMPJA9647-21,GMPJA9766-21	BOLD:AEJ0706	4	Arthropoda:4	Insecta:4	Hymenoptera:4	Encyrtidae:4
GMPJA8949-21,GMPJA8983-21,GMPJA8994-21,GMPJA8995-21,GMPJA9051-21,GMPJA9111-21,GMPJA9129-21	BOLD:ABX9992	7	Arthropoda:7	Insecta:7	Hemiptera:7	Cicadellidae:7
GMPJA4776-21,GMPJA5965-21,GMPJA6015-21	BOLD:AEJ0533	3	Arthropoda:3	Insecta:3	Hymenoptera:3	Crabronidae:3
GMPJA4465-21,GMPJA6770-21,GMPJA6793-21,GMPJA10104-21,GMPJA10115-21	BOLD:ACA4119	5	Arthropoda:5	Insecta:5	Diptera:5	Calliphoridae:5
GMPJA080-21,GMPJA1533-21,GMPJA2446-21,GMPJA8342-21,GMPJA8621-21	BOLD:ACP4271	5	Arthropoda:5	Insecta:5	Diptera:5	Ephydridae:5
GMPJA6879-21,GMPJA8329-21,GMPJA8554-21	BOLD:ACW8980	3	Arthropoda:3	Insecta:3	Diptera:3	Cecidomyiidae:3
GMPJA2806-21,GMPJA2855-21,GMPJA2859-21	BOLD:ACE7585	3	Arthropoda:3	Insecta:3	Hymenoptera:3	Braconidae:3	Aphidiinae:3	Aphidiini:3	Aphidius:3	Aphidius transcaspicus:3
GMPJA6053-21,GMPJA10493-21	BOLD:AEJ2597	2	Arthropoda:2	Insecta:2	Hymenoptera:2	Scelionidae:2
GMPJA7344-21,GMPJA8023-21	BOLD:ACV4524	2	Arthropoda:2	Insecta:2	Diptera:2	Cecidomyiidae:2
GMPJA344-21,GMPJA931-21,GMPJA1030-21,GMPJA1337-21,GMPJA1555-21,GMPJA1627-21,GMPJA1950-21,GMPJA2255-21,GMPJA2495-21,GMPJA3304-21,GMPJA3454-21,GMPJA7248-21,GMPJA10277-21	BOLD:ABW7976	13	Arthropoda:13	Insecta:13	Diptera:13	Phoridae:13
GMPJA2860-21,GMPJA2892-21	BOLD:ABX8442	2	Arthropoda:2	Insecta:2	Hymenoptera:2	Pteromalidae:2	Pachyneurinae:2		Pachyneuron:2	Pachyneuron aphidis:2
GMPJA1163-21,GMPJA1383-21,GMPJA1610-21,GMPJA1685-21,GMPJA1823-21,GMPJA1937-21,GMPJA2124-21,GMPJA2204-21,GMPJA2317-21,GMPJA2380-21,GMPJA2504-21,GMPJA3153-21,GMPJA3166-21,GMPJA3414-21,GMPJA3436-21,GMPJA3437-21	BOLD:ABW7972	16	Arthropoda:16	Insecta:16	Diptera:16	Sciaridae:16			Bradysia:16	Bradysia nomica:16
GMPJA1168-21,GMPJA8012-21	BOLD:ABW7973	2	Arthropoda:2	Insecta:2	Diptera:2	Ephydridae:2	Ilytheinae:2		Philygria:2
GMPJA1665-21,GMPJA2330-21,GMPJA3415-21,GMPJA6383-21,GMPJA6437-21,GMPJA6490-21	BOLD:ACI1304	6	Arthropoda:6	Insecta:6	Diptera:6	Muscidae:6	Muscinae:6	Stomoxyini:6	Stomoxys:6	Stomoxys calcitrans:6
GMPJA5785-21,GMPJA6083-21,GMPJA10724-21	BOLD:AAD8583	3	Arthropoda:3	Insecta:3	Hymenoptera:3	Braconidae:3	Microgastrinae:3		Illidops:3	Illidops albostigmalis:3
GMPJA1338-21,GMPJA1433-21,GMPJA1748-21,GMPJA6377-21,GMPJA8397-21,GMPJA8574-21,GMPJA10276-21,GMPJA10336-21	BOLD:ABW7978	8	Arthropoda:8	Insecta:8	Diptera:8	Lauxaniidae:8
GMPJA827-21,GMPJA868-21,GMPJA2675-21	BOLD:AAA7683	3	Arthropoda:3	Insecta:3	Hemiptera:3	Aphididae:3	Aphidinae:3	Macrosiphini:3	Myzus:3	Myzus persicae:3
GMPJA2522-21,GMPJA2600-21	BOLD:AAB8566	2	Arthropoda:2	Insecta:2	Hemiptera:2	Aphididae:2	Aphidinae:2	Macrosiphini:2	Hyperomyzus:2
GMPJA3811-21,GMPJA3812-21,GMPJA10043-21	BOLD:AEA2932	3	Arthropoda:3	Insecta:3	Thysanoptera:3	Thripidae:3	Dendrothripinae:3
GMPJA085-21,GMPJA139-21,GMPJA150-21,GMPJA181-21,GMPJA205-21,GMPJA370-21,GMPJA394-21,GMPJA537-21,GMPJA631-21,GMPJA656-21,GMPJA688-21,GMPJA905-21,GMPJA1083-21,GMPJA1106-21,GMPJA1118-21,GMPJA1131-21,GMPJA1172-21,GMPJA1344-21,GMPJA1593-21,GMPJA1758-21,GMPJA1949-21,GMPJA2003-21,GMPJA2181-21,GMPJA2234-21,GMPJA2419-21,GMPJA2432-21,GMPJA2433-21,GMPJA3048-21,GMPJA3049-21,GMPJA3074-21,GMPJA3160-21,GMPJA323…	BOLD:ABW5492	197	Arthropoda:197	Insecta:197	Diptera:197	Muscidae:197	Coenosiinae:197	Limnophorini:197	Lispe:197
GMPJA023-21,GMPJA5208-21,GMPJA8646-21,GMPJA10105-21	BOLD:AAA5439	4	Arthropoda:4	Insecta:4	Diptera:4	Tephritidae:4	Dacinae:4
GMPJA3761-21,GMPJA10008-21	BOLD:AEJ1545	2	Arthropoda:2	Insecta:2	Hymenoptera:2	Aphelinidae:2
GMPJA450-21,GMPJA3233-21,GMPJA5312-21,GMPJA5502-21,GMPJA8160-21,GMPJA10658-21	BOLD:ACG0243	6	Arthropoda:6	Insecta:6	Diptera:6	Hybotidae:6
GMPJA6367-21,GMPJA6404-21,GMPJA6709-21,GMPJA6796-21,GMPJA6863-21,GMPJA10288-21	BOLD:ACG0240	6	Arthropoda:6	Insecta:6	Diptera:6	Drosophilidae:6
GMPJA3060-21,GMPJA3271-21,GMPJA4129-21,GMPJA4197-21,GMPJA4223-21,GMPJA4491-21,GMPJA4581-21,GMPJA5043-21,GMPJA5057-21,GMPJA5067-21,GMPJA5144-21,GMPJA5191-21,GMPJA5244-21,GMPJA5288-21,GMPJA5382-21,GMPJA5492-21,GMPJA5557-21,GMPJA6288-21,GMPJA6593-21,GMPJA6730-21,GMPJA6824-21,GMPJA7249-21,GMPJA7283-21,GMPJA7618-21,GMPJA7754-21,GMPJA7858-21,GMPJA7863-21,GMPJA7873-21,GMPJA7917-21,GMPJA7984-21,GMPJA8169…	BOLD:ACG0241	44	Arthropoda:44	Insecta:44	Diptera:44	Chloropidae:44
GMPJA336-21,GMPJA418-21,GMPJA691-21,GMPJA922-21,GMPJA2357-21,GMPJA2389-21,GMPJA3278-21,GMPJA3359-21,GMPJA3360-21,GMPJA5343-21,GMPJA6414-21,GMPJA6436-21,GMPJA6463-21,GMPJA6484-21,GMPJA6542-21,GMPJA6576-21,GMPJA6663-21,GMPJA6690-21,GMPJA6700-21,GMPJA6719-21,GMPJA6753-21,GMPJA6763-21,GMPJA6797-21,GMPJA6804-21,GMPJA7856-21,GMPJA8147-21,GMPJA8479-21,GMPJA8679-21,GMPJA10269-21	BOLD:AAN8579	29	Arthropoda:29	Insecta:29	Diptera:29	Muscidae:29	Atherigoninae:29		Atherigona:29	Atherigona reversura:29
GMPJA259-21,GMPJA611-21,GMPJA830-21,GMPJA831-21,GMPJA836-21	BOLD:AAE2497	5	Arthropoda:5	Insecta:5	Hemiptera:5	Aphididae:5	Aphidinae:5	Aphidini:5	Hysteroneura:5
GMPJA3729-21,GMPJA6070-21	BOLD:ABX8114	2	Arthropoda:2	Insecta:2	Hymenoptera:2	Pompilidae:2
GMPJA5696-21,GMPJA5697-21	BOLD:ACP5156	2	Arthropoda:2	Insecta:2	Hymenoptera:2	Formicidae:2
GMPJA5768-21,GMPJA9604-21,GMPJA9864-21	BOLD:AEJ1204	3	Arthropoda:3	Insecta:3	Hymenoptera:3	Mymaridae:3
GMPJA3717-21,GMPJA5998-21	BOLD:AAQ3038	2	Arthropoda:2	Insecta:2	Hymenoptera:2	Philanthidae:2	Philanthinae:2
GMPJA5518-21,GMPJA6373-21,GMPJA6632-21,GMPJA7441-21,GMPJA7578-21,GMPJA8379-21	BOLD:ACU9704	6	Arthropoda:6	Insecta:6	Diptera:6	Ephydridae:6
GMPJA4305-21,GMPJA4441-21,GMPJA5070-21,GMPJA5119-21	BOLD:ADU1237	4	Arthropoda:4	Insecta:4	Diptera:4	Hybotidae:4
GMPJA3851-21,GMPJA7209-21	BOLD:AEJ4143	2	Arthropoda:2	Insecta:2	Coleoptera:2	Aderidae:2
GMPJA2682-21,GMPJA8930-21,GMPJA9990-21,GMPJA9993-21	BOLD:AEJ9431	4	Arthropoda:4	Insecta:4	Hemiptera:4	Aleyrodidae:4
GMPJA5765-21,GMPJA7004-21	BOLD:ACE0339	2	Arthropoda:2	Insecta:2	Hymenoptera:2	Scelionidae:2	Scelioninae:2
GMPJA4022-21,GMPJA5188-21	BOLD:ACR6117	2	Arthropoda:2	Insecta:2	Diptera:2	Milichiidae:2	Madizinae:2		Desmometopa:2
GMPJA1365-21,GMPJA1558-21,GMPJA1984-21,GMPJA1996-21,GMPJA6530-21,GMPJA7269-21,GMPJA7579-21,GMPJA8055-21,GMPJA8149-21,GMPJA8232-21,GMPJA8692-21	BOLD:ACO7049	11	Arthropoda:11	Insecta:11	Diptera:11	Sphaeroceridae:11	Limosininae:11		Limosina:11	Limosina silvatica:11
GMPJA1532-21,GMPJA6191-21,GMPJA6512-21,GMPJA6615-21,GMPJA6696-21,GMPJA6764-21,GMPJA7308-21,GMPJA7333-21,GMPJA7669-21,GMPJA7706-21,GMPJA8083-21,GMPJA8290-21,GMPJA8348-21,GMPJA8771-21,GMPJA10193-21,GMPJA10547-21,GMPJA10597-21	BOLD:AAF5121	17	Arthropoda:17	Insecta:17	Diptera:17	Chloropidae:17	Oscinellinae:17		Cadrema:17
GMPJA1209-21,GMPJA2719-21,GMPJA3954-21,GMPJA5695-21,GMPJA5706-21,GMPJA5707-21,GMPJA5709-21,GMPJA5710-21,GMPJA7108-21,GMPJA7109-21,GMPJA7110-21,GMPJA10683-21,GMPJA10716-21	BOLD:AAN2618	13	Arthropoda:13	Insecta:13	Hymenoptera:13	Formicidae:13	Myrmicinae:13	Solenopsidini:13	Monomorium:13
GMPJA990-21,GMPJA2047-21	BOLD:ADT3105	2	Arthropoda:2	Insecta:2	Diptera:2	Psychodidae:2	Psychodinae:2	Brunettiini:2	Brunettia:2
GMPJA675-21,GMPJA6260-21,GMPJA6398-21,GMPJA6415-21,GMPJA6455-21,GMPJA6517-21,GMPJA6564-21,GMPJA6569-21,GMPJA6578-21,GMPJA6579-21,GMPJA6648-21,GMPJA6674-21,GMPJA6693-21,GMPJA6798-21,GMPJA7410-21,GMPJA10273-21,GMPJA10350-21,GMPJA10361-21,GMPJA10571-21,GMPJA10604-21,GMPJA10624-21	BOLD:ACF9552	21	Arthropoda:21	Insecta:21	Diptera:21	Lonchaeidae:21
GMPJA3794-21,GMPJA9256-21	BOLD:ACV0503	2	Arthropoda:2	Arachnida:2	Mesostigmata:2	Phytoseiidae:2	Amblyseiinae:2	Kampimodromini:2	Paraphytoseius:2	Paraphytoseius orientalis:2
GMPJA2007-21,GMPJA3264-21,GMPJA3346-21,GMPJA4004-21,GMPJA4073-21,GMPJA5545-21,GMPJA7591-21,GMPJA8402-21	BOLD:ACY2633	8	Arthropoda:8	Insecta:8	Diptera:8	Sciaridae:8
GMPJA5806-21,GMPJA5809-21,GMPJA5810-21,GMPJA5812-21,GMPJA5814-21,GMPJA5815-21	BOLD:AEK0441	6	Arthropoda:6	Insecta:6	Hemiptera:6	Issidae:6
GMPJA3799-21,GMPJA3800-21,GMPJA3802-21	BOLD:ADY0950	3	Arthropoda:3	Arachnida:3	Mesostigmata:3
GMPJA4948-21,GMPJA5801-21	BOLD:ADC8565	2	Arthropoda:2	Insecta:2	Hemiptera:2	Geocoridae:2	Geocorinae:2		Geocoris:2	Geocoris pallidipennis:2
GMPJA7592-21,GMPJA8632-21	BOLD:AEJ9810	2	Arthropoda:2	Insecta:2	Diptera:2	Sphaeroceridae:2
GMPJA5436-21,GMPJA7378-21,GMPJA7734-21,GMPJA10313-21	BOLD:ACU7561	4	Arthropoda:4	Insecta:4	Diptera:4	Ephydridae:4
GMPJA6079-21,GMPJA6080-21,GMPJA6124-21	BOLD:AEJ1054	3	Arthropoda:3	Insecta:3	Hymenoptera:3	Scelionidae:3
GMPJA6432-21,GMPJA6657-21,GMPJA6718-21,GMPJA7593-21,GMPJA10347-21	BOLD:ACU9554	5	Arthropoda:5	Insecta:5	Diptera:5	Cecidomyiidae:5
GMPJA7616-21,GMPJA7899-21,GMPJA8436-21,GMPJA10082-21	BOLD:AEJ8146	4	Arthropoda:4	Insecta:4	Diptera:4	Cecidomyiidae:4
GMPJA5075-21,GMPJA5427-21,GMPJA5463-21,GMPJA6498-21,GMPJA7600-21	BOLD:ACJ5809	5	Arthropoda:5	Insecta:5	Diptera:5	Muscidae:5	Atherigoninae:5		Atherigona:5
GMPJA2754-21,GMPJA9216-21	BOLD:ADU3187	2	Arthropoda:2	Insecta:2	Psocodea:2	Lepidopsocidae:2
GMPJA3404-21,GMPJA6643-21,GMPJA6897-21	BOLD:ACV1849	3	Arthropoda:3	Insecta:3	Diptera:3	Cecidomyiidae:3
GMPJA4401-21,GMPJA5339-21,GMPJA7893-21	BOLD:AEJ1930	3	Arthropoda:3	Insecta:3	Diptera:3	Chironomidae:3	Chironominae:3	Chironomini:3	Microchironomus:3
GMPJA1285-21,GMPJA2444-21,GMPJA2448-21	BOLD:ACE9640	3	Arthropoda:3	Insecta:3	Diptera:3	Drosophilidae:3	Drosophilinae:3	Drosophilini:3	Drosophila:3
GMPJA350-21,GMPJA666-21,GMPJA748-21,GMPJA1803-21,GMPJA4475-21,GMPJA5366-21,GMPJA10230-21	BOLD:ACA2879	7	Arthropoda:7	Insecta:7	Diptera:7	Ephydridae:7	Ilytheinae:7		Nostima:7
GMPJA7409-21,GMPJA7496-21,GMPJA7874-21,GMPJA8254-21,GMPJA8346-21,GMPJA8536-21,GMPJA9168-21	BOLD:AAG8389	7	Arthropoda:7	Insecta:7	Diptera:7	Scatopsidae:7	Scatopsinae:7	Colobostematini:7	Colobostema:7
GMPJA7199-21,GMPJA7204-21,GMPJA7205-21	BOLD:AAP7997	3	Arthropoda:3	Insecta:3	Coleoptera:3	Carabidae:3
GMPJA1498-21,GMPJA4098-21,GMPJA4410-21,GMPJA6408-21,GMPJA6749-21	BOLD:AEJ0753	5	Arthropoda:5	Insecta:5	Diptera:5	Chloropidae:5
GMPJA4931-21,GMPJA4938-21,GMPJA8872-21,GMPXX016-21,GMPXX017-21,GMPXX019-21,GMPXX020-21,GMPXX021-21,GMPXX023-21,GMPXX027-21,GMPXX029-21,GMPXX031-21,GMPXX032-21,GMPXX140-21,GMPXX141-21	BOLD:AAC4540	15	Arthropoda:15	Insecta:15	Diptera:15	Sarcophagidae:15	Sarcophaginae:15		Sarcophaga:15
GMPJA1359-21,GMPJA4215-21,GMPJA8759-21	BOLD:ACU9192	3	Arthropoda:3	Insecta:3	Diptera:3	Chloropidae:3
GMPJA3098-21,GMPJA3105-21,GMPJA3137-21,GMPJA3143-21,GMPJA3151-21,GMPJA3258-21,GMPJA3280-21,GMPJA3405-21,GMPJA3524-21,GMPJA3579-21,GMPJA3589-21,GMPJA4152-21,GMPJA4163-21,GMPJA4209-21,GMPJA4416-21,GMPJA4566-21,GMPJA5090-21,GMPJA5115-21,GMPJA5124-21,GMPJA5127-21,GMPJA5135-21,GMPJA5192-21,GMPJA5194-21,GMPJA5212-21,GMPJA5227-21,GMPJA5298-21,GMPJA5340-21,GMPJA5387-21,GMPJA5520-21,GMPJA5580-21,GMPJA6482…	BOLD:ABX2825	43	Arthropoda:43	Insecta:43	Diptera:43	Cecidomyiidae:43
GMPJA4196-21,GMPJA4477-21,GMPJA8776-21	BOLD:ABX2176	3	Arthropoda:3	Insecta:3	Diptera:3	Agromyzidae:3	Phytomyzinae:3		Phytomyza:3	Phytomyza thalictrella:3
GMPJA4893-21,GMPJA4894-21,GMPJA4896-21,GMPJA4898-21,GMPJA4900-21,GMPJA4901-21,GMPJA4934-21	BOLD:AAU6733	7	Arthropoda:7	Insecta:7	Diptera:7	Syrphidae:7	Eristalinae:7	Eristalini:7	Eristalinus:7
GMPJA006-21,GMPJA2908-21	BOLD:AAE9461	2	Arthropoda:2	Insecta:2	Diptera:2	Sarcophagidae:2	Sarcophaginae:2		Sarcophaga:2
GMPJA4724-21,GMPJA9553-21,GMPJA9586-21	BOLD:AEY7644	3	Arthropoda:3	Insecta:3	Hymenoptera:3	Scelionidae:3	Scelioninae:3
GMPJA4978-21,GMPJA7169-21,GMPJA8393-21	BOLD:AAP5978	3	Arthropoda:3	Insecta:3	Lepidoptera:3	Gracillariidae:3	Phyllocnistinae:3		Phyllocnistis:3	Phyllocnistis citrella:3
GMPJA798-21,GMPJA2842-21,GMPJA2880-21,GMPJA2979-21,GMPJA3738-21,GMPJA6075-21,GMPJA6951-21,GMPJA9352-21,GMPJA9505-21,GMPJA9665-21,GMPJA9868-21,GMPJA10682-21	BOLD:ABX9762	12	Arthropoda:12	Insecta:12	Hymenoptera:12	Scelionidae:12	Scelioninae:12
GMPJA551-21,GMPJA3779-21	BOLD:AEA2062	2	Arthropoda:2	Insecta:2	Hymenoptera:2	Formicidae:2
GMPJA3486-21,GMPJA6680-21	BOLD:ACX8660	2	Arthropoda:2	Insecta:2	Diptera:2	Tachinidae:2
GMPJA9571-21,GMPJA9729-21	BOLD:AEJ8865	2	Arthropoda:2	Insecta:2	Hymenoptera:2	Mymaridae:2
GMPJA604-21,GMPJA606-21,GMPJA614-21,GMPJA617-21,GMPJA814-21,GMPJA815-21,GMPJA816-21,GMPJA817-21,GMPJA818-21,GMPJA819-21,GMPJA820-21,GMPJA823-21,GMPJA826-21,GMPJA855-21,GMPJA3918-21,GMPJA4650-21	BOLD:AAD9434	16	Arthropoda:16	Insecta:16	Hemiptera:16	Monophlebidae:16			Drosicha:16	Drosicha mangiferae:16
GMPJA231-21,GMPJA232-21,GMPJA233-21,GMPJA234-21,GMPJA235-21,GMPJA314-21,GMPJA315-21,GMPJA597-21,GMPJA598-21,GMPJA599-21,GMPJA785-21,GMPJA786-21,GMPJA2712-21,GMPJA2713-21,GMPJA2714-21,GMPJA2715-21,GMPJA2716-21,GMPJA3783-21,GMPJA3787-21,GMPJA3788-21,GMPJA3789-21,GMPJA3790-21,GMPJA3791-21,GMPJA4592-21,GMPJA4593-21,GMPJA4594-21,GMPJA4595-21,GMPJA4596-21,GMPJA4597-21,GMPJA4989-21,GMPJA4990-21,GMPJA499…	BOLD:ABA4863	41	Arthropoda:41	Collembola:41	Entomobryomorpha:41	Entomobryidae:41	Seirinae:41		Seira:41
GMPJA9302-21,GMPJA9567-21	BOLD:AEJ5548	2	Arthropoda:2	Insecta:2	Hymenoptera:2	Encyrtidae:2
GMPJA6321-21,GMPJA6326-21	BOLD:ABY0638	2	Arthropoda:2	Insecta:2	Coleoptera:2	Curculionidae:2
GMPJA1642-21,GMPJA1706-21,GMPJA1759-21,GMPJA2235-21	BOLD:AAJ7614	4	Arthropoda:4	Insecta:4	Diptera:4	Sepsidae:4	Sepsinae:4		Sepsis:4	Sepsis thoracica:4
GMPJA8859-21,GMPJA10086-21	BOLD:AAB1719	2	Arthropoda:2	Insecta:2	Lepidoptera:2	Crambidae:2	Spilomelinae:2		Diaphania:2
GMPJA5117-21,GMPJA5186-21,GMPJA7383-21,GMPJA8016-21,GMPJA8813-21	BOLD:AEK1134	5	Arthropoda:5	Insecta:5	Diptera:5	Ephydridae:5
GMPJA921-21,GMPJA1311-21,GMPJA1983-21	BOLD:ACU9487	3	Arthropoda:3	Insecta:3	Diptera:3	Cecidomyiidae:3
GMPJA3809-21,GMPJA5629-21	BOLD:AEJ3084	2	Arthropoda:2	Insecta:2	Thysanoptera:2	Thripidae:2
GMPJA4480-21,GMPJA7561-21	BOLD:ACM4922	2	Arthropoda:2	Insecta:2	Diptera:2	Agromyzidae:2
GMPJA070-21,GMPJA091-21,GMPJA098-21,GMPJA126-21,GMPJA142-21,GMPJA149-21,GMPJA167-21,GMPJA170-21,GMPJA196-21,GMPJA214-21,GMPJA351-21,GMPJA404-21,GMPJA429-21,GMPJA469-21,GMPJA495-21,GMPJA747-21,GMPJA967-21,GMPJA986-21,GMPJA1031-21,GMPJA1192-21,GMPJA1195-21,GMPJA1315-21,GMPJA1394-21,GMPJA1401-21,GMPJA1502-21,GMPJA1595-21,GMPJA1646-21,GMPJA1659-21,GMPJA1686-21,GMPJA1735-21,GMPJA1818-21,GMPJA1834-21,G…	BOLD:ABZ3963	111	Arthropoda:111	Insecta:111	Diptera:111	Chloropidae:111	Oscinellinae:111		Oscinella:111
GMPJA050-21,GMPJA145-21,GMPJA543-21,GMPJA1609-21,GMPJA1636-21,GMPJA2170-21,GMPJA3262-21,GMPJA3470-21,GMPJA10360-21	BOLD:ABX1230	9	Arthropoda:9	Insecta:9	Diptera:9	Sciaridae:9
GMPJA152-21,GMPJA352-21,GMPJA364-21,GMPJA391-21,GMPJA497-21,GMPJA529-21,GMPJA960-21,GMPJA1194-21,GMPJA1773-21,GMPJA1948-21,GMPJA2275-21,GMPJA2442-21,GMPJA5537-21,GMPJA10234-21,GMPJA10549-21	BOLD:ABW7890	15	Arthropoda:15	Insecta:15	Diptera:15	Ephydridae:15	Ephydrinae:15		Scatella:15
GMPJA951-21,GMPJA1141-21,GMPJA1648-21,GMPJA2263-21	BOLD:ABX0302	4	Arthropoda:4	Insecta:4	Diptera:4	Ephydridae:4
GMPJA6974-21,GMPJA9289-21,GMPJA9773-21	BOLD:AEJ7258	3	Arthropoda:3	Insecta:3	Hymenoptera:3	Scelionidae:3
GMPJA345-21,GMPJA349-21,GMPJA353-21,GMPJA355-21,GMPJA366-21,GMPJA373-21,GMPJA378-21,GMPJA386-21,GMPJA392-21,GMPJA398-21,GMPJA402-21,GMPJA403-21,GMPJA410-21,GMPJA415-21,GMPJA420-21,GMPJA422-21,GMPJA423-21,GMPJA434-21,GMPJA447-21,GMPJA458-21,GMPJA459-21,GMPJA460-21,GMPJA464-21,GMPJA471-21,GMPJA478-21,GMPJA480-21,GMPJA482-21,GMPJA484-21,GMPJA485-21,GMPJA488-21,GMPJA491-21,GMPJA501-21,GMPJA506-21,GMP…	BOLD:ABW5508	86	Arthropoda:86	Insecta:86	Diptera:86	Chironomidae:86
GMPJA893-21,GMPJA6041-21,GMPJA6059-21,GMPJA6112-21,GMPJA6963-21,GMPJA6964-21,GMPJA6969-21,GMPJA6986-21,GMPJA6990-21,GMPJA9298-21,GMPJA9338-21,GMPJA9372-21,GMPJA9383-21,GMPJA9389-21,GMPJA9441-21,GMPJA9448-21,GMPJA9465-21,GMPJA9478-21,GMPJA9513-21,GMPJA9549-21,GMPJA9591-21,GMPJA9671-21,GMPJA9675-21,GMPJA9717-21,GMPJA9733-21,GMPJA9764-21,GMPJA9779-21,GMPJA9781-21,GMPJA9801-21,GMPJA9815-21,GMPJA9847-…	BOLD:ABZ6843	39	Arthropoda:39	Insecta:39	Hymenoptera:39	Mymaridae:39			Lymaenon:39
GMPJA5735-21,GMPJA5736-21,GMPJA5738-21	BOLD:AAC3359	3	Arthropoda:3	Insecta:3	Hymenoptera:3	Formicidae:3	Myrmicinae:3	Pheidolini:3	Pheidole:3
GMPJA6212-21,GMPJA6243-21	BOLD:ADR2940	2	Arthropoda:2	Insecta:2	Hymenoptera:2	Bembicidae:2	Bembicinae:2		Analysson:2	Analysson rufescens:2
GMPJA2216-21,GMPJA4356-21	BOLD:ABW5532	2	Arthropoda:2	Insecta:2	Diptera:2	Sciaridae:2
GMPJA9377-21,GMPJA9408-21,GMPJA9445-21,GMPJA9769-21	BOLD:ACW6765	4	Arthropoda:4	Insecta:4	Hymenoptera:4	Ceraphronidae:4
GMPJA800-21,GMPJA6064-21	BOLD:ABY2737	2	Arthropoda:2	Insecta:2	Hymenoptera:2	Braconidae:2	Opiinae:2
GMPJA036-21,GMPJA2829-21	BOLD:AAQ0502	2	Arthropoda:2	Insecta:2	Hymenoptera:2	Ichneumonidae:2	Ichneumoninae:2
GMPJA787-21,GMPJA2744-21	BOLD:ACX8857	2	Arthropoda:2	Arachnida:2	Araneae:2	Linyphiidae:2			Erigone:2	Erigone prominens:2
GMPJA5753-21,GMPJA9471-21,GMPJA9525-21,GMPJA9526-21,GMPJA9697-21,GMPJA9712-21	BOLD:ADY7861	6	Arthropoda:6	Insecta:6	Hymenoptera:6	Mymaridae:6			Camptoptera:6
GMPJA7029-21,GMPJA7045-21,GMPJA9008-21,GMPJA9063-21,GMPJA9064-21,GMPJA9084-21,GMPJA9119-21,GMPJA9144-21	BOLD:AAY6761	8	Arthropoda:8	Insecta:8	Hemiptera:8	Cicadellidae:8
GMPJA3129-21,GMPJA7763-21	BOLD:ADS2635	2	Arthropoda:2	Insecta:2	Diptera:2	Cecidomyiidae:2
GMPJA4872-21,GMPJA4873-21,GMPJA4908-21,GMPJA4909-21,GMPJA8853-21,GMPJA8854-21,GMPJA8857-21,GMPJA8858-21,GMPJA10084-21,GMPJA10085-21	BOLD:AAC8279	10	Arthropoda:10	Insecta:10	Lepidoptera:10	Noctuidae:10	Noctuinae:10
GMPJA4275-21,GMPJA4434-21,GMPJA4525-21,GMPJA4550-21	BOLD:ACP3429	4	Arthropoda:4	Insecta:4	Diptera:4	Muscidae:4
GMPJA6601-21,GMPJA10196-21	BOLD:AAG7056	2	Arthropoda:2	Insecta:2	Diptera:2	Milichiidae:2	Milichiinae:2		Milichiella:2	Milichiella lacteipennis:2
GMPJA6077-21,GMPJA9618-21,GMPJA9684-21,GMPJA9692-21,GMPJA9772-21	BOLD:AFB8015	5	Arthropoda:5	Insecta:5	Hymenoptera:5	Eulophidae:5
GMPJA306-21,GMPJA570-21,GMPJA571-21,GMPJA573-21,GMPJA586-21	BOLD:ACE4724	5	Arthropoda:5	Insecta:5	Hymenoptera:5	Braconidae:5	Alysiinae:5	Alysiini:5	Asobara:5
GMPJA9278-21,GMPJA9318-21,GMPJA9334-21,GMPJA9335-21,GMPJA9368-21,GMPJA9371-21,GMPJA9378-21,GMPJA9430-21,GMPJA9493-21,GMPJA9529-21,GMPJA9617-21,GMPJA9669-21,GMPJA9727-21,GMPJA9763-21,GMPJA9826-21,GMPJA9827-21,GMPJA9849-21,GMPJA9912-21,GMPJA10068-21	BOLD:ABY0168	19	Arthropoda:19	Insecta:19	Hymenoptera:19	Scelionidae:19	Telenominae:19		Telenomus:19
GMPJA272-21,GMPJA3952-21,GMPJA10697-21	BOLD:AAK7987	3	Arthropoda:3	Insecta:3	Hymenoptera:3	Formicidae:3	Formicinae:3	Plagiolepidini:3	Lepisiota:3
GMPJA6317-21,GMPJA6331-21,GMPJA7186-21,GMPJA7213-21,GMPJA9201-21	BOLD:ACN6722	5	Arthropoda:5	Insecta:5	Coleoptera:5	Corylophidae:5	Corylophinae:5	Sericoderini:5	Sericoderus:5
GMPJA4631-21,GMPJA7064-21	BOLD:ACN6720	2	Arthropoda:2	Insecta:2	Coleoptera:2	Staphylinidae:2	Staphylininae:2	Xantholinini:2	Erymus:2	Erymus gracilis:2
GMPJA4662-21,GMPJA4718-21,GMPJA5758-21,GMPJA6018-21,GMPJA6106-21,GMPJA7010-21,GMPJA9725-21	BOLD:ADV8193	7	Arthropoda:7	Insecta:7	Hymenoptera:7	Braconidae:7	Opiinae:7
GMPJA312-21,GMPJA6292-21,GMPJA6314-21	BOLD:AAP7969	3	Arthropoda:3	Insecta:3	Coleoptera:3	Curculionidae:3
GMPJA1275-21,GMPJA1276-21,GMPJA1277-21,GMPJA2724-21,GMPJA2725-21,GMPJA2726-21,GMPJA2727-21,GMPJA7176-21	BOLD:AAP7968	8	Arthropoda:8	Insecta:8	Coleoptera:8	Coccinellidae:8	Coccinellinae:8	Coccidulini:8	Scymnus:8
GMPJA5996-21,GMPJA6094-21	BOLD:AEJ1485	2	Arthropoda:2	Insecta:2	Hymenoptera:2	Formicidae:2
GMPJA061-21,GMPJA072-21,GMPJA075-21,GMPJA092-21,GMPJA093-21,GMPJA094-21,GMPJA096-21,GMPJA103-21,GMPJA105-21,GMPJA108-21,GMPJA109-21,GMPJA110-21,GMPJA123-21,GMPJA136-21,GMPJA141-21,GMPJA155-21,GMPJA160-21,GMPJA163-21,GMPJA185-21,GMPJA190-21,GMPJA197-21,GMPJA199-21,GMPJA219-21,GMPJA220-21,GMPJA227-21,GMPJA337-21,GMPJA340-21,GMPJA342-21,GMPJA343-21,GMPJA348-21,GMPJA356-21,GMPJA357-21,GMPJA361-21,GMP…	BOLD:AAO8565	143	Arthropoda:143	Insecta:143	Diptera:143	Sciaridae:143			Bradysia:143	Bradysia ocellaris:143
GMPJA802-21,GMPJA10476-21,GMPJA10479-21	BOLD:AEJ4747	3	Arthropoda:3	Insecta:3	Hymenoptera:3	Eulophidae:3
GMPJA9761-21,GMPJA9888-21	BOLD:AEJ3971	2	Arthropoda:2	Insecta:2	Hymenoptera:2	Trichogrammatidae:2
GMPJA8891-21,GMPJA8908-21,GMPJA8915-21,GMPJA8954-21,GMPJA8998-21,GMPJA9046-21,GMPJA9074-21,GMPJA10740-21	BOLD:ACC8851	8	Arthropoda:8	Insecta:8	Hemiptera:8	Cicadellidae:8	Cicadellinae:8	Cicadellini:8	Graphocephala:8
GMPJA413-21,GMPJA2342-21,GMPJA5445-21,GMPJA6400-21,GMPJA7743-21,GMPJA8421-21	BOLD:AEJ8760	6	Arthropoda:6	Insecta:6	Diptera:6	Lauxaniidae:6
GMPJA3340-21,GMPJA3499-21,GMPJA3999-21,GMPJA6515-21,GMPJA6820-21,GMPJA7415-21,GMPJA7431-21,GMPJA7539-21,GMPJA7565-21,GMPJA7585-21,GMPJA7738-21,GMPJA7911-21,GMPJA7940-21,GMPJA7981-21,GMPJA8002-21,GMPJA8398-21,GMPJA8591-21,GMPJA8780-21	BOLD:ABW7888	18	Arthropoda:18	Insecta:18	Diptera:18	Sphaeroceridae:18	Limosininae:18		Coproica:18
GMPJA5972-21,GMPJA9917-21,GMPJA10695-21	BOLD:AEA2258	3	Arthropoda:3	Insecta:3	Hymenoptera:3	Scelionidae:3
GMPJA3646-21,GMPJA4365-21,GMPJA5172-21,GMPJA5309-21,GMPJA5564-21,GMPJA6248-21,GMPJA10111-21	BOLD:ACI0874	7	Arthropoda:7	Insecta:7	Diptera:7	Tachinidae:7	Exoristinae:7	Goniini:7	Kuwanimyia:7	Kuwanimyia appendiculata:7
GMPJA5750-21,GMPJA6168-21,GMPJA10686-21	BOLD:ADZ9383	3	Arthropoda:3	Insecta:3	Hymenoptera:3	Bethylidae:3
GMPJA248-21,GMPJA320-21,GMPJA2542-21,GMPJA2561-21,GMPJA2592-21,GMPJA2615-21	BOLD:AAC1372	6	Arthropoda:6	Insecta:6	Hemiptera:6	Aphididae:6	Aphidinae:6	Aphidini:6	Aphis:6	Aphis nerii:6
GMPJA4334-21,GMPJA4354-21,GMPJA4379-21,GMPJA4403-21,GMPJA4479-21,GMPJA5133-21,GMPJA5159-21,GMPJA5371-21,GMPJA5579-21	BOLD:ACA3953	9	Arthropoda:9	Insecta:9	Diptera:9	Cecidomyiidae:9
GMPJA8885-21,GMPJA8937-21,GMPJA9053-21,GMPJA9134-21,GMPJA9165-21,GMPJA10411-21,GMPJA10448-21	BOLD:ABX2193	7	Arthropoda:7	Insecta:7	Hemiptera:7	Delphacidae:7	Delphacinae:7	Delphacini:7
GMPJA5123-21,GMPJA5185-21,GMPJA5299-21,GMPJA5417-21,GMPJA5489-21,GMPJA5604-21,GMPJA6857-21,GMPJA8190-21,GMPJA8704-21	BOLD:ACO6689	9	Arthropoda:9	Insecta:9	Diptera:9	Phoridae:9
GMPJA304-21,GMPJA9607-21,GMPJA9608-21,GMPJA9633-21,GMPJA9734-21,GMPJA9758-21,GMPJA9904-21	BOLD:ABX2026	7	Arthropoda:7	Insecta:7	Hymenoptera:7	Mymaridae:7			Mymar:7
GMPJA1224-21,GMPJA2732-21,GMPJA2737-21,GMPJA3863-21,GMPJA3864-21,GMPJA3865-21,GMPJA3969-21,GMPJA4614-21,GMPJA4616-21,GMPJA4622-21,GMPJA4623-21,GMPJA6318-21,GMPJA6328-21,GMPJA7061-21,GMPJA7062-21,GMPJA7063-21,GMPJA7065-21,GMPJA7173-21,GMPJA7177-21,GMPJA7189-21,GMPJA7190-21,GMPJA7191-21,GMPJA7192-21,GMPJA7193-21,GMPJA7194-21,GMPJA7195-21,GMPJA7198-21,GMPJA7207-21,GMPJA7208-21,GMPJA8824-21,GMPJA8826…	BOLD:ABX8948	55	Arthropoda:55	Insecta:55	Coleoptera:55	Staphylinidae:55	Oxytelinae:55
GMPJA2867-21,GMPJA2870-21,GMPJA2952-21	BOLD:AEJ5128	3	Arthropoda:3	Insecta:3	Hymenoptera:3	Scelionidae:3
GMPJA9434-21,GMPJA9762-21	BOLD:AEK0506	2	Arthropoda:2	Insecta:2	Hymenoptera:2	Eulophidae:2
GMPJA2126-21,GMPJA8723-21	BOLD:ACW1379	2	Arthropoda:2	Insecta:2	Diptera:2	Ephydridae:2
GMPJA2549-21,GMPJA2584-21,GMPJA2605-21,GMPJA2666-21	BOLD:AAA8811	4	Arthropoda:4	Insecta:4	Hemiptera:4	Aphididae:4	Aphidinae:4	Aphidini:4	Schizaphis:4	Schizaphis graminum:4
GMPJA8293-21,GMPJA8344-21	BOLD:ACN2583	2	Arthropoda:2	Insecta:2	Diptera:2	Phoridae:2	Metopininae:2		Metopina:2
GMPJA4090-21,GMPJA4273-21,GMPJA7245-21	BOLD:ADZ5395	3	Arthropoda:3	Insecta:3	Diptera:3	Chloropidae:3
GMPJA6252-21,GMPJA8675-21,GMPJA10543-21,GMPJA10551-21,GMPJA10613-21	BOLD:AAG0257	5	Arthropoda:5	Insecta:5	Diptera:5	Stratiomyidae:5	Sarginae:5		Microchrysa:5	Microchrysa flaviventris:5
GMPJA4089-21,GMPJA6705-21	BOLD:AAF5305	2	Arthropoda:2	Insecta:2	Diptera:2	Muscidae:2	Atherigoninae:2		Atherigona:2
GMPJA2909-21,GMPJA4897-21,GMPJA4899-21	BOLD:AAG4659	3	Arthropoda:3	Insecta:3	Diptera:3	Syrphidae:3	Eristalinae:3	Eristalini:3	Eristalinus:3
GMPJA7587-21,GMPJA8049-21,GMPJA8127-21,GMPJA8500-21	BOLD:ACO8055	4	Arthropoda:4	Insecta:4	Diptera:4	Agromyzidae:4
GMPJA1002-21,GMPJA1014-21,GMPJA1150-21,GMPJA1360-21,GMPJA1511-21,GMPJA1531-21,GMPJA1560-21,GMPJA1613-21,GMPJA1662-21,GMPJA1699-21,GMPJA1711-21,GMPJA1731-21,GMPJA1774-21,GMPJA1869-21,GMPJA1904-21,GMPJA1931-21,GMPJA1995-21,GMPJA2012-21,GMPJA2049-21,GMPJA2065-21,GMPJA2072-21,GMPJA2149-21,GMPJA2200-21,GMPJA2250-21,GMPJA2285-21,GMPJA2314-21,GMPJA2348-21,GMPJA2477-21,GMPJA2488-21,GMPJA2507-21,GMPJA3031…	BOLD:AAO7733	533	Arthropoda:533	Insecta:533	Diptera:533	Ceratopogonidae:533	Forcipomyiinae:533
GMPJA1807-21,GMPJA1977-21,GMPJA2018-21,GMPJA2297-21,GMPJA3075-21,GMPJA3327-21,GMPJA3334-21,GMPJA3380-21,GMPJA3400-21,GMPJA3993-21,GMPJA4003-21,GMPJA4054-21,GMPJA4119-21,GMPJA4120-21,GMPJA4190-21,GMPJA4245-21,GMPJA4461-21,GMPJA4503-21,GMPJA5040-21,GMPJA5052-21,GMPJA5073-21,GMPJA5207-21,GMPJA5209-21,GMPJA5226-21,GMPJA5241-21,GMPJA5242-21,GMPJA5247-21,GMPJA5267-21,GMPJA5270-21,GMPJA5300-21,GMPJA5313…	BOLD:ABW4192	63	Arthropoda:63	Insecta:63	Diptera:63	Chloropidae:63
GMPJA6117-21,GMPJA6165-21	BOLD:AAQ3068	2	Arthropoda:2	Insecta:2	Hymenoptera:2	Ichneumonidae:2
GMPJA2697-21,GMPJA8932-21	BOLD:AEK1872	2	Arthropoda:2	Insecta:2	Hemiptera:2	Psyllidae:2
GMPJA6968-21,GMPJA9385-21	BOLD:ABY1075	2	Arthropoda:2	Insecta:2	Hymenoptera:2	Scelionidae:2	Scelioninae:2
GMPJA2936-21,GMPJA2939-21,GMPJA4870-21	BOLD:ACE6246	3	Arthropoda:3	Insecta:3	Lepidoptera:3	Noctuidae:3	Noctuinae:3
GMPJA116-21,GMPJA1493-21,GMPJA2019-21,GMPJA3157-21,GMPJA3205-21,GMPJA4131-21,GMPJA4224-21,GMPJA4458-21,GMPJA5061-21,GMPJA5074-21,GMPJA5268-21,GMPJA5280-21,GMPJA5337-21,GMPJA5348-21,GMPJA5395-21,GMPJA5562-21,GMPJA6504-21,GMPJA7731-21,GMPJA7842-21,GMPJA10533-21,GMPJA10581-21,GMPJA10668-21	BOLD:ADV1178	22	Arthropoda:22	Insecta:22	Diptera:22	Chloropidae:22
GMPJA1630-21,GMPJA1723-21,GMPJA2103-21	BOLD:ACG0943	3	Arthropoda:3	Insecta:3	Diptera:3	Agromyzidae:3
GMPJA2629-21,GMPJA2640-21	BOLD:AAD0145	2	Arthropoda:2	Insecta:2	Hemiptera:2	Aphididae:2	Aphidinae:2	Macrosiphini:2	Brevicoryne:2	Brevicoryne brassicae:2
GMPJA5246-21,GMPJA6384-21,GMPJA6412-21,GMPJA6447-21,GMPJA6479-21,GMPJA6618-21,GMPJA6644-21,GMPJA6726-21,GMPJA6856-21,GMPJA6902-21,GMPJA7229-21,GMPJA7254-21,GMPJA7288-21,GMPJA7320-21,GMPJA7464-21,GMPJA7471-21,GMPJA7477-21,GMPJA7486-21,GMPJA7500-21,GMPJA7526-21,GMPJA7546-21,GMPJA7559-21,GMPJA7604-21,GMPJA7660-21,GMPJA7662-21,GMPJA7674-21,GMPJA7736-21,GMPJA7756-21,GMPJA7835-21,GMPJA7879-21,GMPJA7884…	BOLD:ACR6834	54	Arthropoda:54	Insecta:54	Diptera:54	Ceratopogonidae:54
GMPJA195-21,GMPJA409-21,GMPJA1148-21,GMPJA1417-21,GMPJA1434-21,GMPJA1791-21,GMPJA2456-21,GMPJA3033-21,GMPJA3051-21,GMPJA3117-21,GMPJA3132-21,GMPJA3149-21,GMPJA3281-21,GMPJA3342-21,GMPJA3347-21,GMPJA3573-21,GMPJA4016-21,GMPJA6774-21,GMPJA7228-21,GMPJA7698-21,GMPJA7906-21,GMPJA7959-21,GMPJA8020-21,GMPJA8244-21,GMPJA8320-21,GMPJA8417-21,GMPJA8441-21,GMPJA8499-21,GMPJA9221-21	BOLD:ACF9853	29	Arthropoda:29	Insecta:29	Diptera:29	Cecidomyiidae:29
GMPJA9200-21,GMPJA9208-21	BOLD:ADX1787	2	Arthropoda:2	Insecta:2	Coleoptera:2	Staphylinidae:2	Pselaphinae:2
GMPJA4609-21,GMPJA4986-21	BOLD:ADF4849	2	Arthropoda:2	Arachnida:2	Araneae:2	Thomisidae:2			Xysticus:2	Xysticus joyantius:2
GMPJA2015-21,GMPJA7582-21	BOLD:ACV4194	2	Arthropoda:2	Insecta:2	Diptera:2	Ceratopogonidae:2
GMPJA7989-21,GMPJA8010-21	BOLD:ACP3491	2	Arthropoda:2	Insecta:2	Diptera:2	Agromyzidae:2
GMPJA3413-21,GMPJA6899-21,GMPJA7394-21,GMPJA7773-21,GMPJA7955-21,GMPJA7956-21	BOLD:ADT6838	6	Arthropoda:6	Insecta:6	Diptera:6	Cecidomyiidae:6
GMPJA3888-21,GMPJA3891-21,GMPJA6931-21	BOLD:AEJ8355	3	Arthropoda:3	Insecta:3	Hemiptera:3	Aleyrodidae:3
GMPJA3807-21,GMPJA3815-21,GMPJA3930-21	BOLD:AEK1021	3	Arthropoda:3	Insecta:3	Thysanoptera:3	Thripidae:3	Thripinae:3		Scirtothrips:3
GMPJA6335-21,GMPJA7069-21,GMPJA7070-21,GMPJA7181-21,GMPJA7200-21,GMPJA10515-21,GMPJA10517-21	BOLD:ACW9532	7	Arthropoda:7	Insecta:7	Coleoptera:7	Phalacridae:7
GMPJA3335-21,GMPJA3439-21,GMPJA4149-21,GMPJA4343-21,GMPJA4349-21	BOLD:ACG2168	5	Arthropoda:5	Insecta:5	Diptera:5	Chloropidae:5
GMPJA6304-21,GMPJA6923-21,GMPJA9227-21	BOLD:AEJ4206	3	Arthropoda:3	Collembola:3	Entomobryomorpha:3	Entomobryidae:3	Seirinae:3		Seira:3
GMPJA5428-21,GMPJA7411-21,GMPJA8876-21,GMPJA10010-21	BOLD:ACP0237	4	Arthropoda:4	Insecta:4	Diptera:4	Sarcophagidae:4
GMPJA9386-21,GMPJA9422-21	BOLD:AEJ9032	2	Arthropoda:2	Insecta:2	Hymenoptera:2	Ceraphronidae:2
GMPJA1550-21,GMPJA3285-21,GMPJA4124-21,GMPJA7444-21,GMPJA7762-21,GMPJA7916-21,GMPJA8385-21,GMPJA8522-21,GMPJA8594-21	BOLD:ACA2845	9	Arthropoda:9	Insecta:9	Diptera:9	Ceratopogonidae:9
GMPJA1944-21,GMPJA4103-21,GMPJA5125-21,GMPJA5189-21,GMPJA5367-21,GMPJA5608-21,GMPJA7877-21	BOLD:AAD1856	7	Arthropoda:7	Insecta:7	Diptera:7	Ceratopogonidae:7	Ceratopogoninae:7	Culicoidini:7	Culicoides:7	Culicoides oxystoma:7
GMPJA7161-21,GMPJA8865-21	BOLD:AAB6841	2	Arthropoda:2	Insecta:2	Lepidoptera:2	Crambidae:2	Spilomelinae:2		Herpetogramma:2
GMPJA896-21,GMPJA3719-21,GMPJA9354-21,GMPJA9536-21,GMPJA9537-21,GMPJA9554-21,GMPJA9574-21,GMPJA9691-21,GMPJA9731-21,GMPJA9839-21	BOLD:AAU9004	10	Arthropoda:10	Insecta:10	Hymenoptera:10	Mymaridae:10			Anagrus:10
GMPJA2777-21,GMPJA2779-21	BOLD:AEK0836	2	Arthropoda:2	Arachnida:2	Mesostigmata:2	Blattisociidae:2		Blattisociini:2	Lasioseius:2
GMPJA069-21,GMPJA079-21,GMPJA117-21,GMPJA156-21,GMPJA162-21,GMPJA441-21,GMPJA494-21,GMPJA514-21,GMPJA536-21,GMPJA715-21,GMPJA989-21,GMPJA1036-21,GMPJA1040-21,GMPJA1059-21,GMPJA1060-21,GMPJA1065-21,GMPJA1072-21,GMPJA1089-21,GMPJA1130-21,GMPJA1297-21,GMPJA1308-21,GMPJA1345-21,GMPJA1356-21,GMPJA1409-21,GMPJA1570-21,GMPJA1581-21,GMPJA2044-21,GMPJA2092-21,GMPJA2098-21,GMPJA2140-21,GMPJA2224-21,GMPJA22…	BOLD:AAZ4294	51	Arthropoda:51	Insecta:51	Diptera:51	Anthomyiidae:51
GMPJA043-21,GMPJA044-21,GMPJA045-21,GMPJA046-21,GMPJA047-21,GMPJA048-21,GMPJA049-21,GMPJA2233-21,GMPJA2912-21,GMPJA2913-21,GMPJA3242-21,GMPJA3498-21,GMPJA3700-21	BOLD:AAE5566	13	Arthropoda:13	Insecta:13	Diptera:13	Syrphidae:13	Syrphinae:13
GMPJA6405-21,GMPJA8363-21	BOLD:ACM4821	2	Arthropoda:2	Insecta:2	Diptera:2	Psychodidae:2	Psychodinae:2	Psychodini:2	Psychoda:2
GMPJA7081-21,GMPJA7185-21,GMPJA7202-21	BOLD:ABX2087	3	Arthropoda:3	Insecta:3	Coleoptera:3	Curculionidae:3
GMPJA920-21,GMPJA1051-21,GMPJA1298-21,GMPJA1299-21,GMPJA1346-21,GMPJA1376-21,GMPJA1388-21,GMPJA1398-21,GMPJA1445-21,GMPJA1465-21,GMPJA1552-21,GMPJA1566-21,GMPJA1603-21,GMPJA1652-21,GMPJA1658-21,GMPJA1671-21,GMPJA1698-21,GMPJA1708-21,GMPJA1796-21,GMPJA1798-21,GMPJA1868-21,GMPJA1876-21,GMPJA1912-21,GMPJA2001-21,GMPJA2026-21,GMPJA2054-21,GMPJA2096-21,GMPJA2116-21,GMPJA2210-21,GMPJA2225-21,GMPJA2287-…	BOLD:ABX2129	139	Arthropoda:139	Insecta:139	Diptera:139	Ceratopogonidae:139
GMPJA581-21,GMPJA892-21,GMPJA2959-21	BOLD:ABX2081	3	Arthropoda:3	Insecta:3	Hymenoptera:3	Braconidae:3	Aphidiinae:3	Aphidiini:3	Aphidius:3
GMPJA782-21,GMPJA784-21,GMPJA884-21,GMPJA885-21,GMPJA886-21,GMPJA2782-21,GMPJA2783-21,GMPJA2784-21,GMPJA2785-21,GMPJA2786-21	BOLD:ACK7836	10	Arthropoda:10	Arachnida:10	Trombidiformes:10	Tetranychidae:10
GMPJA3127-21,GMPJA3333-21,GMPJA3490-21,GMPJA4135-21,GMPJA6183-21,GMPJA10575-21	BOLD:ACP3998	6	Arthropoda:6	Insecta:6	Diptera:6	Ceratopogonidae:6
GMPJA2985-21,GMPJA9343-21,GMPJA9360-21,GMPJA9390-21,GMPJA9406-21,GMPJA9429-21,GMPJA9619-21,GMPJA9865-21,GMPJA10018-21,GMPJA10067-21	BOLD:AEJ2901	10	Arthropoda:10	Insecta:10	Hymenoptera:10	Mymaridae:10
GMPJA4922-21,GMPJA6003-21,GMPJA6175-21	BOLD:AAN8188	3	Arthropoda:3	Insecta:3	Hymenoptera:3	Bembicidae:3	Bembicinae:3		Bembecinus:3
GMPJA522-21,GMPJA1309-21,GMPJA4029-21,GMPJA7909-21,GMPJA8004-21,GMPJA8098-21,GMPJA8420-21,GMPJA10366-21	BOLD:ADM5287	8	Arthropoda:8	Insecta:8	Diptera:8	Chloropidae:8
GMPJA2885-21,GMPJA6061-21	BOLD:AEJ1221	2	Arthropoda:2	Insecta:2	Hymenoptera:2	Diapriidae:2	Diapriinae:2	Diapriini:2	Trichopria:2
GMPJA2097-21,GMPJA5078-21,GMPJA6655-21	BOLD:AEL8855	3	Arthropoda:3	Insecta:3	Diptera:3	Sciaridae:3
GMPJA372-21,GMPJA377-21,GMPJA1681-21,GMPJA1795-21,GMPJA2388-21,GMPJA7332-21,GMPJA7979-21,GMPJA8528-21,GMPJA10281-21,GMPJA10304-21,GMPJA10345-21	BOLD:ABX5968	11	Arthropoda:11	Insecta:11	Diptera:11	Chloropidae:11
GMPJA9690-21,GMPJA9705-21	BOLD:ACF7891	2	Arthropoda:2	Insecta:2	Hymenoptera:2	Encyrtidae:2
GMPJA3784-21,GMPJA3792-21,GMPJA3793-21,GMPJA10495-21,GMPJA10499-21,GMPJA10500-21,GMPJA10501-21,GMPJA10753-21,GMPJA10757-21	BOLD:AAN6519	9	Arthropoda:9	Collembola:9	Entomobryomorpha:9	Entomobryidae:9	Lepidocyrtinae:7	Lepidocyrtini:7	Lepidocyrtus:7	Lepidocyrtus fimetarius:7
GMPJA068-21,GMPJA1392-21,GMPJA3090-21	BOLD:ACD8455	3	Arthropoda:3	Insecta:3	Diptera:3	Anthomyiidae:3	Anthomyiinae:3	Anthomyiini:3	Anthomyia:3	Anthomyia illocata:3
GMPJA1645-21,GMPJA3037-21,GMPJA7765-21,GMPJA7788-21,GMPJA8611-21	BOLD:ACR6752	5	Arthropoda:5	Insecta:5	Diptera:5	Ceratopogonidae:5
GMPJA4861-21,GMPJA4863-21,GMPJA4917-21,GMPJA4918-21,GMPJA4919-21	BOLD:ADL8684	5	Arthropoda:5	Insecta:5	Hymenoptera:5	Apidae:5	Apinae:5	Apini:5	Apis:5	Apis florea:5
GMPJA9262-21,GMPJA9294-21,GMPJA9599-21	BOLD:ACP5315	3	Arthropoda:3	Insecta:3	Hymenoptera:3	Ceraphronidae:3
GMPJA609-21,GMPJA4951-21,GMPJA5825-21,GMPJA9077-21	BOLD:ADV6524	4	Arthropoda:4	Insecta:4	Hemiptera:4	Cicadellidae:4	Deltocephalinae:4	Mukariini:4	Mukaria:4	Mukaria splendida:4
GMPJA645-21,GMPJA738-21,GMPJA762-21,GMPJA763-21,GMPJA4038-21	BOLD:ABW5536	5	Arthropoda:5	Insecta:5	Diptera:5	Empididae:5
GMPJA3732-21,GMPJA9687-21	BOLD:AEJ1996	2	Arthropoda:2	Insecta:2	Hymenoptera:2	Trichogrammatidae:2
GMPJA3015-21,GMPJA5024-21,GMPJA6935-21,GMPJA7182-21,GMPJA9189-21	BOLD:AEJ8662	5	Arthropoda:5	Insecta:5	Coleoptera:5	Staphylinidae:5	Oxytelinae:5	Thinobiini:5	Carpelimus:5
GMPJA4618-21,GMPJA9195-21,GMPJA9196-21,GMPJA9199-21,GMPJA9204-21	BOLD:ACV5000	5	Arthropoda:5	Insecta:5	Coleoptera:5	Staphylinidae:5	Oxytelinae:5
GMPJA354-21,GMPJA369-21,GMPJA382-21,GMPJA408-21,GMPJA425-21,GMPJA433-21,GMPJA627-21,GMPJA667-21,GMPJA672-21,GMPJA919-21	BOLD:ABW5533	10	Arthropoda:10	Insecta:10	Diptera:10	Chironomidae:10
GMPJA9333-21,GMPJA9783-21,GMPJA9844-21	BOLD:AEJ0133	3	Arthropoda:3	Insecta:3	Hymenoptera:3	Eulophidae:3	Tetrastichinae:3		Tetrastichus:3
GMPJA3708-21,GMPJA6144-21	BOLD:AEJ0132	2	Arthropoda:2	Insecta:2	Hymenoptera:2	Mutillidae:2
GMPJA5981-21,GMPJA5994-21,GMPJA6137-21,GMPJA6975-21,GMPJA6987-21,GMPJA6998-21,GMPJA9277-21,GMPJA9307-21,GMPJA9346-21,GMPJA9440-21,GMPJA9585-21,GMPJA9601-21,GMPJA9632-21,GMPJA9637-21,GMPJA9703-21,GMPJA9805-21,GMPJA9893-21,GMPJA9911-21,GMPJA10714-21	BOLD:ADT1445	19	Arthropoda:19	Insecta:19	Hymenoptera:19	Trichogrammatidae:19
GMPJA4880-21,GMPJA4915-21,GMPJA10087-21	BOLD:ACE9318	3	Arthropoda:3	Insecta:3	Lepidoptera:3	Lycaenidae:3	Polyommatinae:3		Zizeeria:3
GMPJA4381-21,GMPJA4654-21,GMPJA5488-21,GMPJA7514-21,GMPJA7523-21,GMPJA7594-21,GMPJA7629-21,GMPJA8308-21,GMPJA8330-21,GMPJA8468-21,GMPJA8525-21,GMPJA8678-21,GMPJA8765-21,GMPJA10538-21	BOLD:ACO8716	14	Arthropoda:14	Insecta:14	Diptera:14	Cecidomyiidae:14
GMPJA601-21,GMPJA889-21,GMPJA2773-21,GMPJA2775-21,GMPJA6916-21,GMPJA9247-21	BOLD:ACZ2895	6	Arthropoda:6	Arachnida:6	Mesostigmata:6	Blattisociidae:6		Blattisociini:6	Lasioseius:6
GMPJA3638-21,GMPJA6778-21,GMPJA6812-21,GMPJA8223-21,GMPJA8362-21,GMPJA8592-21,GMPJA8614-21	BOLD:ABW7963	7	Arthropoda:7	Insecta:7	Diptera:7	Phoridae:7
GMPJA291-21,GMPJA574-21,GMPJA575-21,GMPJA576-21,GMPJA577-21,GMPJA578-21,GMPJA579-21,GMPJA792-21,GMPJA793-21,GMPJA794-21,GMPJA795-21,GMPJA796-21,GMPJA899-21,GMPJA902-21,GMPJA2831-21,GMPJA9713-21	BOLD:ABX2011	16	Arthropoda:16	Insecta:16	Hymenoptera:16	Figitidae:16
GMPJA8129-21,GMPJA8337-21,GMPJA10201-21,GMPJA10251-21,GMPJA10254-21,GMPJA10284-21,GMPJA10324-21,GMPJA10348-21	BOLD:ACW2596	8	Arthropoda:8	Insecta:8	Diptera:8	Hybotidae:8
GMPJA2963-21,GMPJA3808-21,GMPJA10046-21	BOLD:AFH3830	3	Arthropoda:3	Insecta:3	Thysanoptera:3	Thripidae:3	Thripinae:3		Scirtothrips:3	Scirtothrips dorsalis:3
GMPJA6809-21,GMPJA7701-21,GMPJA8476-21	BOLD:ACW2458	3	Arthropoda:3	Insecta:3	Diptera:3	Cecidomyiidae:3
GMPJA1222-21,GMPJA1230-21	BOLD:ABX0625	2	Arthropoda:2	Insecta:2	Coleoptera:2	Staphylinidae:2	Paederinae:2	Lathrobiini:2	Hypomedon:2	Hypomedon debilicornis:2
GMPJA223-21,GMPJA472-21,GMPJA476-21,GMPJA489-21,GMPJA520-21,GMPJA545-21,GMPJA651-21,GMPJA679-21,GMPJA693-21,GMPJA694-21,GMPJA724-21,GMPJA736-21,GMPJA761-21,GMPJA932-21,GMPJA954-21,GMPJA976-21,GMPJA987-21,GMPJA1003-21,GMPJA1088-21,GMPJA1115-21,GMPJA1129-21,GMPJA1136-21,GMPJA1140-21,GMPJA1156-21,GMPJA1301-21,GMPJA1374-21,GMPJA1458-21,GMPJA1471-21,GMPJA1524-21,GMPJA1546-21,GMPJA1572-21,GMPJA1577-21,…	BOLD:ABW5549	46	Arthropoda:46	Insecta:46	Diptera:46	Chironomidae:46
GMPJA7025-21,GMPJA8916-21,GMPJA8987-21	BOLD:ACC1893	3	Arthropoda:3	Insecta:3	Hemiptera:3	Meenoplidae:3
GMPJA5787-21,GMPJA6032-21,GMPJA6042-21,GMPJA6126-21,GMPJA6133-21,GMPJA6966-21,GMPJA6979-21,GMPJA7002-21,GMPJA9272-21,GMPJA9273-21,GMPJA9282-21,GMPJA9295-21,GMPJA9310-21,GMPJA9357-21,GMPJA9381-21,GMPJA9420-21,GMPJA9472-21,GMPJA9488-21,GMPJA9532-21,GMPJA9533-21,GMPJA9539-21,GMPJA9550-21,GMPJA9614-21,GMPJA9615-21,GMPJA9644-21,GMPJA9661-21,GMPJA9663-21,GMPJA9667-21,GMPJA9668-21,GMPJA9670-21,GMPJA9678…	BOLD:AEI4734	46	Arthropoda:46	Insecta:46	Hymenoptera:46	Trichogrammatidae:46
GMPJA2602-21,GMPJA2652-21	BOLD:AAP9276	2	Arthropoda:2	Insecta:2	Hemiptera:2	Aphididae:2	Aphidinae:2	Aphidini:2	Schizaphis:2
GMPJA4560-21,GMPJA4904-21,GMPJA10117-21	BOLD:ACW9059	3	Arthropoda:3	Insecta:3	Diptera:3	Tachinidae:3
GMPJA365-21,GMPJA384-21,GMPJA440-21,GMPJA493-21,GMPJA624-21,GMPJA625-21,GMPJA626-21,GMPJA633-21,GMPJA648-21,GMPJA664-21,GMPJA681-21,GMPJA695-21,GMPJA721-21,GMPJA733-21,GMPJA907-21,GMPJA910-21,GMPJA947-21,GMPJA1027-21,GMPJA1044-21,GMPJA1050-21,GMPJA1074-21,GMPJA1152-21,GMPJA1197-21,GMPJA1310-21,GMPJA1347-21,GMPJA1364-21,GMPJA1375-21,GMPJA1377-21,GMPJA1384-21,GMPJA1436-21,GMPJA1470-21,GMPJA1475-21,…	BOLD:ABV8939	110	Arthropoda:110	Insecta:110	Diptera:110	Phoridae:110	Metopininae:110		Megaselia:110	Megaselia halterata:110
GMPJA4180-21,GMPJA4211-21,GMPJA5145-21	BOLD:AEJ7350	3	Arthropoda:3	Insecta:3	Diptera:3	Chloropidae:3
GMPJA2672-21,GMPJA2689-21,GMPJA2770-21,GMPJA9991-21,GMPJA10003-21	BOLD:ACZ1962	5	Arthropoda:5	Insecta:5	Hemiptera:5	Aleyrodidae:5	Aleyrodinae:5		Aleurocanthus:5	Aleurocanthus spiniferus:5
GMPJA4236-21,GMPJA6464-21,GMPJA7466-21,GMPJA7735-21,GMPJA7888-21,GMPJA8331-21,GMPJA8333-21,GMPJA8488-21,GMPJA8572-21,GMPJA8622-21,GMPJA10215-21	BOLD:ACD9843	11	Arthropoda:11	Insecta:11	Diptera:11	Cecidomyiidae:11
GMPJA539-21,GMPJA977-21,GMPJA1139-21,GMPJA1484-21,GMPJA1817-21,GMPJA1916-21,GMPJA2089-21,GMPJA2412-21,GMPJA2414-21	BOLD:ABW7982	9	Arthropoda:9	Insecta:9	Diptera:9	Cecidomyiidae:9
GMPJA114-21,GMPJA179-21,GMPJA640-21,GMPJA697-21,GMPJA1043-21,GMPJA1880-21,GMPJA10601-21	BOLD:ABW7981	7	Arthropoda:7	Insecta:7	Diptera:7	Chironomidae:7	Orthocladiinae:7		Smittia:7
GMPJA6104-21,GMPJA8848-21,GMPJA10120-21	BOLD:ACA3046	3	Arthropoda:3	Insecta:3	Hymenoptera:3	Crabronidae:3		Larrini:3	Liris:3	Liris festinans:3
GMPJA4746-21,GMPJA9745-21	BOLD:ABX9356	2	Arthropoda:2	Insecta:2	Hymenoptera:2	Bethylidae:2
GMPJA147-21,GMPJA2232-21,GMPJA3059-21	BOLD:AAW3997	3	Arthropoda:3	Insecta:3	Diptera:3	Chironomidae:3	Chironominae:3	Chironomini:3	Chironomus:3
GMPJA7059-21,GMPJA7066-21	BOLD:AAO1406	2	Arthropoda:2	Insecta:2	Coleoptera:2	Staphylinidae:2	Staphylininae:2	Staphylinini:2	Philonthus:2	Philonthus discoideus:2
GMPJA3569-21,GMPJA8802-21	BOLD:ADU6291	2	Arthropoda:2	Insecta:2	Diptera:2	Agromyzidae:2
GMPJA3774-21,GMPJA6953-21,GMPJA9450-21,GMPJA9492-21,GMPJA9570-21,GMPJA9582-21,GMPJA9748-21	BOLD:ACP4311	7	Arthropoda:7	Insecta:7	Hymenoptera:7	Crabronidae:7		Oxybelini:7	Oxybelus:7
GMPJA2988-21,GMPJA3733-21,GMPJA3748-21	BOLD:ABX9358	3	Arthropoda:3	Insecta:3	Hymenoptera:3	Pteromalidae:3
GMPJA222-21,GMPJA414-21,GMPJA684-21,GMPJA1987-21,GMPJA3047-21,GMPJA3626-21,GMPJA3924-21,GMPJA4185-21,GMPJA4351-21,GMPJA4368-21,GMPJA4369-21,GMPJA4372-21,GMPJA4476-21,GMPJA4580-21,GMPJA4587-21,GMPJA4590-21,GMPJA5086-21,GMPJA5088-21,GMPJA5122-21,GMPJA5153-21,GMPJA5158-21,GMPJA5265-21,GMPJA5322-21,GMPJA5327-21,GMPJA5349-21,GMPJA5484-21,GMPJA5506-21,GMPJA6249-21,GMPJA6369-21,GMPJA6382-21,GMPJA6385-21…	BOLD:AAG1505	128	Arthropoda:128	Insecta:128	Diptera:128	Chloropidae:128	Oscinellinae:128
GMPJA9315-21,GMPJA9857-21	BOLD:AEJ9521	2	Arthropoda:2	Insecta:2	Hymenoptera:2	Mymaridae:2
GMPJA9225-21,GMPJA10498-21,GMPJA10505-21	BOLD:ACZ2196	3	Arthropoda:3	Collembola:3	Entomobryomorpha:3	Entomobryidae:3	Lepidocyrtinae:3
GMPJA6600-21,GMPJA6688-21,GMPJA7827-21	BOLD:ACG0611	3	Arthropoda:3	Insecta:3	Diptera:3	Chloropidae:3
GMPJA544-21,GMPJA5565-21,GMPJA8087-21,GMPJA8218-21	BOLD:AAF6797	4	Arthropoda:4	Insecta:4	Diptera:4	Agromyzidae:4	Phytomyzinae:4
GMPJA9738-21,GMPJA9853-21	BOLD:AEK1836	2	Arthropoda:2	Insecta:2	Hymenoptera:2	Braconidae:2	Opiinae:2
GMPJA5989-21,GMPJA9306-21	BOLD:ADS3132	2	Arthropoda:2	Insecta:2	Hymenoptera:2	Aphelinidae:2
GMPJA1455-21,GMPJA10258-21	BOLD:AFH1570	2	Arthropoda:2	Insecta:2	Diptera:2	Sciaridae:2
GMPJA125-21,GMPJA8477-21	BOLD:ACF8536	2	Arthropoda:2	Insecta:2	Diptera:2	Cecidomyiidae:2
GMPJA6549-21,GMPJA6685-21	BOLD:ADS1404	2	Arthropoda:2	Insecta:2	Diptera:2	Lonchaeidae:2
GMPJA5831-21,GMPJA10170-21	BOLD:ABX7248	2	Arthropoda:2	Insecta:2	Hemiptera:2	Pentatomidae:2	Pentatominae:2	Eysarcorini:2	Eysarcoris:2	Eysarcoris aeneus:2
GMPJA1320-21,GMPJA1520-21,GMPJA1972-21,GMPJA2016-21,GMPJA2040-21,GMPJA2055-21,GMPJA2244-21,GMPJA2392-21,GMPJA2410-21	BOLD:ABX8773	9	Arthropoda:9	Insecta:9	Diptera:9	Scatopsidae:9
GMPJA5501-21,GMPJA5570-21	BOLD:ABX8770	2	Arthropoda:2	Insecta:2	Diptera:2	Cecidomyiidae:2
GMPJA5211-21,GMPJA7307-21	BOLD:ABX8771	2	Arthropoda:2	Insecta:2	Diptera:2	Phoridae:2
GMPJA2520-21,GMPJA2523-21,GMPJA2529-21,GMPJA2532-21,GMPJA2533-21,GMPJA2534-21,GMPJA2540-21,GMPJA2546-21,GMPJA2568-21,GMPJA2576-21,GMPJA2582-21,GMPJA2588-21,GMPJA2593-21,GMPJA2596-21,GMPJA2597-21,GMPJA2598-21,GMPJA2599-21,GMPJA2601-21,GMPJA2604-21,GMPJA2611-21,GMPJA2614-21,GMPJA2616-21,GMPJA2630-21,GMPJA2636-21,GMPJA2638-21,GMPJA2650-21,GMPJA2665-21	BOLD:AAB4894	27	Arthropoda:27	Insecta:27	Hemiptera:27	Aphididae:27	Aphidinae:27	Macrosiphini:27	Sitobion:27	Sitobion avenae:26
GMPJA834-21,GMPJA841-21,GMPJA848-21,GMPJA864-21,GMPJA2554-21,GMPJA2565-21,GMPJA2572-21,GMPJA2578-21,GMPJA2579-21,GMPJA2589-21,GMPJA2607-21,GMPJA2609-21,GMPJA2610-21,GMPJA2617-21,GMPJA2618-21,GMPJA2619-21,GMPJA2622-21,GMPJA2623-21,GMPJA2626-21,GMPJA2631-21,GMPJA2634-21,GMPJA2639-21,GMPJA2648-21,GMPJA2653-21,GMPJA2663-21,GMPJA2667-21,GMPJA2690-21,GMPJA2692-21,GMPJA3001-21	BOLD:ACF2924	29	Arthropoda:29	Insecta:29	Hemiptera:29	Aphididae:29	Aphidinae:29	Aphidini:29	Rhopalosiphum:29	Rhopalosiphum padi:29
GMPJA013-21,GMPJA028-21,GMPJA2916-21,GMPJA2917-21,GMPJA2919-21,GMPJA2920-21,GMPJA2924-21,GMPJA2926-21,GMPJA2927-21,GMPJA2928-21,GMPJA2929-21,GMPJA2932-21,GMPJA2933-21	BOLD:AAB5610	13	Arthropoda:13	Insecta:13	Lepidoptera:13	Noctuidae:13	Noctuinae:13		Mythimna:13
GMPJA4760-21,GMPJA6138-21,GMPJA6139-21,GMPJA6147-21,GMPJA6233-21	BOLD:ACF6561	5	Arthropoda:5	Insecta:5	Hymenoptera:5	Chalcididae:5
GMPJA5588-21,GMPJA6485-21,GMPJA6514-21,GMPJA6710-21,GMPJA6737-21,GMPJA6841-21	BOLD:AAG6922	6	Arthropoda:6	Insecta:6	Diptera:6	Ulidiidae:6	Ulidiinae:6	Ulidiini:6	Physiphora:6
GMPJA360-21,GMPJA381-21,GMPJA401-21,GMPJA437-21,GMPJA456-21,GMPJA505-21,GMPJA622-21,GMPJA636-21,GMPJA689-21,GMPJA730-21,GMPJA3513-21	BOLD:ACV3309	11	Arthropoda:11	Insecta:11	Diptera:11	Chironomidae:11
GMPJA6093-21,GMPJA6161-21	BOLD:AAI4261	2	Arthropoda:2	Insecta:2	Hymenoptera:2	Braconidae:2	Cheloninae:2	Chelonini:2	Chelonus:2
GMPJA6551-21,GMPJA6733-21	BOLD:ADF2730	2	Arthropoda:2	Insecta:2	Diptera:2	Cecidomyiidae:2
GMPJA9263-21,GMPJA9547-21	BOLD:AEK0061	2	Arthropoda:2	Insecta:2	Hymenoptera:2	Eulophidae:2	Tetrastichinae:2		Tetrastichus:2
GMPJA1575-21,GMPJA1737-21,GMPJA1801-21,GMPJA1938-21,GMPJA1986-21,GMPJA10317-21	BOLD:ACA1286	6	Arthropoda:6	Insecta:6	Diptera:6	Stratiomyidae:6	Pachygastrinae:6		Gabaza:6
GMPJA5008-21,GMPJA7085-21	BOLD:ACP2960	2	Arthropoda:2	Insecta:2	Coleoptera:2	Scarabaeidae:2	Scarabaeinae:2	Onthophagini:2	Onthophagus:2	Onthophagus centricornis:2
GMPJA6200-21,GMPJA6309-21,GMPJA6311-21,GMPJA6316-21,GMPJA7077-21,GMPJA7082-21,GMPJA7083-21	BOLD:AAP7987	7	Arthropoda:7	Insecta:7	Coleoptera:7	Carabidae:7
GMPJA728-21,GMPJA1287-21,GMPJA1292-21,GMPJA1448-21,GMPJA1449-21,GMPJA1478-21,GMPJA2457-21,GMPJA2500-21,GMPJA3565-21,GMPJA8495-21	BOLD:AAU4651	10	Arthropoda:10	Insecta:10	Diptera:10	Psychodidae:10	Psychodinae:10	Brunettiini:10	Brunettia:10
GMPJA054-21,GMPJA059-21,GMPJA071-21,GMPJA074-21,GMPJA081-21,GMPJA082-21,GMPJA087-21,GMPJA101-21,GMPJA104-21,GMPJA106-21,GMPJA111-21,GMPJA115-21,GMPJA146-21,GMPJA148-21,GMPJA159-21,GMPJA172-21,GMPJA175-21,GMPJA178-21,GMPJA202-21,GMPJA209-21,GMPJA218-21,GMPJA376-21,GMPJA416-21,GMPJA439-21,GMPJA487-21,GMPJA515-21,GMPJA3163-21,GMPJA4070-21,GMPJA4108-21,GMPJA4165-21,GMPJA5051-21,GMPJA5093-21,GMPJA5094…	BOLD:AAK6032	118	Arthropoda:118	Insecta:118	Diptera:118	Chloropidae:118	Oscinellinae:118		Oscinella:118
GMPJA5007-21,GMPJA6198-21	BOLD:AAP7989	2	Arthropoda:2	Insecta:2	Coleoptera:2	Curculionidae:2
GMPJA10076-21,GMPJA10508-21,GMPJA10510-21	BOLD:ADS3041	3	Arthropoda:3	Arachnida:3	Sarcoptiformes:3
GMPJA702-21,GMPJA1138-21,GMPJA1291-21,GMPJA1306-21,GMPJA1313-21,GMPJA1335-21,GMPJA1371-21,GMPJA1372-21,GMPJA1378-21,GMPJA1386-21,GMPJA1423-21,GMPJA1424-21,GMPJA1442-21,GMPJA1446-21,GMPJA1457-21,GMPJA1495-21,GMPJA1501-21,GMPJA1506-21,GMPJA1512-21,GMPJA1515-21,GMPJA1523-21,GMPJA1527-21,GMPJA1530-21,GMPJA1539-21,GMPJA1542-21,GMPJA1543-21,GMPJA1557-21,GMPJA1573-21,GMPJA1624-21,GMPJA1625-21,GMPJA1626-…	BOLD:ABY0384	208	Arthropoda:208	Insecta:208	Diptera:208	Ceratopogonidae:208
GMPJA1505-21,GMPJA2237-21	BOLD:ACM9587	2	Arthropoda:2	Insecta:2	Diptera:2	Ceratopogonidae:2	Ceratopogoninae:2	Culicoidini:2	Culicoides:2	Culicoides similis:2
GMPJA6629-21,GMPJA8161-21	BOLD:AEJ8693	2	Arthropoda:2	Insecta:2	Diptera:2	Cecidomyiidae:2
GMPJA051-21,GMPJA066-21,GMPJA095-21,GMPJA207-21,GMPJA212-21,GMPJA341-21,GMPJA390-21,GMPJA397-21,GMPJA417-21,GMPJA445-21,GMPJA448-21,GMPJA463-21,GMPJA504-21,GMPJA512-21,GMPJA646-21,GMPJA652-21,GMPJA718-21,GMPJA966-21,GMPJA981-21,GMPJA993-21,GMPJA1056-21,GMPJA1073-21,GMPJA1406-21,GMPJA1559-21,GMPJA1564-21,GMPJA1606-21,GMPJA1697-21,GMPJA2060-21,GMPJA2173-21,GMPJA2205-21,GMPJA2371-21,GMPJA3926-21,GMP…	BOLD:ABX4360	49	Arthropoda:49	Insecta:49	Diptera:49	Ceratopogonidae:49	Forcipomyiinae:49	Forcipomyiini:49	Forcipomyia:49
GMPJA3654-21,GMPJA5049-21,GMPJA5099-21,GMPJA5116-21,GMPJA5219-21,GMPJA5536-21,GMPJA5539-21,GMPJA6250-21,GMPJA8428-21	BOLD:ABX2832	9	Arthropoda:9	Insecta:9	Diptera:9	Phoridae:9
GMPJA5754-21,GMPJA6945-21,GMPJA6950-21,GMPJA9559-21	BOLD:ACG6414	4	Arthropoda:4	Insecta:4	Hymenoptera:4	Scelionidae:4	Scelioninae:4
GMPJA5066-21,GMPJA5258-21,GMPJA8746-21	BOLD:ABX2162	3	Arthropoda:3	Insecta:3	Diptera:3	Sciaridae:3
GMPJA1300-21,GMPJA1790-21,GMPJA7586-21,GMPJA8124-21	BOLD:ADT9699	4	Arthropoda:4	Insecta:4	Diptera:4	Scatopsidae:4
GMPJA3273-21,GMPJA5278-21,GMPJA5453-21,GMPJA6474-21,GMPJA6613-21,GMPJA6637-21,GMPJA6678-21,GMPJA6780-21,GMPJA8281-21	BOLD:ADT9694	9	Arthropoda:9	Insecta:9	Diptera:9	Cecidomyiidae:9
GMPJA5037-21,GMPJA7256-21,GMPJA7991-21,GMPJA8278-21	BOLD:ADT6712	4	Arthropoda:4	Insecta:4	Diptera:4	Cecidomyiidae:4
GMPJA5693-21,GMPJA5694-21,GMPJA5739-21,GMPJA5740-21,GMPJA5741-21,GMPJA5997-21	BOLD:ACC2436	6	Arthropoda:6	Insecta:6	Hymenoptera:6	Formicidae:6	Myrmicinae:6	Solenopsidini:6	Monomorium:6
GMPJA942-21,GMPJA962-21,GMPJA1063-21,GMPJA1090-21,GMPJA1102-21,GMPJA1174-21,GMPJA1288-21,GMPJA1289-21,GMPJA1293-21,GMPJA1294-21,GMPJA1317-21,GMPJA1319-21,GMPJA1321-21,GMPJA1322-21,GMPJA1326-21,GMPJA1331-21,GMPJA1334-21,GMPJA1340-21,GMPJA1341-21,GMPJA1342-21,GMPJA1343-21,GMPJA1348-21,GMPJA1354-21,GMPJA1361-21,GMPJA1363-21,GMPJA1379-21,GMPJA1382-21,GMPJA1389-21,GMPJA1400-21,GMPJA1412-21,GMPJA1415-2…	BOLD:ACA3148	323	Arthropoda:323	Insecta:323	Diptera:323	Sciaridae:323
GMPJA6142-21,GMPJA10704-21	BOLD:AEK1110	2	Arthropoda:2	Insecta:2	Hymenoptera:2
GMPJA5616-21,GMPJA10765-21	BOLD:ADD3174	2	Arthropoda:2	Insecta:2	Coleoptera:2	Mordellidae:2
GMPJA1701-21,GMPJA5164-21	BOLD:ACA3146	2	Arthropoda:2	Insecta:2	Diptera:2	Chloropidae:2
GMPJA2731-21,GMPJA3016-21,GMPJA3859-21,GMPJA3861-21,GMPJA3990-21,GMPJA4620-21,GMPJA4624-21,GMPJA4626-21,GMPJA4627-21,GMPJA4629-21,GMPJA4632-21,GMPJA4634-21,GMPJA4635-21,GMPJA4636-21,GMPJA4637-21,GMPJA4638-21,GMPJA4640-21,GMPJA5615-21	BOLD:ADS1984	18	Arthropoda:18	Insecta:18	Coleoptera:18	Staphylinidae:18	Oxytelinae:18
GMPJA4903-21,GMPJA8873-21	BOLD:AEJ3528	2	Arthropoda:2	Insecta:2	Diptera:2	Platystomatidae:2
GMPJA5769-21,GMPJA5974-21	BOLD:ACF7240	2	Arthropoda:2	Insecta:2	Hymenoptera:2	Scelionidae:2	Scelioninae:2
GMPJA2391-21,GMPJA5202-21,GMPJA5238-21,GMPJA8100-21,GMPJA10328-21	BOLD:ABX7186	5	Arthropoda:5	Insecta:5	Diptera:5	Ephydridae:5	Ephydrinae:5		Brachydeutera:5
GMPJA1866-21,GMPJA1914-21,GMPJA2004-21,GMPJA2502-21,GMPJA5262-21	BOLD:ABX4634	5	Arthropoda:5	Insecta:5	Diptera:5	Tachinidae:5
GMPJA4113-21,GMPJA4251-21	BOLD:AAH3962	2	Arthropoda:2	Insecta:2	Diptera:2	Sciaridae:2			Scatopsciara:2	Scatopsciara alawae:2
GMPJA1084-21,GMPJA1155-21	BOLD:ABW5571	2	Arthropoda:2	Insecta:2	Diptera:2	Muscidae:2	Coenosiinae:2	Limnophorini:2	Lispe:2
GMPJA6956-21,GMPJA9387-21	BOLD:AEJ4498	2	Arthropoda:2	Insecta:2	Hymenoptera:2	Aphelinidae:2
GMPJA2864-21,GMPJA2888-21,GMPJA2889-21,GMPJA2946-21,GMPJA3711-21,GMPJA3713-21,GMPJA3731-21	BOLD:AAD4214	7	Arthropoda:7	Insecta:7	Hymenoptera:7	Ichneumonidae:7	Diplazontinae:7		Diplazon:7	Diplazon laetatorius:7
GMPJA3718-21,GMPJA3730-21	BOLD:ACD8964	2	Arthropoda:2	Insecta:2	Hymenoptera:2	Bembicidae:2	Bembicinae:2		Ammatomus:2
GMPJA1875-21,GMPJA2707-21,GMPJA2709-21,GMPJA9054-21,GMPJA9066-21,GMPJA9107-21,GMPJA9157-21,GMPJA9962-21,GMPJA9974-21	BOLD:AEJ2487	9	Arthropoda:9	Insecta:9	Hemiptera:9	Aleyrodidae:9
GMPJA3843-21,GMPJA3844-21,GMPJA4982-21,GMPJA4985-21,GMPJA4987-21,GMPJA5618-21,GMPJA6301-21	BOLD:ACC4872	7	Arthropoda:7	Arachnida:7	Araneae:7	Cheiracanthiidae:7			Cheiracanthium:7
GMPJA2857-21,GMPJA9419-21,GMPJA9517-21,GMPJA9646-21	BOLD:ACV4773	4	Arthropoda:4	Insecta:4	Hymenoptera:4	Figitidae:4	Eucoilinae:4	Kleidotomini:4	Kleidotoma:4
GMPJA5632-21,GMPJA6276-21,GMPJA10042-21	BOLD:AAZ8518	3	Arthropoda:3	Insecta:3	Thysanoptera:3	Thripidae:3	Thripinae:3		Scirtothrips:3
GMPJA9322-21,GMPJA9707-21	BOLD:ADV7425	2	Arthropoda:2	Insecta:2	Hymenoptera:2	Trichogrammatidae:2
GMPJA2037-21,GMPJA2156-21	BOLD:ABX2113	2	Arthropoda:2	Insecta:2	Diptera:2	Agromyzidae:2	Phytomyzinae:2		Phytoliriomyza:2
GMPJA132-21,GMPJA198-21,GMPJA215-21,GMPJA2252-21	BOLD:ACS6009	4	Arthropoda:4	Insecta:4	Diptera:4	Sphaeroceridae:4
GMPJA6878-21,GMPJA7271-21,GMPJA7557-21,GMPJA8341-21,GMPJA8561-21	BOLD:ADU1953	5	Arthropoda:5	Insecta:5	Diptera:5	Cecidomyiidae:5
GMPJA3810-21,GMPJA5668-21	BOLD:AAZ8517	2	Arthropoda:2	Insecta:2	Thysanoptera:2	Thripidae:2	Thripinae:2		Scolothrips:2	Scolothrips rhagebianus:2
GMPJA3816-21,GMPJA4604-21	BOLD:AAZ8516	2	Arthropoda:2	Insecta:2	Thysanoptera:2	Thripidae:2	Thripinae:2		Thrips:2	Thrips hawaiiensis:2
GMPJA6033-21,GMPJA6960-21	BOLD:ACP4422	2	Arthropoda:2	Insecta:2	Hymenoptera:2	Braconidae:2	Braconinae:2	Braconini:2	Bracon:2
GMPJA9287-21,GMPJA9458-21,GMPJA9541-21,GMPJA9698-21	BOLD:AEJ5385	4	Arthropoda:4	Insecta:4	Hymenoptera:4	Trichogrammatidae:4
GMPJA5752-21,GMPJA5980-21,GMPJA6090-21,GMPJA6961-21,GMPJA9279-21,GMPJA9297-21,GMPJA9329-21,GMPJA9342-21,GMPJA9384-21,GMPJA9752-21,GMPJA9825-21,GMPJA9848-21,GMPJA9856-21,GMPJA9866-21,GMPJA10723-21	BOLD:ACV2024	15	Arthropoda:15	Insecta:15	Hymenoptera:15	Scelionidae:15	Scelioninae:15
GMPJA102-21,GMPJA143-21,GMPJA412-21,GMPJA729-21,GMPJA740-21,GMPJA985-21,GMPJA2417-21	BOLD:ABX0206	7	Arthropoda:7	Insecta:7	Diptera:7	Ephydridae:7
GMPJA1001-21,GMPJA1540-21	BOLD:ACQ2399	2	Arthropoda:2	Insecta:2	Diptera:2	Drosophilidae:2	Steganinae:2		Cacoxenus:2
GMPJA5763-21,GMPJA6071-21	BOLD:ABX9259	2	Arthropoda:2	Insecta:2	Hymenoptera:2	Scelionidae:2	Scelioninae:2
GMPJA057-21,GMPJA084-21,GMPJA706-21,GMPJA1467-21,GMPJA2120-21,GMPJA2122-21,GMPJA2167-21,GMPJA3162-21,GMPJA3615-21,GMPJA3998-21,GMPJA4005-21,GMPJA4142-21,GMPJA4166-21,GMPJA4219-21,GMPJA4227-21,GMPJA4325-21,GMPJA4385-21,GMPJA4402-21,GMPJA5213-21,GMPJA5236-21,GMPJA5328-21,GMPJA5429-21,GMPJA5478-21,GMPJA5483-21,GMPJA5485-21,GMPJA5538-21,GMPJA5602-21,GMPJA6583-21,GMPJA6590-21,GMPJA6635-21,GMPJA6671-21…	BOLD:ACA3150	63	Arthropoda:63	Insecta:63	Diptera:63	Phoridae:63	Metopininae:63		Megaselia:63
GMPJA2973-21,GMPJA9686-21,GMPJA9800-21	BOLD:AEJ6016	3	Arthropoda:3	Insecta:3	Hymenoptera:3	Aphelinidae:3
GMPJA9584-21,GMPJA9828-21	BOLD:AEJ1799	2	Arthropoda:2	Insecta:2	Hymenoptera:2	Mymaridae:2
GMPJA7284-21,GMPJA7295-21,GMPJA7298-21,GMPJA7336-21,GMPJA7570-21,GMPJA7607-21,GMPJA7659-21,GMPJA7667-21,GMPJA7904-21,GMPJA8233-21,GMPJA8356-21,GMPJA8431-21,GMPJA8516-21,GMPJA8650-21,GMPJA8761-21	BOLD:ABW7892	15	Arthropoda:15	Insecta:15	Diptera:15	Sphaeroceridae:15
GMPJA5551-21,GMPJA8552-21	BOLD:ABY0151	2	Arthropoda:2	Insecta:2	Diptera:2	Scatopsidae:2	Psectrosciarinae:2		Psectrosciara:2
GMPJA2808-21,GMPJA2820-21,GMPJA2968-21	BOLD:AAG1421	3	Arthropoda:3	Insecta:3	Hymenoptera:3	Braconidae:3	Aphidiinae:3	Aphidiini:3	Diaeretiella:3	Diaeretiella rapae:3
GMPJA8997-21,GMPJA9936-21,GMPJA9954-21,GMPJA9969-21,GMPJA9971-21,GMPJA9996-21,GMPJA10004-21	BOLD:ACG8144	7	Arthropoda:7	Insecta:7	Hemiptera:7	Pseudococcidae:7	Pseudococcinae:7		Antonina:7
GMPJA1450-21,GMPJA2261-21,GMPJA3169-21,GMPJA4463-21	BOLD:ABW7950	4	Arthropoda:4	Insecta:4	Diptera:4	Phoridae:4	Metopininae:4		Megaselia:4
GMPJA3445-21,GMPJA4023-21	BOLD:ABW6109	2	Arthropoda:2	Insecta:2	Diptera:2	Dolichopodidae:2
GMPJA1350-21,GMPJA1402-21,GMPJA1443-21,GMPJA1562-21,GMPJA2341-21,GMPJA3294-21,GMPJA3546-21,GMPJA4508-21,GMPJA4588-21,GMPJA6765-21,GMPJA7225-21,GMPJA7365-21,GMPJA7537-21,GMPJA7608-21,GMPJA7639-21,GMPJA7804-21,GMPJA7864-21,GMPJA7883-21,GMPJA7919-21,GMPJA8022-21,GMPJA8048-21,GMPJA8140-21,GMPJA8151-21,GMPJA8215-21,GMPJA8386-21,GMPJA8553-21,GMPJA8560-21,GMPJA8607-21,GMPJA8633-21,GMPJA8726-21,GMPJA8812…	BOLD:ABY0150	33	Arthropoda:33	Insecta:33	Diptera:33	Ceratopogonidae:33
GMPJA2742-21,GMPJA2743-21,GMPJA4608-21,GMPJA4980-21,GMPJA7096-21,GMPJA7097-21,GMPJA7099-21,GMPJA7218-21	BOLD:AAQ0150	8	Arthropoda:8	Arachnida:8	Araneae:8	Linyphiidae:8			Gnathonarium:8
GMPJA789-21,GMPJA2992-21,GMPJA3724-21,GMPJA5990-21,GMPJA6000-21,GMPJA6044-21,GMPJA6089-21,GMPJA6101-21,GMPJA6136-21,GMPJA9850-21	BOLD:ACE0044	10	Arthropoda:10	Insecta:10	Hymenoptera:10	Scelionidae:10	Scelioninae:10
GMPJA4056-21,GMPJA4075-21,GMPJA4806-21,GMPJA5071-21,GMPJA5332-21,GMPJA5674-21,GMPJA6561-21,GMPJA6735-21,GMPJA7506-21	BOLD:ACB4981	9	Arthropoda:9	Insecta:9	Diptera:9	Sarcophagidae:9
GMPJA267-21,GMPJA268-21,GMPJA269-21,GMPJA880-21,GMPJA881-21,GMPJA2720-21,GMPJA3950-21,GMPJA3951-21,GMPJA3953-21,GMPJA3963-21,GMPJA3964-21,GMPJA3967-21,GMPJA5723-21,GMPJA5725-21,GMPJA5731-21,GMPJA5732-21,GMPJA5733-21,GMPJA5734-21,GMPJA5749-21,GMPJA6343-21,GMPJA6344-21,GMPJA6345-21,GMPJA6346-21,GMPJA7100-21,GMPJA7101-21,GMPJA7102-21,GMPJA7105-21,GMPJA10685-21,GMPJA10691-21,GMPJA10693-21,GMPJA10709-…	BOLD:AEN3454	32	Arthropoda:32	Insecta:32	Hymenoptera:32	Formicidae:32	Myrmicinae:32	Pheidolini:32	Pheidole:32
GMPJA3706-21,GMPJA6210-21,GMPJA6218-21,GMPJA6224-21,GMPJA6235-21	BOLD:ACP5297	5	Arthropoda:5	Insecta:5	Hymenoptera:5	Crabronidae:5		Oxybelini:5	Oxybelus:5
GMPJA5762-21,GMPJA9459-21	BOLD:AEL6710	2	Arthropoda:2	Insecta:2	Hymenoptera:2	Trichogrammatidae:2
GMPJA7488-21,GMPJA7695-21,GMPJA8534-21	BOLD:ABX9039	3	Arthropoda:3	Insecta:3	Diptera:3	Cecidomyiidae:3
GMPJA1728-21,GMPJA3744-21	BOLD:ABX9031	2	Arthropoda:2	Insecta:2	Hymenoptera:2
GMPJA4392-21,GMPJA7571-21,GMPJA8029-21	BOLD:AAP2468	3	Arthropoda:3	Insecta:3	Diptera:3	Pipunculidae:3	Pipunculinae:3	Tomosvaryellini:3	Tomosvaryella:3
GMPJA6111-21,GMPJA6973-21,GMPJA9841-21	BOLD:ACV2563	3	Arthropoda:3	Insecta:3	Hymenoptera:3	Mymaridae:3			Lymaenon:3
GMPJA5549-21,GMPJA8264-21	BOLD:ACS4768	2	Arthropoda:2	Insecta:2	Diptera:2	Chironomidae:2
GMPJA5180-21,GMPJA8000-21	BOLD:ADT0350	2	Arthropoda:2	Insecta:2	Diptera:2	Ceratopogonidae:2
GMPJA3023-21,GMPJA3054-21,GMPJA3085-21,GMPJA3119-21,GMPJA3217-21,GMPJA3250-21,GMPJA3288-21,GMPJA3310-21,GMPJA3345-21,GMPJA4035-21,GMPJA4071-21,GMPJA4141-21,GMPJA4286-21,GMPJA5039-21,GMPJA5087-21,GMPJA5137-21,GMPJA5210-21,GMPJA5282-21,GMPJA5329-21,GMPJA5406-21,GMPJA5412-21,GMPJA5422-21,GMPJA5493-21,GMPJA5514-21,GMPJA5614-21,GMPJA6689-21,GMPJA7573-21,GMPJA7671-21,GMPJA7708-21	BOLD:ACG1042	29	Arthropoda:29	Insecta:29	Diptera:29	Cecidomyiidae:29
GMPJA2772-21,GMPJA4598-21,GMPJA6360-21	BOLD:AEM9025	3	Arthropoda:3	Insecta:3	Psocodea:3	Liposcelididae:3	Liposcelidinae:3		Liposcelis:3	Liposcelis entomophila:3
GMPJA1528-21,GMPJA1865-21,GMPJA2038-21,GMPJA2352-21,GMPJA2367-21,GMPJA2381-21,GMPJA2510-21,GMPJA2515-21,GMPJA3102-21,GMPJA3128-21,GMPJA3323-21,GMPJA3363-21,GMPJA3366-21,GMPJA3371-21,GMPJA3382-21,GMPJA3434-21,GMPJA3603-21,GMPJA4316-21	BOLD:ACG1046	18	Arthropoda:18	Insecta:18	Diptera:18	Bombyliidae:18	Mythicomyiinae:18	Empidideicini:18	Empidideicus:18
GMPJA1468-21,GMPJA3067-21,GMPJA3295-21,GMPJA3313-21	BOLD:ACG1045	4	Arthropoda:4	Insecta:4	Diptera:4	Phoridae:4
GMPJA1602-21,GMPJA1863-21,GMPJA2078-21,GMPJA2133-21,GMPJA2407-21,GMPJA2454-21,GMPJA3032-21,GMPJA3081-21,GMPJA3429-21	BOLD:ACG1044	9	Arthropoda:9	Insecta:9	Diptera:9	Phoridae:9
GMPJA8850-21,GMPJA10083-21	BOLD:AAB3384	2	Arthropoda:2	Insecta:2	Lepidoptera:2	Noctuidae:2	Plusiinae:2	Argyrogrammatini:2	Chrysodeixis:2	Chrysodeixis eriosoma:2
GMPJA2735-21,GMPJA8827-21	BOLD:AEJ4517	2	Arthropoda:2	Insecta:2	Coleoptera:2	Staphylinidae:2	Oxytelinae:2
GMPJA9473-21,GMPJA9740-21	BOLD:ADV1260	2	Arthropoda:2	Insecta:2	Hymenoptera:2	Eulophidae:2
GMPJA6553-21,GMPJA7226-21	BOLD:AAN6411	2	Arthropoda:2	Insecta:2	Diptera:2	Sphaeroceridae:2	Limosininae:2		Elachisoma:2
GMPJA249-21,GMPJA256-21,GMPJA257-21,GMPJA258-21,GMPJA260-21,GMPJA261-21,GMPJA263-21,GMPJA317-21,GMPJA322-21,GMPJA565-21,GMPJA567-21,GMPJA568-21,GMPJA2543-21,GMPJA2544-21,GMPJA2545-21,GMPJA2566-21,GMPJA2603-21,GMPJA2646-21,GMPJA2647-21,GMPJA2657-21,GMPJA2662-21,GMPJA2688-21,GMPJA2706-21,GMPJA2708-21,GMPJA5843-21,GMPJA8893-21,GMPJA8897-21,GMPJA8898-21,GMPJA8925-21,GMPJA8926-21,GMPJA8927-21,GMPJA892…	BOLD:AAA3070	67	Arthropoda:67	Insecta:67	Hemiptera:67	Aphididae:67	Aphidinae:67	Aphidini:67	Aphis:67
GMPJA2991-21,GMPJA3707-21	BOLD:ABY2965	2	Arthropoda:2	Insecta:2	Hymenoptera:2	Scelionidae:2
GMPJA9688-21,GMPJA9694-21	BOLD:AAV2096	2	Arthropoda:2	Insecta:2	Hymenoptera:2	Braconidae:2	Microgastrinae:2		Apanteles:2
GMPJA2281-21,GMPJA3393-21,GMPJA3497-21,GMPJA7808-21,GMPJA8660-21	BOLD:ACO5380	5	Arthropoda:5	Insecta:5	Diptera:5	Phoridae:5
GMPJA5776-21,GMPJA7058-21,GMPJA9323-21,GMPJA9341-21,GMPJA9482-21,GMPJA9899-21	BOLD:ACT3998	6	Arthropoda:6	Insecta:6	Hymenoptera:6	Mymaridae:6			Camptoptera:6	Camptoptera papaveris:6
GMPJA1943-21,GMPJA2280-21	BOLD:AAP5926	2	Arthropoda:2	Insecta:2	Diptera:2	Chironomidae:2	Orthocladiinae:2
GMPJA5166-21,GMPJA5369-21,GMPJA5398-21,GMPJA5606-21,GMPJA5613-21,GMPJA6473-21,GMPJA6533-21,GMPJA6545-21,GMPJA6568-21,GMPJA6745-21,GMPJA6758-21,GMPJA7316-21,GMPJA7364-21,GMPJA10108-21,GMPJA10113-21,GMPJA10166-21	BOLD:AEJ6745	16	Arthropoda:16	Insecta:16	Diptera:16	Ephydridae:16
GMPJA4488-21,GMPJA6409-21	BOLD:ACG0369	2	Arthropoda:2	Insecta:2	Diptera:2	Hybotidae:2
GMPJA1393-21,GMPJA1674-21,GMPJA1840-21,GMPJA2010-21,GMPJA3094-21,GMPJA3110-21,GMPJA3188-21,GMPJA3282-21,GMPJA3352-21,GMPJA3357-21,GMPJA3378-21,GMPJA3529-21,GMPJA3531-21,GMPJA3560-21,GMPJA3562-21,GMPJA3576-21,GMPJA3585-21,GMPJA3641-21,GMPJA3923-21,GMPJA4160-21,GMPJA4555-21,GMPJA8312-21,GMPJA8733-21	BOLD:ACG0368	23	Arthropoda:23	Insecta:23	Diptera:23	Asteiidae:23	Asteiinae:23	Asteiini:23	Asteia:23	Asteia amoena:23
GMPJA3805-21,GMPJA3931-21,GMPJA6337-21	BOLD:AAN5797	3	Arthropoda:3	Insecta:3	Thysanoptera:3	Thripidae:3	Thripinae:3		Chirothrips:3	Chirothrips meridionalis:3
GMPJA7180-21,GMPJA7197-21	BOLD:AEJ6934	2	Arthropoda:2	Insecta:2	Coleoptera:2	Staphylinidae:2	Osoriinae:2
GMPJA330-21,GMPJA1212-21,GMPJA2751-21,GMPJA2752-21,GMPJA3833-21,GMPJA3834-21,GMPJA3835-21,GMPJA3836-21,GMPJA3837-21,GMPJA3840-21,GMPJA9210-21,GMPJA9924-21,GMPJA9925-21,GMPJA10016-21,GMPJA10017-21	BOLD:ACA3100	15	Arthropoda:15	Insecta:15	Psocodea:15	Lachesillidae:15	Lachesillinae:15		Lachesilla:15
GMPJA3736-21,GMPJA5783-21,GMPJA6004-21,GMPJA9784-21	BOLD:ACP1212	4	Arthropoda:4	Insecta:4	Hymenoptera:4	Scelionidae:4	Scelioninae:4
GMPJA9507-21,GMPJA9674-21,GMPJA9774-21,GMPJA9879-21	BOLD:ABY6843	4	Arthropoda:4	Insecta:4	Hymenoptera:4	Mymaridae:4
GMPJA9325-21,GMPJA9330-21,GMPJA9704-21	BOLD:AEJ6832	3	Arthropoda:3	Insecta:3	Hymenoptera:3	Trichogrammatidae:3
GMPJA6293-21,GMPJA7129-21,GMPJA7133-21,GMPJA7141-21,GMPJA7142-21,GMPJA7145-21,GMPJA7148-21,GMPJA7150-21	BOLD:ABZ1079	8	Arthropoda:8	Insecta:8	Lepidoptera:8	Tortricidae:8	Olethreutinae:8	Olethreutini:8	Bactra:8	Bactra venosana:8
GMPJA7075-21,GMPJA7084-21,GMPJA7178-21	BOLD:ADU4205	3	Arthropoda:3	Insecta:3	Coleoptera:3	Cryptophagidae:3	Atomariinae:3
GMPJA331-21,GMPJA332-21,GMPJA334-21,GMPJA549-21,GMPJA550-21,GMPJA1208-21,GMPJA5702-21,GMPJA5704-21,GMPJA7116-21	BOLD:AAA1675	9	Arthropoda:9	Insecta:9	Hymenoptera:9	Formicidae:9	Formicinae:9	Lasiini:9	Paratrechina:9	Paratrechina longicornis:9
GMPJA333-21,GMPJA5701-21,GMPJA5703-21,GMPJA5705-21,GMPJA6347-21,GMPJA6348-21,GMPJA7111-21,GMPJA7112-21,GMPJA7113-21,GMPJA7114-21,GMPJA7115-21,GMPJA9923-21,GMPJA10177-21,GMPJA10183-21,GMPJA10673-21,GMPJA10677-21,GMPJA10687-21	BOLD:AAA1676	17	Arthropoda:17	Insecta:17	Hymenoptera:17	Formicidae:17	Formicinae:17
GMPJA983-21,GMPJA5513-21	BOLD:AAN6407	2	Arthropoda:2	Insecta:2	Diptera:2	Sphaeroceridae:2	Limosininae:2		Coproica:2	Coproica ferruginata:2
GMPJA7171-21,GMPJA9186-21	BOLD:ADT8711	2	Arthropoda:2	Insecta:2	Coleoptera:2	Silvanidae:2
GMPJA4802-21,GMPJA4803-21,GMPJA4804-21,GMPJA4805-21,GMPJA4890-21,GMPJA10102-21	BOLD:AAI0975	6	Arthropoda:6	Insecta:6	Diptera:6	Sarcophagidae:6	Sarcophaginae:6		Sarcophaga:6
GMPJA2846-21,GMPJA3728-21,GMPJA3749-21,GMPJA3751-21,GMPJA3757-21	BOLD:ABZ1947	5	Arthropoda:5	Insecta:5	Hymenoptera:5	Braconidae:5	Microgastrinae:5		Cotesia:5	Cotesia ruficrus:5
GMPJA6065-21,GMPJA9530-21	BOLD:ACF7109	2	Arthropoda:2	Insecta:2	Hymenoptera:2	Braconidae:2	Opiinae:2
GMPJA7203-21,GMPJA7211-21	BOLD:AEJ9737	2	Arthropoda:2	Insecta:2	Coleoptera:2	Carabidae:2
GMPJA4936-21,GMPJA4937-21,GMPJA8879-21,GMPJA8880-21	BOLD:ABZ2396	4	Arthropoda:4	Insecta:4	Odonata:4	Coenagrionidae:4	Ischnurinae:4		Ischnura:4	Ischnura aurora:4
GMPJA9362-21,GMPJA9363-21,GMPJA9544-21,GMPJA9767-21,GMPJA9793-21	BOLD:ADS9420	5	Arthropoda:5	Insecta:5	Hymenoptera:5	Mymaridae:5			Stethynium:5
GMPJA10449-21,GMPJA10468-21,GMPJA10725-21	BOLD:ACP4126	3	Arthropoda:3	Insecta:3	Hemiptera:3	Cicadellidae:3
GMPJA4482-21,GMPJA5056-21,GMPJA5304-21,GMPJA5359-21,GMPJA5365-21,GMPJA5420-21,GMPJA5461-21	BOLD:ACO5552	7	Arthropoda:7	Insecta:7	Diptera:7	Carnidae:7			Meoneura:7	Meoneura palaestinensis:7
GMPJA1213-21,GMPJA9906-21	BOLD:AFA4124	2	Arthropoda:2	Insecta:2	Hymenoptera:2	Mymaridae:2
GMPJA6008-21,GMPJA6957-21	BOLD:ACE0132	2	Arthropoda:2	Insecta:2	Hymenoptera:2	Encyrtidae:2
GMPJA8911-21,GMPJA9060-21	BOLD:ADJ3570	2	Arthropoda:2	Insecta:2	Hemiptera:2	Cicadellidae:2
GMPJA3715-21,GMPJA5774-21,GMPJA9423-21	BOLD:ACE0130	3	Arthropoda:3	Insecta:3	Hymenoptera:3	Scelionidae:3	Scelioninae:3
GMPJA4147-21,GMPJA4159-21,GMPJA4255-21,GMPJA4328-21,GMPJA4362-21,GMPJA4367-21,GMPJA4427-21,GMPJA5156-21,GMPJA5235-21,GMPJA5534-21,GMPJA6454-21,GMPJA6547-21,GMPJA6567-21,GMPJA6725-21,GMPJA6855-21,GMPJA7349-21,GMPJA7459-21,GMPJA7520-21,GMPJA7581-21,GMPJA7686-21,GMPJA7722-21,GMPJA7779-21,GMPJA7784-21,GMPJA7790-21,GMPJA7914-21,GMPJA7964-21,GMPJA8080-21,GMPJA8248-21,GMPJA8284-21,GMPJA8455-21,GMPJA8480…	BOLD:ABY1623	37	Arthropoda:37	Insecta:37	Diptera:37	Agromyzidae:37
GMPJA3853-21,GMPJA3854-21,GMPJA3985-21,GMPJA3986-21,GMPJA3988-21,GMPJA4615-21,GMPJA5006-21,GMPJA5010-21,GMPJA5012-21,GMPJA7076-21,GMPJA7089-21,GMPJA7090-21,GMPJA7091-21,GMPJA7183-21,GMPJA7188-21,GMPJA10516-21	BOLD:ABX2099	16	Arthropoda:16	Insecta:16	Coleoptera:16	Coccinellidae:16
GMPJA7034-21,GMPJA9070-21	BOLD:ACC2684	2	Arthropoda:2	Insecta:2	Hemiptera:2	Cicadellidae:2
GMPJA3252-21,GMPJA3300-21,GMPJA6684-21,GMPJA6742-21,GMPJA8566-21	BOLD:AEJ6949	5	Arthropoda:5	Insecta:5	Diptera:5	Cecidomyiidae:5
GMPJA465-21,GMPJA752-21	BOLD:ACG2025	2	Arthropoda:2	Insecta:2	Diptera:2	Ephydridae:2
GMPJA9311-21,GMPJA9376-21,GMPJA9457-21	BOLD:ADV3800	3	Arthropoda:3	Insecta:3	Hymenoptera:3	Trichogrammatidae:3
GMPJA1474-21,GMPJA1529-21,GMPJA1619-21,GMPJA1720-21,GMPJA1753-21,GMPJA1966-21,GMPJA1985-21,GMPJA2011-21,GMPJA2032-21,GMPJA2057-21,GMPJA2346-21,GMPJA2478-21,GMPJA3066-21,GMPJA3095-21,GMPJA3260-21,GMPJA3267-21,GMPJA3526-21,GMPJA3575-21,GMPJA3605-21,GMPJA4125-21,GMPJA4216-21,GMPJA4313-21,GMPJA4364-21,GMPJA4409-21,GMPJA4451-21,GMPJA4553-21,GMPJA4559-21,GMPJA5054-21,GMPJA5224-21,GMPJA5297-21,GMPJA5535…	BOLD:ABX6257	39	Arthropoda:39	Insecta:39	Diptera:39	Dolichopodidae:39
GMPJA300-21,GMPJA4744-21,GMPJA9728-21	BOLD:ADD3736	3	Arthropoda:3	Insecta:3	Hymenoptera:3	Eulophidae:3	Tetrastichinae:3		Tetrastichus:3	Tetrastichus negundus:3
GMPJA9515-21,GMPJA9648-21	BOLD:ACV5634	2	Arthropoda:2	Insecta:2	Hymenoptera:2	Scelionidae:2
GMPJA302-21,GMPJA2828-21,GMPJA9830-21	BOLD:ACP0359	3	Arthropoda:3	Insecta:3	Hymenoptera:3	Encyrtidae:3	Tetracneminae:3
GMPJA7179-21,GMPJA9205-21	BOLD:AEM3369	2	Arthropoda:2	Insecta:2	Coleoptera:2	Staphylinidae:2	Oxytelinae:2	Thinobiini:2	Carpelimus:2	Carpelimus pusillus:2
GMPJA2953-21,GMPJA2970-21,GMPJA2983-21,GMPJA2989-21	BOLD:ACG1996	4	Arthropoda:4	Insecta:4	Hymenoptera:4	Braconidae:4	Alysiinae:4
GMPJA7215-21,GMPJA7216-21,GMPJA8503-21,GMPJA10011-21,GMPJA10090-21	BOLD:AAC4539	5	Arthropoda:5	Insecta:5	Diptera:5	Sarcophagidae:5	Sarcophaginae:5		Sarcophaga:5
GMPJA1437-21,GMPJA7531-21,GMPJA7821-21,GMPJA8311-21,GMPJA8343-21,GMPJA8360-21,GMPJA8533-21,GMPJA8768-21	BOLD:AEJ1982	8	Arthropoda:8	Insecta:8	Diptera:8	Cecidomyiidae:8
GMPJA6049-21,GMPJA6096-21,GMPJA6121-21,GMPJA9730-21,GMPJA10674-21	BOLD:ADU5495	5	Arthropoda:5	Insecta:5	Hymenoptera:5	Scelionidae:5
GMPJA3662-21,GMPJA5592-21,GMPJA6906-21	BOLD:ACA3149	3	Arthropoda:3	Insecta:3	Diptera:3	Chloropidae:3
GMPJA4848-21,GMPJA4849-21,GMPJA8860-21	BOLD:AAE1851	3	Arthropoda:3	Insecta:3	Lepidoptera:3	Erebidae:3	Herminiinae:3		Hydrillodes:3
GMPJA3674-21,GMPJA10349-21	BOLD:AAF6806	2	Arthropoda:2	Insecta:2	Diptera:2	Agromyzidae:2	Phytomyzinae:2		Liriomyza:2	Liriomyza brassicae:2
GMPJA018-21,GMPJA8877-21	BOLD:AAZ4279	2	Arthropoda:2	Insecta:2	Diptera:2	Sciomyzidae:2	Sciomyzinae:2		Sepedon:2	Sepedon sphegea:2
GMPJA265-21,GMPJA316-21,GMPJA318-21,GMPJA319-21,GMPJA321-21,GMPJA329-21,GMPJA566-21,GMPJA569-21,GMPJA602-21,GMPJA605-21,GMPJA608-21,GMPJA616-21,GMPJA619-21,GMPJA803-21,GMPJA804-21,GMPJA805-21,GMPJA808-21,GMPJA809-21,GMPJA832-21,GMPJA833-21,GMPJA835-21,GMPJA837-21,GMPJA838-21,GMPJA839-21,GMPJA842-21,GMPJA8904-21,GMPJA8942-21,GMPJA8971-21,GMPJA8985-21,GMPJA9005-21,GMPJA9020-21,GMPJA9045-21,GMPJA906…	BOLD:AAI0406	37	Arthropoda:37	Insecta:37	Hemiptera:37	Aphididae:37	Aphidinae:37	Aphidini:37	Rhopalosiphum:37	Rhopalosiphum rufiabdominale:37
GMPJA8347-21,GMPJA10233-21	BOLD:ACV0965	2	Arthropoda:2	Insecta:2	Diptera:2	Ephydridae:2	Discomyzinae:2		Psilopa:2
GMPJA2993-21,GMPJA2994-21,GMPJA6098-21,GMPJA6105-21,GMPJA6129-21,GMPJA6141-21,GMPJA6145-21,GMPJA6149-21,GMPJA6174-21,GMPJA6238-21,GMPJA10149-21,GMPJA10154-21	BOLD:AAG8315	12	Arthropoda:12	Insecta:12	Hymenoptera:12	Halictidae:12	Halictinae:12
GMPJA1489-21,GMPJA3084-21,GMPJA3226-21,GMPJA3287-21	BOLD:AEJ5787	4	Arthropoda:4	Insecta:4	Diptera:4	Phoridae:4
GMPJA2717-21,GMPJA2718-21,GMPJA3965-21,GMPJA5742-21,GMPJA5743-21,GMPJA5744-21,GMPJA5745-21,GMPJA7103-21,GMPJA7104-21,GMPJA7106-21,GMPJA7107-21,GMPJA10475-21,GMPJA10722-21	BOLD:AAQ3108	13	Arthropoda:13	Insecta:13	Hymenoptera:13	Formicidae:13	Myrmicinae:13	Pheidolini:13	Pheidole:13
GMPJA5775-21,GMPJA5988-21	BOLD:AEJ2043	2	Arthropoda:2	Insecta:2	Hymenoptera:2	Aphelinidae:2
GMPJA3113-21,GMPJA5195-21,GMPJA5259-21,GMPJA5292-21,GMPJA5331-21,GMPJA5376-21,GMPJA5400-21,GMPJA5402-21,GMPJA5459-21,GMPJA5533-21,GMPJA5566-21,GMPJA5609-21,GMPJA10526-21,GMPJA10530-21,GMPJA10534-21,GMPJA10536-21,GMPJA10541-21,GMPJA10545-21,GMPJA10552-21,GMPJA10555-21,GMPJA10561-21,GMPJA10563-21,GMPJA10564-21,GMPJA10567-21,GMPJA10576-21,GMPJA10584-21,GMPJA10586-21,GMPJA10588-21,GMPJA10590-21,GMPJA…	BOLD:ABY1131	48	Arthropoda:48	Insecta:48	Diptera:48	Chironomidae:48	Chironominae:48	Tanytarsini:48	Tanytarsus:48	Tanytarsus formosanus:48
GMPJA9167-21,GMPJA10520-21,GMPJA10521-21	BOLD:ACU9115	3	Arthropoda:3	Insecta:3	Hemiptera:3	Aleyrodidae:3
GMPJA6445-21,GMPJA6462-21	BOLD:AAG1745	2	Arthropoda:2	Insecta:2	Diptera:2	Muscidae:2	Atherigoninae:2		Atherigona:2
GMPJA2789-21,GMPJA2802-21,GMPJA2818-21,GMPJA2849-21,GMPJA2951-21,GMPJA2962-21,GMPJA2966-21,GMPJA2967-21,GMPJA2974-21	BOLD:AEK2109	9	Arthropoda:9	Insecta:9	Hymenoptera:9	Aphelinidae:9	Aphelininae:9		Aphytis:9
GMPJA10209-21,GMPJA10237-21,GMPJA10291-21	BOLD:ADT6101	3	Arthropoda:3	Insecta:3	Diptera:3	Ceratopogonidae:3
GMPJA7246-21,GMPJA7255-21,GMPJA7262-21,GMPJA7264-21,GMPJA7273-21,GMPJA7311-21,GMPJA7319-21,GMPJA7338-21,GMPJA7341-21,GMPJA7345-21,GMPJA7346-21,GMPJA7367-21,GMPJA7374-21,GMPJA7385-21,GMPJA7392-21,GMPJA7404-21,GMPJA7417-21,GMPJA7423-21,GMPJA7424-21,GMPJA7432-21,GMPJA7445-21,GMPJA7453-21,GMPJA7476-21,GMPJA7482-21,GMPJA7503-21,GMPJA7524-21,GMPJA7527-21,GMPJA7533-21,GMPJA7538-21,GMPJA7550-21,GMPJA7555…	BOLD:ACP4280	152	Arthropoda:152	Insecta:152	Diptera:152	Ceratopogonidae:152
GMPJA7057-21,GMPJA9862-21,GMPJA9871-21,GMPJA9885-21,GMPJA9891-21	BOLD:AEJ5417	5	Arthropoda:5	Insecta:5	Hymenoptera:5	Mymaridae:5
GMPJA3819-21,GMPJA3820-21,GMPJA7128-21	BOLD:AEJ5416	3	Arthropoda:3	Insecta:3	Lepidoptera:3	Tischeriidae:3
GMPJA1323-21,GMPJA1600-21,GMPJA1779-21,GMPJA2095-21,GMPJA2102-21,GMPJA2110-21,GMPJA2425-21,GMPJA3018-21,GMPJA3091-21,GMPJA3121-21,GMPJA3179-21,GMPJA3180-21,GMPJA3194-21,GMPJA3215-21,GMPJA3219-21,GMPJA3305-21,GMPJA3309-21,GMPJA3377-21,GMPJA3379-21,GMPJA3423-21,GMPJA3424-21,GMPJA3449-21,GMPJA3472-21,GMPJA3535-21,GMPJA3673-21,GMPJA3925-21,GMPJA4040-21,GMPJA4162-21,GMPJA4171-21,GMPJA4283-21,GMPJA4304…	BOLD:ABY5536	60	Arthropoda:60	Insecta:60	Diptera:60	Ceratopogonidae:60
GMPJA077-21,GMPJA131-21,GMPJA338-21,GMPJA452-21,GMPJA6539-21,GMPJA7481-21,GMPJA7484-21,GMPJA7542-21,GMPJA7552-21,GMPJA7606-21,GMPJA7693-21,GMPJA7705-21,GMPJA7771-21,GMPJA7987-21,GMPJA7993-21,GMPJA7994-21,GMPJA8260-21,GMPJA8324-21,GMPJA8388-21,GMPJA8551-21,GMPJA8581-21,GMPJA8585-21,GMPJA8673-21,GMPJA8695-21,GMPJA8719-21,GMPJA8729-21,GMPJA8756-21,GMPJA10331-21,GMPJA10333-21,GMPJA10358-21,GMPJA10365…	BOLD:ACG0244	31	Arthropoda:31	Insecta:31	Diptera:31	Ceratopogonidae:31
GMPJA4756-21,GMPJA9404-21,GMPJA10118-21,GMPJA10119-21	BOLD:ACA6030	4	Arthropoda:4	Insecta:4	Hymenoptera:4	Chrysididae:4	Chrysidinae:4		Chrysis:4
GMPJA9577-21,GMPJA9802-21	BOLD:ADD2459	2	Arthropoda:2	Insecta:2	Hymenoptera:2	Mymaridae:2			Lymaenon:2
GMPJA4249-21,GMPJA5294-21,GMPJA8623-21	BOLD:AEJ5806	3	Arthropoda:3	Insecta:3	Diptera:3	Cecidomyiidae:3
GMPJA10072-21,GMPJA10073-21	BOLD:AEJ6246	2	Arthropoda:2	Arachnida:2
GMPJA4964-21,GMPJA4966-21,GMPJA4970-21,GMPJA4974-21	BOLD:ABV2124	4	Arthropoda:4	Insecta:4	Lepidoptera:4	Crambidae:4
GMPJA005-21,GMPJA8871-21	BOLD:AAE4423	2	Arthropoda:2	Insecta:2	Diptera:2	Calliphoridae:2	Luciliinae:2		Hemipyrellia:2
GMPJA9355-21,GMPJA9777-21	BOLD:ACY0223	2	Arthropoda:2	Insecta:2	Hymenoptera:2	Diapriidae:2	Diapriinae:2
GMPJA4679-21,GMPJA5030-21,GMPJA9922-21,GMPJA10689-21,GMPJA10707-21	BOLD:ADV7016	5	Arthropoda:5	Insecta:5	Hymenoptera:5	Formicidae:5	Ponerinae:5	Ponerini:5	Anochetus:5
GMPJA9375-21,GMPJA9620-21	BOLD:ACI4761	2	Arthropoda:2	Insecta:2	Hymenoptera:2	Scelionidae:2	Telenominae:2		Telenomus:2
GMPJA9308-21,GMPJA9534-21	BOLD:ACV0747	2	Arthropoda:2	Insecta:2	Hymenoptera:2	Braconidae:2	Microgastrinae:2		Glyptapanteles:2
GMPJA9212-21,GMPJA9213-21	BOLD:AEJ8127	2	Arthropoda:2	Insecta:2	Psocodea:2
GMPJA8963-21,GMPJA10730-21	BOLD:AAN8407	2	Arthropoda:2	Insecta:2	Hemiptera:2	Cicadellidae:2	Deltocephalinae:2	Chiasmini:2	Chiasmus:2	Chiasmus niger:2
GMPJA1881-21,GMPJA4464-21,GMPJA6543-21,GMPJA6836-21,GMPJA7528-21,GMPJA7548-21,GMPJA8350-21,GMPJA8438-21,GMPJA8442-21,GMPJA8542-21,GMPJA8736-21	BOLD:AAG1512	11	Arthropoda:11	Insecta:11	Diptera:11	Chloropidae:11	Oscinellinae:11
GMPJA6035-21,GMPJA6088-21,GMPJA9484-21	BOLD:ACE0254	3	Arthropoda:3	Insecta:3	Hymenoptera:3	Encyrtidae:3
GMPJA1304-21,GMPJA1314-21,GMPJA1516-21,GMPJA1655-21,GMPJA1782-21,GMPJA1853-21,GMPJA2058-21,GMPJA2111-21,GMPJA2130-21,GMPJA2142-21,GMPJA2190-21,GMPJA2260-21,GMPJA2517-21,GMPJA3645-21,GMPJA4041-21,GMPJA4170-21,GMPJA4256-21,GMPJA4470-21,GMPJA5069-21,GMPJA5076-21,GMPJA5109-21,GMPJA5176-21,GMPJA5181-21,GMPJA5296-21,GMPJA5317-21,GMPJA5335-21,GMPJA5389-21,GMPJA5457-21,GMPJA5466-21,GMPJA5469-21,GMPJA5498…	BOLD:ACG0669	133	Arthropoda:133	Insecta:133	Diptera:133	Scatopsidae:133
GMPJA9312-21,GMPJA9369-21	BOLD:ADT2378	2	Arthropoda:2	Insecta:2	Hymenoptera:2	Eulophidae:2	Eulophinae:2		Euplectrus:2
GMPJA3182-21,GMPJA3543-21,GMPJA3650-21,GMPJA6626-21,GMPJA8044-21	BOLD:ACR0498	5	Arthropoda:5	Insecta:5	Diptera:5	Chloropidae:5
GMPJA266-21,GMPJA2538-21,GMPJA2632-21,GMPJA10393-21	BOLD:AAH9588	4	Arthropoda:4	Insecta:4	Hemiptera:4	Aphididae:4	Calaphidinae:4		Shivaphis:4
GMPJA9299-21,GMPJA9367-21,GMPJA9696-21	BOLD:AEJ1392	3	Arthropoda:3	Insecta:3	Hymenoptera:3	Scelionidae:3
GMPJA7079-21,GMPJA7080-21	BOLD:ACM3340	2	Arthropoda:2	Insecta:2	Coleoptera:2	Coccinellidae:2	Coccinellinae:2
GMPJA4965-21,GMPJA4967-21,GMPJA4968-21,GMPJA4972-21,GMPJA6298-21	BOLD:AEY9803	5	Arthropoda:5	Insecta:5	Lepidoptera:5	Cosmopterigidae:5	Cosmopteriginae:5		Labdia:5	Labdia stibogramma:5
GMPJA7717-21,GMPJA8306-21	BOLD:ACX7067	2	Arthropoda:2	Insecta:2	Diptera:2	Cecidomyiidae:2
GMPJA934-21,GMPJA958-21,GMPJA1029-21,GMPJA1053-21,GMPJA1071-21,GMPJA1357-21,GMPJA1403-21,GMPJA1416-21,GMPJA1428-21,GMPJA1713-21,GMPJA1771-21,GMPJA1915-21,GMPJA2247-21	BOLD:AAG2452	13	Arthropoda:13	Insecta:13	Diptera:13	Anthomyiidae:13	Anthomyiinae:13	Hydrophoriini:13	Adia:13	Adia cinerella:13
GMPJA5755-21,GMPJA9351-21,GMPJA9657-21,GMPJA9754-21,GMPJA9837-21	BOLD:AEK0508	5	Arthropoda:5	Insecta:5	Hymenoptera:5	Aphelinidae:5
GMPJA368-21,GMPJA3052-21,GMPJA3103-21,GMPJA3191-21,GMPJA3224-21,GMPJA3266-21,GMPJA3283-21,GMPJA3442-21,GMPJA3455-21,GMPJA3584-21,GMPJA3599-21,GMPJA3651-21,GMPJA3679-21,GMPJA4019-21,GMPJA4099-21,GMPJA4100-21,GMPJA4239-21,GMPJA4266-21,GMPJA4267-21,GMPJA4274-21,GMPJA4295-21,GMPJA4297-21,GMPJA4318-21,GMPJA4326-21,GMPJA4391-21,GMPJA4474-21,GMPJA4512-21,GMPJA4520-21,GMPJA4523-21,GMPJA4544-21,GMPJA7287-…	BOLD:ABY7486	36	Arthropoda:36	Insecta:36	Diptera:36	Ephydridae:36	Discomyzinae:36		Psilopa:36
GMPJA5622-21,GMPJA5623-21,GMPJA5650-21,GMPJA5658-21,GMPJA5659-21	BOLD:AEA5740	5	Arthropoda:5	Insecta:5	Thysanoptera:5	Thripidae:5	Thripinae:5		Anaphothrips:5	Anaphothrips sudanensis:5
GMPJA168-21,GMPJA1926-21,GMPJA3308-21,GMPJA3634-21	BOLD:ABY6279	4	Arthropoda:4	Insecta:4	Diptera:4	Syrphidae:4	Syrphinae:4	Melanostomini:4	Melanostoma:4	Melanostoma fasciatum:4
GMPJA127-21,GMPJA371-21,GMPJA407-21,GMPJA513-21,GMPJA525-21,GMPJA727-21,GMPJA739-21,GMPJA744-21,GMPJA916-21,GMPJA917-21,GMPJA940-21,GMPJA941-21,GMPJA946-21,GMPJA952-21,GMPJA953-21,GMPJA988-21,GMPJA1011-21,GMPJA1012-21,GMPJA1017-21,GMPJA1023-21,GMPJA1024-21,GMPJA1035-21,GMPJA1041-21,GMPJA1047-21,GMPJA1048-21,GMPJA1077-21,GMPJA1094-21,GMPJA1095-21,GMPJA1107-21,GMPJA1112-21,GMPJA1119-21,GMPJA1124-21…	BOLD:AAG2511	53	Arthropoda:53	Insecta:53	Diptera:53	Anthomyiidae:53	Anthomyiinae:53	Hydrophoriini:53	Delia:53
GMPJA1302-21,GMPJA1688-21,GMPJA1932-21,GMPJA3041-21,GMPJA5499-21	BOLD:ABX0288	5	Arthropoda:5	Insecta:5	Diptera:5	Muscidae:5	Atherigoninae:5		Atherigona:5
GMPJA5266-21,GMPJA5352-21,GMPJA5399-21,GMPJA5578-21	BOLD:ACF9787	4	Arthropoda:4	Insecta:4	Diptera:4	Cecidomyiidae:4
GMPJA6912-21,GMPJA9250-21	BOLD:AEK0275	2	Arthropoda:2	Arachnida:2	Mesostigmata:2	Phytoseiidae:2
GMPJA1508-21,GMPJA5149-21	BOLD:ABW4190	2	Arthropoda:2	Insecta:2	Diptera:2	Chloropidae:2	Oscinellinae:2		Oscinella:2
GMPJA6001-21,GMPJA6954-21,GMPJA9393-21,GMPJA9503-21,GMPJA9562-21,GMPJA9685-21,GMPJA9892-21	BOLD:ACV2530	7	Arthropoda:7	Insecta:7	Hymenoptera:7	Trichogrammatidae:7
GMPJA2876-21,GMPJA10151-21,GMPJA10672-21,GMPJA10696-21	BOLD:AAQ3089	4	Arthropoda:4	Insecta:4	Hymenoptera:4	Halictidae:4	Halictinae:4	Halictini:4	Lasioglossum:4
GMPJA4758-21,GMPJA6025-21,GMPJA6074-21,GMPJA6119-21,GMPJA9746-21	BOLD:ABY2442	5	Arthropoda:5	Insecta:5	Hymenoptera:5	Encyrtidae:5	Encyrtinae:2		Cheiloneurus:2
GMPJA10123-21,GMPJA10487-21	BOLD:ACV0599	2	Arthropoda:2	Insecta:2	Hymenoptera:2	Ichneumonidae:2	Orthocentrinae:2		Megastylus:2
GMPJA639-21,GMPJA741-21,GMPJA915-21,GMPJA1390-21,GMPJA2162-21,GMPJA2452-21,GMPJA7451-21,GMPJA7796-21,GMPJA7907-21	BOLD:ACE6898	9	Arthropoda:9	Insecta:9	Diptera:9	Sciaridae:9			Cosmosciara:9
GMPJA4030-21,GMPJA4199-21,GMPJA4518-21,GMPJA7817-21,GMPJA8587-21,GMPJA8794-21,GMPJA10562-21	BOLD:AEJ3334	7	Arthropoda:7	Insecta:7	Diptera:7	Ephydridae:7
GMPJA4665-21,GMPJA6010-21,GMPJA9664-21,GMPJA10375-21,GMPJA10473-21	BOLD:AAQ3083	5	Arthropoda:5	Insecta:5	Hymenoptera:5	Braconidae:5	Microgastrinae:5		Microplitis:5
GMPJA2847-21,GMPJA9426-21,GMPJA9521-21	BOLD:ACR6149	3	Arthropoda:3	Insecta:3	Hymenoptera:3	Mymaridae:3			Lymaenon:2
GMPJA113-21,GMPJA4452-21,GMPJA5573-21,GMPJA6673-21,GMPJA7458-21,GMPJA7725-21,GMPJA7957-21,GMPJA8521-21,GMPJA8682-21,GMPJA10307-21	BOLD:AAG9620	10	Arthropoda:10	Insecta:10	Diptera:10	Dolichopodidae:10	Medeterinae:10		Medetera:10	Medetera grisescens:10
GMPJA9339-21,GMPJA9353-21,GMPJA9579-21	BOLD:AEK1487	3	Arthropoda:3	Insecta:3	Hymenoptera:3	Trichogrammatidae:3
GMPJA2703-21,GMPJA3006-21,GMPJA8952-21,GMPJA9015-21,GMPJA9090-21,GMPJA9091-21,GMPJA9109-21,GMPJA9130-21	BOLD:ABW1267	8	Arthropoda:8	Insecta:8	Hemiptera:8	Delphacidae:8	Delphacinae:8	Delphacini:8	Sogatella:8
GMPJA3089-21,GMPJA10092-21	BOLD:AEK1953	2	Arthropoda:2	Insecta:2	Diptera:2	Platystomatidae:2
GMPJA618-21,GMPJA806-21,GMPJA840-21,GMPJA866-21,GMPJA2552-21,GMPJA2570-21	BOLD:AAA4183	6	Arthropoda:6	Insecta:6	Hemiptera:6	Aphididae:6	Aphidinae:6	Aphidini:6	Aphis:6
GMPJA4891-21,GMPJA6782-21	BOLD:AEJ1186	2	Arthropoda:2	Insecta:2	Diptera:2	Stratiomyidae:2
GMPJA004-21,GMPJA4886-21,GMPJA4887-21,GMPJA4888-21,GMPJA4889-21	BOLD:AAA5667	5	Arthropoda:5	Insecta:5	Diptera:5	Calliphoridae:5	Chrysomyinae:5		Chrysomya:5
GMPJA3906-21,GMPJA4960-21	BOLD:ACC0264	2	Arthropoda:2	Insecta:2	Hemiptera:2	Miridae:2	Phylinae:2	Nasocorini:2	Campylomma:2
GMPJA6068-21,GMPJA7001-21,GMPJA7003-21,GMPJA9280-21,GMPJA9326-21,GMPJA9331-21,GMPJA9396-21,GMPJA9411-21,GMPJA9412-21,GMPJA9418-21,GMPJA9431-21,GMPJA9432-21,GMPJA9435-21,GMPJA9439-21,GMPJA9446-21,GMPJA9469-21,GMPJA9502-21,GMPJA9514-21,GMPJA9561-21,GMPJA9578-21,GMPJA9589-21,GMPJA9592-21,GMPJA9597-21,GMPJA9613-21,GMPJA9623-21,GMPJA9630-21,GMPJA9639-21,GMPJA9679-21,GMPJA9699-21,GMPJA9716-21,GMPJA9750…	BOLD:ACG5640	41	Arthropoda:41	Insecta:41	Hymenoptera:41	Trichogrammatidae:41			Trichogramma:41	Trichogramma chilonis:41
GMPJA10130-21,GMPJA10133-21,GMPJA10134-21	BOLD:AAA3965	3	Arthropoda:3	Insecta:3	Lepidoptera:3	Crambidae:3	Spilomelinae:3		Herpetogramma:3	Herpetogramma licarsisalis:3
GMPJA184-21,GMPJA1353-21,GMPJA1355-21,GMPJA1441-21,GMPJA2022-21,GMPJA2129-21,GMPJA2290-21,GMPJA2298-21,GMPJA3239-21	BOLD:ABW5515	9	Arthropoda:9	Insecta:9	Diptera:9	Phoridae:9
GMPJA8846-21,GMPJA10144-21	BOLD:ACP9123	2	Arthropoda:2	Insecta:2	Hymenoptera:2	Philanthidae:2	Philanthinae:2	Cercerini:2	Cerceris:2
GMPJA3755-21,GMPJA9726-21,GMPJA9789-21	BOLD:AEJ8695	3	Arthropoda:3	Insecta:3	Hymenoptera:3	Eulophidae:3
GMPJA2941-21,GMPJA8856-21	BOLD:AAM5409	2	Arthropoda:2	Insecta:2	Lepidoptera:2	Noctuidae:2	Plusiinae:2
GMPJA897-21,GMPJA4681-21,GMPJA4720-21	BOLD:ACP6925	3	Arthropoda:3	Insecta:3	Hymenoptera:3	Scelionidae:3	Scelioninae:3
GMPJA244-21,GMPJA3005-21,GMPJA5813-21,GMPJA7033-21,GMPJA7039-21,GMPJA7049-21,GMPJA8912-21,GMPJA8938-21,GMPJA8978-21,GMPJA10400-21,GMPJA10423-21,GMPJA10431-21,GMPJA10433-21,GMPJA10442-21,GMPJA10732-21	BOLD:AAC9294	15	Arthropoda:15	Insecta:15	Hemiptera:15	Cicadellidae:15	Deltocephalinae:9	Macrostelini:9	Balclutha:9
GMPJA2679-21,GMPJA4824-21,GMPJA5844-21,GMPJA5851-21,GMPJA5868-21,GMPJA5895-21,GMPJA5896-21,GMPJA5916-21,GMPJA5924-21,GMPJA5931-21,GMPJA6933-21,GMPJA7016-21,GMPJA9930-21,GMPJA9931-21,GMPJA9948-21,GMPJA9968-21,GMPJA9973-21,GMPJA9982-21,GMPJA10029-21,GMPJA10726-21,GMPJA10727-21,GMPJA10728-21,GMPJA10729-21,GMPJA10738-21,GMPJA10739-21,GMPJA10742-21,GMPJA10745-21,GMPJA10746-21,GMPJA10750-21,GMPJA10751-…	BOLD:AAM1248	30	Arthropoda:30	Insecta:30	Hemiptera:30	Aleyrodidae:30	Aleyrodinae:30		Bemisia:30	Bemisia tabaci:30
GMPJA5665-21,GMPJA10041-21	BOLD:ADH4389	2	Arthropoda:2	Insecta:2	Thysanoptera:2	Phlaeothripidae:2	Phlaeothripinae:2		Stictothrips:2	Stictothrips faurei:2
GMPJA453-21,GMPJA5136-21,GMPJA5154-21,GMPJA5289-21,GMPJA7831-21,GMPJA10637-21,GMPJA10640-21	BOLD:ACA3099	7	Arthropoda:7	Insecta:7	Diptera:7	Ephydridae:7
GMPJA6295-21,GMPJA6297-21,GMPJA7151-21	BOLD:AEJ6869	3	Arthropoda:3	Insecta:3	Lepidoptera:3	Erebidae:3	Rivulinae:3		Rivula:3
GMPJA5726-21,GMPJA5727-21,GMPJA5728-21,GMPJA5729-21	BOLD:AAI3693	4	Arthropoda:4	Insecta:4	Hymenoptera:4	Formicidae:4	Myrmicinae:4		Cardiocondyla:4
GMPJA055-21,GMPJA6759-21	BOLD:ABX6211	2	Arthropoda:2	Insecta:2	Diptera:2	Ephydridae:2
GMPJA5821-21,GMPJA5835-21,GMPJA5839-21,GMPJA5865-21,GMPJA5876-21,GMPJA5877-21,GMPJA5904-21,GMPJA5917-21,GMPJA5929-21,GMPJA5949-21,GMPJA5951-21,GMPJA5955-21,GMPJA5962-21,GMPJA6930-21,GMPJA9983-21,GMPJA10034-21,GMPJA10735-21,GMPJA10737-21,GMPJA10748-21	BOLD:AAM1245	19	Arthropoda:19	Insecta:19	Hemiptera:19	Aleyrodidae:19	Aleyrodinae:19		Bemisia:19	Bemisia tabaci:19
GMPJA5836-21,GMPJA5906-21,GMPJA5915-21,GMPJA5947-21,GMPJA5959-21,GMPJA10036-21	BOLD:AAM1244	6	Arthropoda:6	Insecta:6	Hemiptera:6	Aleyrodidae:6	Aleyrodinae:6		Bemisia:6	Bemisia tabaci:6
GMPJA5828-21,GMPJA5840-21,GMPJA5845-21,GMPJA5847-21,GMPJA5853-21,GMPJA5860-21,GMPJA5861-21,GMPJA5873-21,GMPJA5874-21,GMPJA5875-21,GMPJA5884-21,GMPJA5885-21,GMPJA5897-21,GMPJA5899-21,GMPJA5903-21,GMPJA5907-21,GMPJA5909-21,GMPJA5910-21,GMPJA5928-21,GMPJA5936-21,GMPJA5941-21,GMPJA5948-21,GMPJA5952-21,GMPJA5953-21,GMPJA5961-21,GMPJA5963-21,GMPJA6277-21,GMPJA7021-21,GMPJA9967-21,GMPJA9975-21,GMPJA9981…	BOLD:AAM1247	33	Arthropoda:33	Insecta:33	Hemiptera:33	Aleyrodidae:33	Aleyrodinae:33		Bemisia:33	Bemisia tabaci:33
GMPJA2680-21,GMPJA2705-21	BOLD:ABY0091	2	Arthropoda:2	Insecta:2	Hemiptera:2	Aleyrodidae:2	Aleyrodinae:2		Aleurolobus:2
GMPJA5487-21,GMPJA7387-21,GMPJA7505-21,GMPJA7511-21,GMPJA8070-21,GMPJA8504-21,GMPJA8562-21	BOLD:AFE1229	7	Arthropoda:7	Insecta:7	Diptera:7	Dolichopodidae:7	Hydrophorinae:7		Thinophilus:7
GMPJA4600-21,GMPJA4601-21,GMPJA4605-21,GMPJA5627-21,GMPJA5628-21,GMPJA5636-21,GMPJA5637-21,GMPJA5639-21,GMPJA5640-21,GMPJA5649-21,GMPJA5652-21,GMPJA5653-21,GMPJA5656-21,GMPJA5661-21,GMPJA5664-21,GMPJA5666-21,GMPJA5667-21,GMPJA5669-21,GMPJA6336-21,GMPJA9243-21,GMPJA10761-21	BOLD:AAN6622	21	Arthropoda:21	Insecta:21	Thysanoptera:21	Phlaeothripidae:21	Phlaeothripinae:21		Plicothrips:21	Plicothrips apicalis:21
GMPJA2337-21,GMPJA3120-21,GMPJA3677-21,GMPJA4076-21,GMPJA4092-21,GMPJA4261-21,GMPJA5157-21,GMPJA5229-21,GMPJA5263-21,GMPJA5272-21,GMPJA5318-21,GMPJA5388-21,GMPJA5497-21,GMPJA5596-21,GMPJA6612-21,GMPJA6881-21,GMPJA7678-21	BOLD:ABW5562	17	Arthropoda:17	Insecta:17	Diptera:17	Phoridae:17
GMPJA083-21,GMPJA1614-21,GMPJA5055-21,GMPJA5165-21,GMPJA5182-21,GMPJA6016-21,GMPJA6659-21,GMPJA7450-21,GMPJA8045-21,GMPJA8047-21,GMPJA8208-21,GMPJA8213-21,GMPJA10271-21	BOLD:ACS3082	13	Arthropoda:13	Insecta:13	Diptera:13	Phoridae:13
GMPJA5898-21,GMPJA5905-21,GMPJA5908-21	BOLD:ACY5432	3	Arthropoda:3	Insecta:3	Hemiptera:3	Aleyrodidae:3
GMPJA9193-21,GMPJA9203-21	BOLD:ACV1120	2	Arthropoda:2	Insecta:2	Coleoptera:2	Staphylinidae:2	Aleocharinae:2
GMPJA8944-21,GMPJA8981-21	BOLD:AEJ4851	2	Arthropoda:2	Insecta:2	Hemiptera:2	Veliidae:2
GMPJA6393-21,GMPJA6727-21,GMPJA6819-21,GMPJA7366-21,GMPJA7468-21,GMPJA7560-21,GMPJA7569-21,GMPJA7622-21,GMPJA7658-21,GMPJA7700-21,GMPJA7712-21,GMPJA7715-21,GMPJA7726-21,GMPJA7728-21,GMPJA7923-21,GMPJA8247-21,GMPJA8304-21,GMPJA8305-21,GMPJA8335-21,GMPJA8352-21,GMPJA8357-21,GMPJA8686-21,GMPJA8716-21,GMPJA8786-21,GMPJA8810-21	BOLD:AEJ3762	25	Arthropoda:25	Insecta:25	Diptera:25	Cecidomyiidae:25	Cecidomyiinae:25	Alycaulini:25	Asteromyia:25
GMPJA9593-21,GMPJA10477-21,GMPJA10492-21	BOLD:ACY6198	3	Arthropoda:3	Insecta:3	Hymenoptera:3	Braconidae:3	Microgastrinae:3		Apanteles:3
GMPJA6417-21,GMPJA7232-21,GMPJA7274-21,GMPJA7275-21,GMPJA7335-21,GMPJA7355-21,GMPJA7370-21,GMPJA7446-21,GMPJA7447-21,GMPJA7497-21,GMPJA7518-21,GMPJA7534-21,GMPJA7536-21,GMPJA7554-21,GMPJA7636-21,GMPJA7668-21,GMPJA7719-21,GMPJA7757-21,GMPJA7810-21,GMPJA7839-21,GMPJA7843-21,GMPJA7857-21,GMPJA7865-21,GMPJA7903-21,GMPJA7922-21,GMPJA8038-21,GMPJA8076-21,GMPJA8081-21,GMPJA8136-21,GMPJA8170-21,GMPJA8265…	BOLD:AEK5168	50	Arthropoda:50	Insecta:50	Diptera:50	Ephydridae:50
GMPJA5132-21,GMPJA5198-21,GMPJA5334-21,GMPJA5353-21,GMPJA5407-21,GMPJA5532-21,GMPJA6488-21	BOLD:ACF6406	7	Arthropoda:7	Insecta:7	Diptera:7	Phoridae:7
GMPJA1333-21,GMPJA3029-21,GMPJA3135-21,GMPJA3385-21,GMPJA3504-21,GMPJA3616-21,GMPJA4063-21,GMPJA4085-21,GMPJA4123-21,GMPJA4181-21,GMPJA4276-21,GMPJA4344-21,GMPJA4347-21,GMPJA4371-21,GMPJA4394-21,GMPJA4395-21,GMPJA4443-21,GMPJA4466-21,GMPJA4502-21,GMPJA4515-21,GMPJA4572-21,GMPJA5047-21,GMPJA5059-21,GMPJA5065-21,GMPJA5077-21,GMPJA5083-21,GMPJA5084-21,GMPJA5102-21,GMPJA5113-21,GMPJA5120-21,GMPJA5129…	BOLD:ACA1194	115	Arthropoda:115	Insecta:115	Diptera:115	Sarcophagidae:115
GMPJA5635-21,GMPJA6341-21,GMPJA9235-21,GMPJA9239-21,GMPJA10052-21,GMPJA10055-21,GMPJA10056-21,GMPJA10057-21,GMPJA10762-21	BOLD:ADM0406	9	Arthropoda:9	Insecta:9	Thysanoptera:9	Thripidae:9	Panchaetothripinae:9		Caliothrips:9
GMPJA8894-21,GMPJA8921-21,GMPJA8924-21,GMPJA8988-21,GMPJA9050-21,GMPJA9071-21,GMPJA9142-21,GMPJA9966-21	BOLD:AAX9332	8	Arthropoda:8	Insecta:8	Hemiptera:8	Aphididae:8	Calaphidinae:8	Therioaphidini:8	Sarucallis:8	Sarucallis kahawaluokalani:8
GMPJA9264-21,GMPJA9283-21,GMPJA9319-21,GMPJA9359-21,GMPJA9538-21,GMPJA9542-21,GMPJA9596-21,GMPJA9655-21,GMPJA9814-21,GMPJA9846-21,GMPJA10175-21	BOLD:ACW3957	11	Arthropoda:11	Insecta:11	Hymenoptera:11	Trichogrammatidae:11
GMPJA8919-21,GMPJA9002-21,GMPJA9153-21	BOLD:AAG3896	3	Arthropoda:3	Insecta:3	Hemiptera:3	Aphididae:3	Eriosomatinae:3	Eriosomatini:3	Tetraneura:3	Tetraneura nigriabdominalis:3
GMPJA7356-21,GMPJA8217-21	BOLD:ACV5591	2	Arthropoda:2	Insecta:2	Diptera:2	Phoridae:2
GMPJA2803-21,GMPJA9425-21,GMPJA9921-21,GMPJA10518-21	BOLD:ACO5518	4	Arthropoda:4	Insecta:4	Hymenoptera:4	Mymaridae:4
GMPJA8828-21,GMPJA8829-21,GMPJA9202-21	BOLD:ACH0332	3	Arthropoda:3	Insecta:3	Coleoptera:3	Curculionidae:3
GMPJA6978-21,GMPJA9364-21	BOLD:AEK1163	2	Arthropoda:2	Insecta:2	Hymenoptera:2	Platygastridae:2
GMPJA6060-21,GMPJA6100-21	BOLD:AEJ4356	2	Arthropoda:2	Insecta:2	Hymenoptera:2	Scelionidae:2
GMPJA3003-21,GMPJA4843-21	BOLD:ACY9090	2	Arthropoda:2	Insecta:2	Hemiptera:2	Lygaeidae:2	Orsillinae:2	Nysiini:2	Nysius:2
GMPJA294-21,GMPJA585-21,GMPJA6005-21,GMPJA6076-21,GMPJA9356-21,GMPJA9724-21,GMPJA9788-21,GMPJA9873-21,GMPJA10174-21,GMPJA10180-21	BOLD:AAZ3427	10	Arthropoda:10	Insecta:10	Hymenoptera:10	Eulophidae:10	Eulophinae:10		Hemiptarsenus:10	Hemiptarsenus varicornis:10
GMPJA6591-21,GMPJA6777-21	BOLD:ACW5731	2	Arthropoda:2	Insecta:2	Diptera:2	Lonchaeidae:2
GMPJA6143-21,GMPJA6146-21	BOLD:AEJ0078	2	Arthropoda:2	Insecta:2	Hymenoptera:2	Halictidae:2
		8312
