# Supplementary material for: Assessing arthropod biodiversity with DNA barcoding in Jinnah Garden, Lahore, Pakistan
Source: PeerJ. 2024 May 31;12:e17420. doi: 10.7717/peerj.17420 (PMC11146329; doi:10.7717/peerj.17420)
Supplement: Supplemental Information 3 [file peerj-12-17420-s003.xls]

BIN Discordance (SINGLETON-BINS) Analysis
Class	Order	Family	Subfamily	Tribe	Genus	Species	Process ID	URI	Count	Phylum
Arachnida:1	Araneae:1	Dictynidae:1					GMPJA4607-21	BOLD:ADG4897	1	Arthropoda:1
Arachnida:1	Araneae:1	Lycosidae:1					GMPXX131-21	BOLD:AAO2150	1	Arthropoda:1
Arachnida:1	Araneae:1	Oxyopidae:1			Oxyopes:1		GMPJA7094-21	BOLD:AAO1991	1	Arthropoda:1
Arachnida:1	Araneae:1	Sparassidae:1			Olios:1	Olios tener:1	GMPJA7095-21	BOLD:AEJ1895	1	Arthropoda:1
Arachnida:1	Araneae:1	Tetragnathidae:1			Glenognatha:1	Glenognatha tangi:1	GMPJA7098-21	BOLD:AAQ0147	1	Arthropoda:1
Arachnida:1	Araneae:1	Theridiidae:1			Coleosoma:1		GMPJA5617-21	BOLD:ADZ7438	1	Arthropoda:1
Arachnida:1	Araneae:1	Thomisidae:1			Tmarus:1		GMPJA5035-21	BOLD:ADK4624	1	Arthropoda:1
Arachnida:1	Mesostigmata:1	Blattisociidae:1		Blattisociini:1	Lasioseius:1	Lasioseius fimetorum:1	GMPJA2776-21	BOLD:ADA2196	1	Arthropoda:1
Arachnida:1	Mesostigmata:1	Blattisociidae:1		Blattisociini:1	Lasioseius:1		GMPJA2778-21	BOLD:AEJ9856	1	Arthropoda:1
Arachnida:1	Mesostigmata:1	Digamasellidae:1					GMPJA6354-21	BOLD:ACW8362	1	Arthropoda:1
Arachnida:1	Mesostigmata:1	Phytoseiidae:1					GMPJA6910-21	BOLD:ADT8696	1	Arthropoda:1
Arachnida:1	Trombidiformes:1	Tetranychidae:1	Tetranychinae:1		Tetranychus:1	Tetranychus kanzawai:1	GMPJA3795-21	BOLD:AED2818	1	Arthropoda:1
Arachnida:1	Trombidiformes:1	Tetranychidae:1	Tetranychinae:1		Tetranychus:1	Tetranychus urticae:1	GMPJA1204-21	BOLD:AAB9986	1	Arthropoda:1
Arachnida:1	Trombidiformes:1						GMPJA3798-21	BOLD:ADV8328	1	Arthropoda:1
Arachnida:1							GMPJA6909-21	BOLD:AEJ2298	1	Arthropoda:1
Arachnida:1							GMPJA10071-21	BOLD:AEK0918	1	Arthropoda:1
Collembola:1	Entomobryomorpha:1	Entomobryidae:1					GMPJA9223-21	BOLD:AEK1454	1	Arthropoda:1
Collembola:1	Entomobryomorpha:1	Isotomidae:1					GMPJA9228-21	BOLD:AAA5274	1	Arthropoda:1
Collembola:1	Entomobryomorpha:1						GMPJA6926-21	BOLD:AEJ9504	1	Arthropoda:1
Collembola:1	Entomobryomorpha:1						GMPJA2745-21	BOLD:AEK2128	1	Arthropoda:1
Collembola:1	Symphypleona:1						GMPJA10064-21	BOLD:ADU6254	1	Arthropoda:1
Insecta:1	Coleoptera:1	Aderidae:1					GMPJA1228-21	BOLD:ADL8052	1	Arthropoda:1
Insecta:1	Coleoptera:1	Anthicidae:1	Anthicinae:1	Anthicini:1	Stricticollis:1	Stricticollis tobias:1	GMPJA766-21	BOLD:AAQ1028	1	Arthropoda:1
Insecta:1	Coleoptera:1	Buprestidae:1	Buprestinae:1				GMPJA4882-21	BOLD:ACR7958	1	Arthropoda:1
Insecta:1	Coleoptera:1	Carabidae:1	Paussinae:1	Paussini:1	Paussus:1		GMPJA6320-21	BOLD:ACI9668	1	Arthropoda:1
Insecta:1	Coleoptera:1	Carabidae:1					GMPJA6325-21	BOLD:ADZ8445	1	Arthropoda:1
Insecta:1	Coleoptera:1	Carabidae:1					GMPJA7072-21	BOLD:AEK2176	1	Arthropoda:1
Insecta:1	Coleoptera:1	Chrysomelidae:1					GMPJA5017-21	BOLD:ACB8401	1	Arthropoda:1
Insecta:1	Coleoptera:1	Chrysomelidae:1					GMPJA7087-21	BOLD:AEK2179	1	Arthropoda:1
Insecta:1	Coleoptera:1	Coccinellidae:1	Coccinellinae:1	Coccinellini:1	Propylea:1		GMPJA10137-21	BOLD:AAF6935	1	Arthropoda:1
Insecta:1	Coleoptera:1	Coccinellidae:1	Coccinellinae:1	Coccidulini:1	Scymnus:1	Scymnus latemaculatus:1	GMPJA5026-21	BOLD:AAP7965	1	Arthropoda:1
Insecta:1	Coleoptera:1	Coccinellidae:1	Coccinellinae:1	Coccidulini:1	Scymnus:1		GMPJA7088-21	BOLD:AAP7973	1	Arthropoda:1
Insecta:1	Coleoptera:1	Coccinellidae:1					GMPJA3011-21	BOLD:AEJ8376	1	Arthropoda:1
Insecta:1	Coleoptera:1	Coccinellidae:1					GMPJA7074-21	BOLD:ABX2101	1	Arthropoda:1
Insecta:1	Coleoptera:1	Corylophidae:1					GMPJA3867-21	BOLD:ACW9158	1	Arthropoda:1
Insecta:1	Coleoptera:1	Curculionidae:1	Entiminae:1	Cyphicerini:1	Myllocerus:1	Myllocerus undecimpustulatus:1	GMPJA6319-21	BOLD:AAQ0019	1	Arthropoda:1
Insecta:1	Coleoptera:1	Cybocephalidae:1					GMPJA3012-21	BOLD:ADS9905	1	Arthropoda:1
Insecta:1	Coleoptera:1	Elateridae:1	Agrypninae:1				GMPJA6324-21	BOLD:AAP7942	1	Arthropoda:1
Insecta:1	Coleoptera:1	Hydraenidae:1					GMPJA8825-21	BOLD:AEJ3456	1	Arthropoda:1
Insecta:1	Coleoptera:1	Latridiidae:1	Corticariinae:1		Migneauxia:1		GMPJA5003-21	BOLD:AAP7996	1	Arthropoda:1
Insecta:1	Coleoptera:1	Latridiidae:1					GMPJA1221-21	BOLD:AEJ3875	1	Arthropoda:1
Insecta:1	Coleoptera:1	Latridiidae:1					GMPJA7170-21	BOLD:ADV1393	1	Arthropoda:1
Insecta:1	Coleoptera:1	Mycetophagidae:1	Mycetophaginae:1		Typhaea:1	Typhaea stercorea:1	GMPJA7073-21	BOLD:ABA6352	1	Arthropoda:1
Insecta:1	Coleoptera:1	Nitidulidae:1	Carpophilinae:1		Carpophilus:1	Carpophilus dimidiatus:1	GMPJA1218-21	BOLD:ACX1564	1	Arthropoda:1
Insecta:1	Coleoptera:1	Nitidulidae:1					GMPJA1225-21	BOLD:ACC5089	1	Arthropoda:1
Insecta:1	Coleoptera:1	Phalacridae:1					GMPJA7201-21	BOLD:ABX8536	1	Arthropoda:1
Insecta:1	Coleoptera:1	Phalacridae:1					GMPJA1232-21	BOLD:ABX0168	1	Arthropoda:1
Insecta:1	Coleoptera:1	Psephenidae:1					GMPJA6312-21	BOLD:ACC5087	1	Arthropoda:1
Insecta:1	Coleoptera:1	Ptiliidae:1					GMPJA6934-21	BOLD:AEJ9528	1	Arthropoda:1
Insecta:1	Coleoptera:1	Ptinidae:1	Xyletininae:1	Lasiodermini:1	Lasioderma:1	Lasioderma serricorne:1	GMPJA7086-21	BOLD:ACG7582	1	Arthropoda:1
Insecta:1	Coleoptera:1	Ptinidae:1					GMPJA3862-21	BOLD:AEJ7834	1	Arthropoda:1
Insecta:1	Coleoptera:1	Staphylinidae:1	Oxytelinae:1	Thinobiini:1	Carpelimus:1		GMPJA2734-21	BOLD:ADL7729	1	Arthropoda:1
Insecta:1	Coleoptera:1	Staphylinidae:1	Tachyporinae:1	Vatesini:1	Coproporus:1	Coproporus tachyporoides:1	GMPJA1226-21	BOLD:ACY5689	1	Arthropoda:1
Insecta:1	Coleoptera:1	Staphylinidae:1	Paederinae:1	Lathrobiini:1	Lithocharis:1	Lithocharis uvida:1	GMPJA1219-21	BOLD:AED3363	1	Arthropoda:1
Insecta:1	Coleoptera:1	Staphylinidae:1	Aleocharinae:1	Hypocyphtini:1	Oligota:1	Oligota parva:1	GMPJA8834-21	BOLD:AAP9955	1	Arthropoda:1
Insecta:1	Coleoptera:1	Staphylinidae:1	Staphylininae:1	Staphylinini:1	Philonthus:1		GMPJA7067-21	BOLD:ABX0163	1	Arthropoda:1
Insecta:1	Coleoptera:1	Staphylinidae:1	Aleocharinae:1				GMPJA9182-21	BOLD:AEJ5766	1	Arthropoda:1
Insecta:1	Coleoptera:1	Staphylinidae:1	Aleocharinae:1				GMPJA7068-21	BOLD:AEK1365	1	Arthropoda:1
Insecta:1	Coleoptera:1	Staphylinidae:1	Oxytelinae:1				GMPJA9183-21	BOLD:ACW9684	1	Arthropoda:1
Insecta:1	Coleoptera:1	Staphylinidae:1	Oxytelinae:1				GMPJA2736-21	BOLD:ACW7909	1	Arthropoda:1
Insecta:1	Coleoptera:1	Staphylinidae:1	Pselaphinae:1				GMPJA7071-21	BOLD:ABZ8712	1	Arthropoda:1
Insecta:1	Coleoptera:1	Staphylinidae:1	Aleocharinae:1				GMPJA9171-21	BOLD:AEJ7837	1	Arthropoda:1
Insecta:1	Coleoptera:1	Staphylinidae:1	Oxytelinae:1				GMPJA2730-21	BOLD:ACP1327	1	Arthropoda:1
Insecta:1	Coleoptera:1	Staphylinidae:1	Pselaphinae:1				GMPJA7175-21	BOLD:AEK0769	1	Arthropoda:1
Insecta:1	Coleoptera:1	Staphylinidae:1	Paederinae:1				GMPJA1215-21	BOLD:AEJ2325	1	Arthropoda:1
Insecta:1	Coleoptera:1	Staphylinidae:1	Aleocharinae:1				GMPJA2739-21	BOLD:ADT8448	1	Arthropoda:1
Insecta:1	Coleoptera:1	Staphylinidae:1	Aleocharinae:1				GMPJA9175-21	BOLD:ACX2648	1	Arthropoda:1
Insecta:1	Coleoptera:1	Zopheridae:1	Colydiinae:1				GMPJA2733-21	BOLD:AEJ1229	1	Arthropoda:1
Insecta:1	Diptera:1	Agromyzidae:1	Agromyzinae:1		Melanagromyza:1		GMPJA1641-21	BOLD:ABX2154	1	Arthropoda:1
Insecta:1	Diptera:1	Agromyzidae:1	Agromyzinae:1		Ophiomyia:1	Ophiomyia lantanae:1	GMPJA1620-21	BOLD:AAW9154	1	Arthropoda:1
Insecta:1	Diptera:1	Agromyzidae:1	Agromyzinae:1		Ophiomyia:1		GMPJA119-21	BOLD:AAW9165	1	Arthropoda:1
Insecta:1	Diptera:1	Agromyzidae:1	Phytomyzinae:1		Phytomyza:1		GMPJA2279-21	BOLD:ABX2164	1	Arthropoda:1
Insecta:1	Diptera:1	Agromyzidae:1					GMPJA547-21	BOLD:ACV1277	1	Arthropoda:1
Insecta:1	Diptera:1	Agromyzidae:1					GMPJA056-21	BOLD:ABX2135	1	Arthropoda:1
Insecta:1	Diptera:1	Agromyzidae:1					GMPJA6880-21	BOLD:ADT3531	1	Arthropoda:1
Insecta:1	Diptera:1	Agromyzidae:1					GMPJA8153-21	BOLD:AEJ2112	1	Arthropoda:1
Insecta:1	Diptera:1	Agromyzidae:1					GMPJA7933-21	BOLD:ADU0050	1	Arthropoda:1
Insecta:1	Diptera:1	Agromyzidae:1					GMPJA438-21	BOLD:AEK2073	1	Arthropoda:1
Insecta:1	Diptera:1	Anthomyzidae:1	Anthomyzinae:1		Amygdalops:1	Amygdalops thomasseti:1	GMPJA1959-21	BOLD:ACV8470	1	Arthropoda:1
Insecta:1	Diptera:1	Asilidae:1	Asilinae:1		Zosteria:1		GMPJA8869-21	BOLD:AAU6664	1	Arthropoda:1
Insecta:1	Diptera:1	Bombyliidae:1	Mythicomyiinae:1	Empidideicini:1	Empidideicus:1		GMPJA1556-21	BOLD:AEJ3874	1	Arthropoda:1
Insecta:1	Diptera:1	Calliphoridae:1	Bengaliinae:1		Bengalia:1		GMPJA6734-21	BOLD:ACX7944	1	Arthropoda:1
Insecta:1	Diptera:1	Calliphoridae:1	Rhiniinae:1				GMPJA4935-21	BOLD:AAU6714	1	Arthropoda:1
Insecta:1	Diptera:1	Cecidomyiidae:1	Cecidomyiinae:1	Cecidomyiini:1	Contarinia:1		GMPJA7544-21	BOLD:ADV5906	1	Arthropoda:1
Insecta:1	Diptera:1	Cecidomyiidae:1	Cecidomyiinae:1	Lestodiplosini:1	Feltiella:1	Feltiella acarisuga:1	GMPJA10012-21	BOLD:ACD4170	1	Arthropoda:1
Insecta:1	Diptera:1	Cecidomyiidae:1	Cecidomyiinae:1	Lestodiplosini:1	Lestodiplosis:1		GMPJA1946-21	BOLD:ACL4305	1	Arthropoda:1
Insecta:1	Diptera:1	Cecidomyiidae:1					GMPJA8340-21	BOLD:AEK0588	1	Arthropoda:1
Insecta:1	Diptera:1	Cecidomyiidae:1					GMPJA5126-21	BOLD:AEJ6217	1	Arthropoda:1
Insecta:1	Diptera:1	Cecidomyiidae:1					GMPJA2062-21	BOLD:ADB5926	1	Arthropoda:1
Insecta:1	Diptera:1	Cecidomyiidae:1					GMPJA6866-21	BOLD:ACW4954	1	Arthropoda:1
Insecta:1	Diptera:1	Cecidomyiidae:1					GMPJA8644-21	BOLD:AEJ8588	1	Arthropoda:1
Insecta:1	Diptera:1	Cecidomyiidae:1					GMPJA7478-21	BOLD:ACW1443	1	Arthropoda:1
Insecta:1	Diptera:1	Cecidomyiidae:1					GMPJA8261-21	BOLD:AEJ3943	1	Arthropoda:1
Insecta:1	Diptera:1	Cecidomyiidae:1					GMPJA7472-21	BOLD:ACO3556	1	Arthropoda:1
Insecta:1	Diptera:1	Cecidomyiidae:1					GMPJA4155-21	BOLD:ACN4964	1	Arthropoda:1
Insecta:1	Diptera:1	Cecidomyiidae:1					GMPJA8747-21	BOLD:ACV4328	1	Arthropoda:1
Insecta:1	Diptera:1	Cecidomyiidae:1					GMPJA7243-21	BOLD:AFD3297	1	Arthropoda:1
Insecta:1	Diptera:1	Cecidomyiidae:1					GMPJA8764-21	BOLD:ACV3266	1	Arthropoda:1
Insecta:1	Diptera:1	Cecidomyiidae:1					GMPJA4045-21	BOLD:AEJ8826	1	Arthropoda:1
Insecta:1	Diptera:1	Cecidomyiidae:1					GMPJA5295-21	BOLD:ADV4458	1	Arthropoda:1
Insecta:1	Diptera:1	Cecidomyiidae:1					GMPJA6422-21	BOLD:ACP4279	1	Arthropoda:1
Insecta:1	Diptera:1	Cecidomyiidae:1					GMPJA5121-21	BOLD:ACO3684	1	Arthropoda:1
Insecta:1	Diptera:1	Cecidomyiidae:1					GMPJA4177-21	BOLD:ADV7586	1	Arthropoda:1
Insecta:1	Diptera:1	Cecidomyiidae:1					GMPJA503-21	BOLD:AEJ1491	1	Arthropoda:1
Insecta:1	Diptera:1	Cecidomyiidae:1					GMPJA8535-21	BOLD:ABX2821	1	Arthropoda:1
Insecta:1	Diptera:1	Cecidomyiidae:1					GMPJA7976-21	BOLD:AFI9978	1	Arthropoda:1
Insecta:1	Diptera:1	Cecidomyiidae:1					GMPJA7915-21	BOLD:AEK0624	1	Arthropoda:1
Insecta:1	Diptera:1	Cecidomyiidae:1					GMPJA1408-21	BOLD:ADU1766	1	Arthropoda:1
Insecta:1	Diptera:1	Cecidomyiidae:1					GMPJA8387-21	BOLD:ADC0779	1	Arthropoda:1
Insecta:1	Diptera:1	Cecidomyiidae:1					GMPJA4206-21	BOLD:AEI9970	1	Arthropoda:1
Insecta:1	Diptera:1	Cecidomyiidae:1					GMPJA4405-21	BOLD:AEJ0956	1	Arthropoda:1
Insecta:1	Diptera:1	Cecidomyiidae:1					GMPJA7943-21	BOLD:ACW8058	1	Arthropoda:1
Insecta:1	Diptera:1	Cecidomyiidae:1					GMPJA2378-21	BOLD:ACG2881	1	Arthropoda:1
Insecta:1	Diptera:1	Cecidomyiidae:1					GMPJA7009-21	BOLD:AEK9995	1	Arthropoda:1
Insecta:1	Diptera:1	Cecidomyiidae:1					GMPJA8700-21	BOLD:ACX8580	1	Arthropoda:1
Insecta:1	Diptera:1	Cecidomyiidae:1					GMPJA7572-21	BOLD:AEJ4655	1	Arthropoda:1
Insecta:1	Diptera:1	Cecidomyiidae:1					GMPJA10338-21	BOLD:ACU9762	1	Arthropoda:1
Insecta:1	Diptera:1	Cecidomyiidae:1					GMPJA1628-21	BOLD:AEJ5206	1	Arthropoda:1
Insecta:1	Diptera:1	Cecidomyiidae:1					GMPJA8266-21	BOLD:ACC2023	1	Arthropoda:1
Insecta:1	Diptera:1	Cecidomyiidae:1					GMPJA3653-21	BOLD:AEJ0960	1	Arthropoda:1
Insecta:1	Diptera:1	Cecidomyiidae:1					GMPJA7314-21	BOLD:ABX6102	1	Arthropoda:1
Insecta:1	Diptera:1	Cecidomyiidae:1					GMPJA7961-21	BOLD:AEJ0381	1	Arthropoda:1
Insecta:1	Diptera:1	Cecidomyiidae:1					GMPJA4505-21	BOLD:AEJ8235	1	Arthropoda:1
Insecta:1	Diptera:1	Cecidomyiidae:1					GMPJA7677-21	BOLD:ACU7653	1	Arthropoda:1
Insecta:1	Diptera:1	Cecidomyiidae:1					GMPJA4450-21	BOLD:AEJ9194	1	Arthropoda:1
Insecta:1	Diptera:1	Cecidomyiidae:1					GMPJA7716-21	BOLD:AEJ8168	1	Arthropoda:1
Insecta:1	Diptera:1	Cecidomyiidae:1					GMPJA7236-21	BOLD:ACV0899	1	Arthropoda:1
Insecta:1	Diptera:1	Cecidomyiidae:1					GMPJA8279-21	BOLD:AEJ9465	1	Arthropoda:1
Insecta:1	Diptera:1	Cecidomyiidae:1					GMPJA6667-21	BOLD:ADS9543	1	Arthropoda:1
Insecta:1	Diptera:1	Cecidomyiidae:1					GMPJA3020-21	BOLD:AEK1680	1	Arthropoda:1
Insecta:1	Diptera:1	Cecidomyiidae:1					GMPJA8368-21	BOLD:ADU6974	1	Arthropoda:1
Insecta:1	Diptera:1	Ceratopogonidae:1			Ceratopogonidae_incertae_sedis:1		GMPJA10287-21	BOLD:AFI7763	1	Arthropoda:1
Insecta:1	Diptera:1	Ceratopogonidae:1	Ceratopogoninae:1	Culicoidini:1	Culicoides:1	Culicoides clavipalpis:1	GMPJA2159-21	BOLD:AEH2086	1	Arthropoda:1
Insecta:1	Diptera:1	Ceratopogonidae:1	Ceratopogoninae:1	Culicoidini:1	Culicoides:1	Culicoides imicola:1	GMPJA3501-21	BOLD:AAB8379	1	Arthropoda:1
Insecta:1	Diptera:1	Ceratopogonidae:1					GMPJA8688-21	BOLD:ACP4409	1	Arthropoda:1
Insecta:1	Diptera:1	Ceratopogonidae:1					GMPJA154-21	BOLD:AEA1475	1	Arthropoda:1
Insecta:1	Diptera:1	Ceratopogonidae:1					GMPJA8074-21	BOLD:AEJ7812	1	Arthropoda:1
Insecta:1	Diptera:1	Ceratopogonidae:1					GMPJA7727-21	BOLD:ACP4192	1	Arthropoda:1
Insecta:1	Diptera:1	Ceratopogonidae:1					GMPJA6264-21	BOLD:AEJ1754	1	Arthropoda:1
Insecta:1	Diptera:1	Ceratopogonidae:1					GMPJA7702-21	BOLD:ACR6113	1	Arthropoda:1
Insecta:1	Diptera:1	Ceratopogonidae:1					GMPJA7323-21	BOLD:AEJ0752	1	Arthropoda:1
Insecta:1	Diptera:1	Ceratopogonidae:1					GMPJA6807-21	BOLD:AEJ1407	1	Arthropoda:1
Insecta:1	Diptera:1	Ceratopogonidae:1					GMPJA6754-21	BOLD:ADS1386	1	Arthropoda:1
Insecta:1	Diptera:1	Ceratopogonidae:1					GMPJA8651-21	BOLD:ACO2890	1	Arthropoda:1
Insecta:1	Diptera:1	Ceratopogonidae:1					GMPJA10014-21	BOLD:ADU7747	1	Arthropoda:1
Insecta:1	Diptera:1	Ceratopogonidae:1					GMPJA8754-21	BOLD:ACW1632	1	Arthropoda:1
Insecta:1	Diptera:1	Ceratopogonidae:1					GMPJA8520-21	BOLD:AEK7036	1	Arthropoda:1
Insecta:1	Diptera:1	Ceratopogonidae:1					GMPJA7631-21	BOLD:AEK1168	1	Arthropoda:1
Insecta:1	Diptera:1	Ceratopogonidae:1					GMPJA7962-21	BOLD:ABX9968	1	Arthropoda:1
Insecta:1	Diptera:1	Ceratopogonidae:1					GMPJA4428-21	BOLD:AEJ5998	1	Arthropoda:1
Insecta:1	Diptera:1	Chironomidae:1	Chironominae:1	Chironomini:1	Microchironomus:1	Microchironomus tener:1	GMPJA5577-21	BOLD:ADH2380	1	Arthropoda:1
Insecta:1	Diptera:1	Chironomidae:1	Chironominae:1	Chironomini:1	Polypedilum:1		GMPJA3559-21	BOLD:ACG3836	1	Arthropoda:1
Insecta:1	Diptera:1	Chironomidae:1	Tanypodinae:1	Tanypodini:1	Tanypus:1		GMPJA3038-21	BOLD:ADO6236	1	Arthropoda:1
Insecta:1	Diptera:1	Chironomidae:1					GMPJA4093-21	BOLD:ACP5165	1	Arthropoda:1
Insecta:1	Diptera:1	Chironomidae:1					GMPJA10659-21	BOLD:ADS4063	1	Arthropoda:1
Insecta:1	Diptera:1	Chironomidae:1					GMPJA3126-21	BOLD:ACW4738	1	Arthropoda:1
Insecta:1	Diptera:1	Chironomidae:1					GMPJA4307-21	BOLD:AEK0720	1	Arthropoda:1
Insecta:1	Diptera:1	Chloropidae:1	Oscinellinae:1		Anatrichus:1		GMPJA1724-21	BOLD:AEJ2403	1	Arthropoda:1
Insecta:1	Diptera:1	Chloropidae:1	Oscinellinae:1		Oscinella:1		GMPJA3201-21	BOLD:AEJ4416	1	Arthropoda:1
Insecta:1	Diptera:1	Chloropidae:1	Chloropinae:1		Pachylophus:1		GMPJA065-21	BOLD:AEJ8020	1	Arthropoda:1
Insecta:1	Diptera:1	Chloropidae:1	Oscinellinae:1		Siphunculina:1	Siphunculina striolata:1	GMPJA509-21	BOLD:ADZ3871	1	Arthropoda:1
Insecta:1	Diptera:1	Chloropidae:1					GMPJA6548-21	BOLD:ACG2169	1	Arthropoda:1
Insecta:1	Diptera:1	Chloropidae:1					GMPJA5128-21	BOLD:ACP2616	1	Arthropoda:1
Insecta:1	Diptera:1	Chloropidae:1					GMPJA6729-21	BOLD:AEK7240	1	Arthropoda:1
Insecta:1	Diptera:1	Chloropidae:1					GMPJA5358-21	BOLD:ACF9016	1	Arthropoda:1
Insecta:1	Diptera:1	Chloropidae:1					GMPJA405-21	BOLD:ACU7682	1	Arthropoda:1
Insecta:1	Diptera:1	Chloropidae:1					GMPJA3619-21	BOLD:AEL4117	1	Arthropoda:1
Insecta:1	Diptera:1	Chloropidae:1					GMPJA6756-21	BOLD:ACP4048	1	Arthropoda:1
Insecta:1	Diptera:1	Chloropidae:1					GMPJA8690-21	BOLD:AEL6471	1	Arthropoda:1
Insecta:1	Diptera:1	Chloropidae:1					GMPJA6469-21	BOLD:ACQ7667	1	Arthropoda:1
Insecta:1	Diptera:1	Chloropidae:1					GMPJA3078-21	BOLD:ACV1221	1	Arthropoda:1
Insecta:1	Diptera:1	Chyromyidae:1					GMPJA1918-21	BOLD:ACV5073	1	Arthropoda:1
Insecta:1	Diptera:1	Chyromyidae:1					GMPJA5363-21	BOLD:ACO3359	1	Arthropoda:1
Insecta:1	Diptera:1	Culicidae:1					GMPJA383-21	BOLD:AAA4751	1	Arthropoda:1
Insecta:1	Diptera:1	Dolichopodidae:1	Diaphorinae:1		Chrysotus:1	Chrysotus pulchellus:1	GMPJA8687-21	BOLD:ABX2177	1	Arthropoda:1
Insecta:1	Diptera:1	Dolichopodidae:1	Diaphorinae:1		Chrysotus:1		GMPJA1324-21	BOLD:ACO1274	1	Arthropoda:1
Insecta:1	Diptera:1	Dolichopodidae:1					GMPJA8432-21	BOLD:AEJ3987	1	Arthropoda:1
Insecta:1	Diptera:1	Dolichopodidae:1					GMPJA3462-21	BOLD:ACI9257	1	Arthropoda:1
Insecta:1	Diptera:1	Dolichopodidae:1					GMPJA8297-21	BOLD:AEJ3624	1	Arthropoda:1
Insecta:1	Diptera:1	Dolichopodidae:1					GMPJA8658-21	BOLD:AEJ3296	1	Arthropoda:1
Insecta:1	Diptera:1	Dolichopodidae:1					GMPJA8207-21	BOLD:ACV0962	1	Arthropoda:1
Insecta:1	Diptera:1	Dolichopodidae:1					GMPJA6486-21	BOLD:ACF8173	1	Arthropoda:1
Insecta:1	Diptera:1	Drosophilidae:1	Drosophilinae:1	Drosophilini:1	Drosophila:1	Drosophila busckii:1	GMPJA1145-21	BOLD:AAM6803	1	Arthropoda:1
Insecta:1	Diptera:1	Drosophilidae:1	Drosophilinae:1	Drosophilini:1	Drosophila:1	Drosophila takahashii:1	GMPJA3319-21	BOLD:AAU0289	1	Arthropoda:1
Insecta:1	Diptera:1	Drosophilidae:1	Drosophilinae:1	Drosophilini:1	Drosophila:1		GMPJA169-21	BOLD:AAE8038	1	Arthropoda:1
Insecta:1	Diptera:1	Drosophilidae:1	Steganinae:1	Steganini:1	Leucophenga:1		GMPJA6442-21	BOLD:ACP4278	1	Arthropoda:1
Insecta:1	Diptera:1	Drosophilidae:1	Drosophilinae:1	Drosophilini:1	Mycodrosophila:1	Mycodrosophila aqua:1	GMPJA8636-21	BOLD:AFC0769	1	Arthropoda:1
Insecta:1	Diptera:1	Drosophilidae:1	Drosophilinae:1				GMPJA8028-21	BOLD:AAB6200	1	Arthropoda:1
Insecta:1	Diptera:1	Drosophilidae:1					GMPJA7376-21	BOLD:ACG8597	1	Arthropoda:1
Insecta:1	Diptera:1	Ephydridae:1	Ephydrinae:1		Lamproscatella:1		GMPJA1169-21	BOLD:ABX2137	1	Arthropoda:1
Insecta:1	Diptera:1	Ephydridae:1	Ilytheinae:1		Philygria:1		GMPJA064-21	BOLD:AEJ7310	1	Arthropoda:1
Insecta:1	Diptera:1	Ephydridae:1	Gymnomyzinae:1		Polytrichophora:1		GMPJA7325-21	BOLD:AEJ5171	1	Arthropoda:1
Insecta:1	Diptera:1	Ephydridae:1					GMPJA10250-21	BOLD:AEL0517	1	Arthropoda:1
Insecta:1	Diptera:1	Ephydridae:1					GMPJA2505-21	BOLD:ADB6702	1	Arthropoda:1
Insecta:1	Diptera:1	Ephydridae:1					GMPJA191-21	BOLD:ACV0496	1	Arthropoda:1
Insecta:1	Diptera:1	Ephydridae:1					GMPJA6527-21	BOLD:AEJ6528	1	Arthropoda:1
Insecta:1	Diptera:1	Ephydridae:1					GMPJA10370-21	BOLD:ACP4903	1	Arthropoda:1
Insecta:1	Diptera:1	Ephydridae:1					GMPJA6425-21	BOLD:ACY2855	1	Arthropoda:1
Insecta:1	Diptera:1	Ephydridae:1					GMPJA7529-21	BOLD:AEJ0900	1	Arthropoda:1
Insecta:1	Diptera:1	Ephydridae:1					GMPJA4501-21	BOLD:ACS3391	1	Arthropoda:1
Insecta:1	Diptera:1	Ephydridae:1					GMPJA10257-21	BOLD:ACV3073	1	Arthropoda:1
Insecta:1	Diptera:1	Ephydridae:1					GMPJA8450-21	BOLD:AEJ1222	1	Arthropoda:1
Insecta:1	Diptera:1	Ephydridae:1					GMPJA6837-21	BOLD:ACG2706	1	Arthropoda:1
Insecta:1	Diptera:1	Ephydridae:1					GMPJA1957-21	BOLD:AEJ5895	1	Arthropoda:1
Insecta:1	Diptera:1	Ephydridae:1					GMPJA1644-21	BOLD:ABX2830	1	Arthropoda:1
Insecta:1	Diptera:1	Hybotidae:1					GMPJA8564-21	BOLD:ACO4582	1	Arthropoda:1
Insecta:1	Diptera:1	Hybotidae:1					GMPJA2266-21	BOLD:ACU8922	1	Arthropoda:1
Insecta:1	Diptera:1	Hybotidae:1					GMPJA1033-21	BOLD:ADS8392	1	Arthropoda:1
Insecta:1	Diptera:1	Hybotidae:1					GMPJA6186-21	BOLD:AEK2315	1	Arthropoda:1
Insecta:1	Diptera:1	Lonchaeidae:1					GMPJA6399-21	BOLD:AEK0032	1	Arthropoda:1
Insecta:1	Diptera:1	Lonchaeidae:1					GMPJA6378-21	BOLD:ACP3069	1	Arthropoda:1
Insecta:1	Diptera:1	Milichiidae:1	Madizinae:1		Desmometopa:1	Desmometopa varipalpis:1	GMPJA10641-21	BOLD:ACJ1856	1	Arthropoda:1
Insecta:1	Diptera:1	Milichiidae:1	Milichiinae:1		Milichiella:1		GMPJA10300-21	BOLD:AAZ9739	1	Arthropoda:1
Insecta:1	Diptera:1	Milichiidae:1	Madizinae:1				GMPJA8544-21	BOLD:AEK0835	1	Arthropoda:1
Insecta:1	Diptera:1	Muscidae:1	Atherigoninae:1		Atherigona:1		GMPJA7589-21	BOLD:ADH0509	1	Arthropoda:1
Insecta:1	Diptera:1	Muscidae:1	Atherigoninae:1		Atherigona:1		GMPJA2008-21	BOLD:ABX4632	1	Arthropoda:1
Insecta:1	Diptera:1	Muscidae:1	Muscinae:1	Muscini:1	Musca:1	Musca crassirostris:1	GMPJA6686-21	BOLD:AAF6545	1	Arthropoda:1
Insecta:1	Diptera:1	Muscidae:1	Muscinae:1	Muscini:1	Musca:1	Musca ventrosa:1	GMPJA477-21	BOLD:AAX3130	1	Arthropoda:1
Insecta:1	Diptera:1	Muscidae:1	Muscinae:1	Muscini:1	Musca:1		GMPJA4412-21	BOLD:ADV1109	1	Arthropoda:1
Insecta:1	Diptera:1	Muscidae:1					GMPJA7988-21	BOLD:AEK1113	1	Arthropoda:1
Insecta:1	Diptera:1	Muscidae:1					GMPJA8326-21	BOLD:ACK9662	1	Arthropoda:1
Insecta:1	Diptera:1	Muscidae:1					GMPJA5476-21	BOLD:ADK0626	1	Arthropoda:1
Insecta:1	Diptera:1	Muscidae:1					GMPJA10325-21	BOLD:ACV8099	1	Arthropoda:1
Insecta:1	Diptera:1	Muscidae:1					GMPJA6521-21	BOLD:ACV1193	1	Arthropoda:1
Insecta:1	Diptera:1	Phoridae:1	Metopininae:1		Megaselia:1		GMPJA4564-21	BOLD:AEJ9548	1	Arthropoda:1
Insecta:1	Diptera:1	Phoridae:1					GMPJA8089-21	BOLD:ACU9839	1	Arthropoda:1
Insecta:1	Diptera:1	Phoridae:1					GMPJA3992-21	BOLD:AFG6281	1	Arthropoda:1
Insecta:1	Diptera:1	Phoridae:1					GMPJA6570-21	BOLD:ADE5515	1	Arthropoda:1
Insecta:1	Diptera:1	Phoridae:1					GMPJA8274-21	BOLD:ABX6652	1	Arthropoda:1
Insecta:1	Diptera:1	Phoridae:1					GMPJA8419-21	BOLD:AEJ3885	1	Arthropoda:1
Insecta:1	Diptera:1	Phoridae:1					GMPJA3073-21	BOLD:AEJ8817	1	Arthropoda:1
Insecta:1	Diptera:1	Phoridae:1					GMPJA6467-21	BOLD:ACP4519	1	Arthropoda:1
Insecta:1	Diptera:1	Phoridae:1					GMPJA502-21	BOLD:ACW2563	1	Arthropoda:1
Insecta:1	Diptera:1	Phoridae:1					GMPJA3369-21	BOLD:ACV8100	1	Arthropoda:1
Insecta:1	Diptera:1	Phoridae:1					GMPJA8487-21	BOLD:AEJ8074	1	Arthropoda:1
Insecta:1	Diptera:1	Phoridae:1					GMPJA3354-21	BOLD:AEJ2959	1	Arthropoda:1
Insecta:1	Diptera:1	Pipunculidae:1	Pipunculinae:1	Tomosvaryellini:1	Clistoabdominalis:1		GMPJA7368-21	BOLD:AAO3573	1	Arthropoda:1
Insecta:1	Diptera:1	Pipunculidae:1	Pipunculinae:1	Tomosvaryellini:1	Eudorylas:1		GMPJA7541-21	BOLD:ACO3871	1	Arthropoda:1
Insecta:1	Diptera:1	Psychodidae:1	Phlebotominae:1		Sergentomyia:1	Sergentomyia bailyi:1	GMPJA7568-21	BOLD:ACD6049	1	Arthropoda:1
Insecta:1	Diptera:1	Psychodidae:1	Phlebotominae:1		Sergentomyia:1		GMPJA4048-21	BOLD:ACD8588	1	Arthropoda:1
Insecta:1	Diptera:1	Psychodidae:1	Phlebotominae:1		Sergentomyia:1		GMPJA7595-21	BOLD:ACD7168	1	Arthropoda:1
Insecta:1	Diptera:1	Psychodidae:1					GMPJA1954-21	BOLD:ACG1040	1	Arthropoda:1
Insecta:1	Diptera:1	Sarcophagidae:1	Sarcophaginae:1		Sarcophaga:1		GMPJA10101-21	BOLD:AAB4496	1	Arthropoda:1
Insecta:1	Diptera:1	Sarcophagidae:1	Sarcophaginae:1		Sarcophaga:1		GMPJA6829-21	BOLD:AAE9466	1	Arthropoda:1
Insecta:1	Diptera:1	Sarcophagidae:1	Sarcophaginae:1		Sarcophaga:1		GMPJA4902-21	BOLD:ADT3984	1	Arthropoda:1
Insecta:1	Diptera:1	Sarcophagidae:1					GMPJA4360-21	BOLD:AEJ8819	1	Arthropoda:1
Insecta:1	Diptera:1	Sarcophagidae:1					GMPJA10278-21	BOLD:AEL5012	1	Arthropoda:1
Insecta:1	Diptera:1	Sarcophagidae:1					GMPJA6592-21	BOLD:AEJ2057	1	Arthropoda:1
Insecta:1	Diptera:1	Sarcophagidae:1					GMPJA6802-21	BOLD:ACI9444	1	Arthropoda:1
Insecta:1	Diptera:1	Scatopsidae:1	Scatopsinae:1	Swammerdamellini:1	Coboldia:1	Coboldia fuscipes:1	GMPJA1537-21	BOLD:AAN8523	1	Arthropoda:1
Insecta:1	Diptera:1	Scatopsidae:1					GMPJA10248-21	BOLD:ACU7765	1	Arthropoda:1
Insecta:1	Diptera:1	Sciaridae:1			Bradysia:1	Bradysia impatiens:1	GMPJA5509-21	BOLD:AAV1295	1	Arthropoda:1
Insecta:1	Diptera:1	Sciaridae:1			Bradysia:1	Bradysia ocellaris:1	GMPJA7791-21	BOLD:ABW7969	1	Arthropoda:1
Insecta:1	Diptera:1	Sciaridae:1			Bradysia:1		GMPJA124-21	BOLD:ADU9444	1	Arthropoda:1
Insecta:1	Diptera:1	Sciaridae:1			Bradysia:1		GMPJA2262-21	BOLD:ADT4118	1	Arthropoda:1
Insecta:1	Diptera:1	Sciaridae:1			Lycoriella:1		GMPJA3922-21	BOLD:AAH4015	1	Arthropoda:1
Insecta:1	Diptera:1	Sciaridae:1					GMPJA2375-21	BOLD:AEK2502	1	Arthropoda:1
Insecta:1	Diptera:1	Sciaridae:1					GMPJA3114-21	BOLD:AEK3817	1	Arthropoda:1
Insecta:1	Diptera:1	Sciaridae:1					GMPJA3375-21	BOLD:ADU0241	1	Arthropoda:1
Insecta:1	Diptera:1	Sciaridae:1					GMPJA424-21	BOLD:ABX2119	1	Arthropoda:1
Insecta:1	Diptera:1	Sciaridae:1					GMPJA7996-21	BOLD:AEJ9417	1	Arthropoda:1
Insecta:1	Diptera:1	Sciaridae:1					GMPJA711-21	BOLD:AEK0603	1	Arthropoda:1
Insecta:1	Diptera:1	Sepsidae:1	Sepsinae:1		Australosepsis:1	Australosepsis niveipennis:1	GMPJA508-21	BOLD:AAJ9219	1	Arthropoda:1
Insecta:1	Diptera:1	Sphaeroceridae:1	Limosininae:1		Trachyopella:1	Trachyopella leucoptera:1	GMPJA7263-21	BOLD:ACO8232	1	Arthropoda:1
Insecta:1	Diptera:1	Sphaeroceridae:1					GMPJA473-21	BOLD:ACN6747	1	Arthropoda:1
Insecta:1	Diptera:1	Sphaeroceridae:1					GMPJA1653-21	BOLD:AEJ7203	1	Arthropoda:1
Insecta:1	Diptera:1	Sphaeroceridae:1					GMPJA8762-21	BOLD:ACA3151	1	Arthropoda:1
Insecta:1	Diptera:1	Stratiomyidae:1					GMPJA2484-21	BOLD:ACU9738	1	Arthropoda:1
Insecta:1	Diptera:1	Stratiomyidae:1					GMPJA4905-21	BOLD:ADU2786	1	Arthropoda:1
Insecta:1	Diptera:1	Stratiomyidae:1					GMPJA7990-21	BOLD:ACV1620	1	Arthropoda:1
Insecta:1	Diptera:1	Stratiomyidae:1					GMPJA5250-21	BOLD:ADI0172	1	Arthropoda:1
Insecta:1	Diptera:1	Syrphidae:1	Eristalinae:1	Merodontini:1	Eumerus:1		GMPJA8875-21	BOLD:ADK6263	1	Arthropoda:1
Insecta:1	Diptera:1	Syrphidae:1					GMPJA2169-21	BOLD:AAA7374	1	Arthropoda:1
Insecta:1	Diptera:1	Syrphidae:1					GMPJA4442-21	BOLD:ACV4297	1	Arthropoda:1
Insecta:1	Diptera:1	Syrphidae:1					GMPJA8878-21	BOLD:ACA6567	1	Arthropoda:1
Insecta:1	Diptera:1	Tachinidae:1	Exoristinae:1	Eryciini:1	Aplomya:1	Aplomya metallica:1	GMPJA8361-21	BOLD:ACH8065	1	Arthropoda:1
Insecta:1	Diptera:1	Tachinidae:1	Exoristinae:1	Exoristini:1	Chetogena:1		GMPJA6449-21	BOLD:AEJ8215	1	Arthropoda:1
Insecta:1	Diptera:1	Tachinidae:1	Phasiinae:1	Cylindromyiini:1	Cylindromyia:1	Cylindromyia rufipes:1	GMPJA10110-21	BOLD:AAU6684	1	Arthropoda:1
Insecta:1	Diptera:1	Tachinidae:1					GMPJA6885-21	BOLD:ACU7511	1	Arthropoda:1
Insecta:1	Diptera:1	Tachinidae:1					GMPJA3255-21	BOLD:ACG1036	1	Arthropoda:1
Insecta:1	Diptera:1	Tephritidae:1	Tephritinae:1		Calloptera:1	Calloptera asteria:1	GMPJA8454-21	BOLD:AEC1863	1	Arthropoda:1
Insecta:1	Diptera:1	Tephritidae:1	Tephritinae:1	Tephritini:1	Campiglossa:1	Campiglossa sororcula:1	GMPJA10236-21	BOLD:ACF4574	1	Arthropoda:1
Insecta:1	Diptera:1	Tephritidae:1	Dacinae:1				GMPJA7814-21	BOLD:AAE7794	1	Arthropoda:1
Insecta:1	Diptera:1	Tipulidae:1	Tipulinae:1		Nephrotoma:1	Nephrotoma australasiae:1	GMPJA8870-21	BOLD:AAI3208	1	Arthropoda:1
Insecta:1	Hemiptera:1	Aleyrodidae:1	Aleyrodinae:1		Aleurolobus:1		GMPJA10405-21	BOLD:AEK3004	1	Arthropoda:1
Insecta:1	Hemiptera:1	Aleyrodidae:1	Aleyrodinae:1		Tetraleurodes:1	Tetraleurodes acaciae:1	GMPJA10035-21	BOLD:AAM2960	1	Arthropoda:1
Insecta:1	Hemiptera:1	Aleyrodidae:1					GMPJA2683-21	BOLD:AEK0409	1	Arthropoda:1
Insecta:1	Hemiptera:1	Aleyrodidae:1					GMPJA2676-21	BOLD:ACS6068	1	Arthropoda:1
Insecta:1	Hemiptera:1	Aleyrodidae:1					GMPJA9955-21	BOLD:ADD2269	1	Arthropoda:1
Insecta:1	Hemiptera:1	Aleyrodidae:1					GMPJA9976-21	BOLD:AEK3117	1	Arthropoda:1
Insecta:1	Hemiptera:1	Aleyrodidae:1					GMPJA3868-21	BOLD:ACR7113	1	Arthropoda:1
Insecta:1	Hemiptera:1	Aleyrodidae:1					GMPJA2681-21	BOLD:AEK0511	1	Arthropoda:1
Insecta:1	Hemiptera:1	Aleyrodidae:1					GMPJA2678-21	BOLD:AEJ0964	1	Arthropoda:1
Insecta:1	Hemiptera:1	Aleyrodidae:1					GMPJA2671-21	BOLD:AEJ7115	1	Arthropoda:1
Insecta:1	Hemiptera:1	Aleyrodidae:1					GMPJA9937-21	BOLD:AEJ0412	1	Arthropoda:1
Insecta:1	Hemiptera:1	Anthocoridae:1					GMPJA3894-21	BOLD:ADV1978	1	Arthropoda:1
Insecta:1	Hemiptera:1	Aphididae:1	Aphidinae:1	Aphidini:1	Aphis:1		GMPJA2656-21	BOLD:AAB7937	1	Arthropoda:1
Insecta:1	Hemiptera:1	Aphididae:1	Greenideinae:1	Greenideini:1	Greenidea:1		GMPJA2587-21	BOLD:ACF4058	1	Arthropoda:1
Insecta:1	Hemiptera:1	Aphididae:1	Aphidinae:1	Aphidini:1	Hyalopterus:1	Hyalopterus pruni:1	GMPJA8982-21	BOLD:ACD8115	1	Arthropoda:1
Insecta:1	Hemiptera:1	Aphididae:1	Aphidinae:1	Macrosiphini:1	Hyperomyzus:1	Hyperomyzus carduellinus:1	GMPJA2585-21	BOLD:ABZ3432	1	Arthropoda:1
Insecta:1	Hemiptera:1	Aphididae:1	Aphidinae:1	Aphidini:1	Rhopalosiphum:1		GMPJA262-21	BOLD:AAE3554	1	Arthropoda:1
Insecta:1	Hemiptera:1	Aphididae:1	Aphidinae:1	Aphidini:1	Rhopalosiphum:1		GMPJA8902-21	BOLD:AAD4538	1	Arthropoda:1
Insecta:1	Hemiptera:1	Aphididae:1	Aphidinae:1	Aphidini:1	Schizaphis:1	Schizaphis scirpi:1	GMPJA851-21	BOLD:ACD8179	1	Arthropoda:1
Insecta:1	Hemiptera:1	Aphididae:1	Aphidinae:1	Aphidini:1	Schizaphis:1		GMPJA9136-21	BOLD:ACO4203	1	Arthropoda:1
Insecta:1	Hemiptera:1	Aphididae:1	Calaphidinae:1	Therioaphidini:1	Therioaphis:1	Therioaphis trifolii:1	GMPJA2573-21	BOLD:AAA3759	1	Arthropoda:1
Insecta:1	Hemiptera:1	Aphididae:1					GMPJA2613-21	BOLD:AEJ2274	1	Arthropoda:1
Insecta:1	Hemiptera:1	Aphididae:1					GMPJA9143-21	BOLD:ADZ9938	1	Arthropoda:1
Insecta:1	Hemiptera:1	Cicadellidae:1	Typhlocybinae:1	Empoascini:1	Empoasca:1		GMPJA8883-21	BOLD:ABY1519	1	Arthropoda:1
Insecta:1	Hemiptera:1	Cicadellidae:1	Deltocephalinae:1	Deltocephalini:1	Maiestas:1		GMPJA7030-21	BOLD:AAZ2068	1	Arthropoda:1
Insecta:1	Hemiptera:1	Cicadellidae:1	Deltocephalinae:1	Paralimnini:1	Psammotettix:1		GMPJA9083-21	BOLD:AAN8400	1	Arthropoda:1
Insecta:1	Hemiptera:1	Cicadellidae:1					GMPJA3903-21	BOLD:AEJ8872	1	Arthropoda:1
Insecta:1	Hemiptera:1	Cicadellidae:1					GMPJA2704-21	BOLD:AEJ8871	1	Arthropoda:1
Insecta:1	Hemiptera:1	Cicadellidae:1					GMPJA8955-21	BOLD:ACW9679	1	Arthropoda:1
Insecta:1	Hemiptera:1	Cicadellidae:1					GMPJA811-21	BOLD:AAY6763	1	Arthropoda:1
Insecta:1	Hemiptera:1	Cicadellidae:1					GMPJA7038-21	BOLD:AEJ1044	1	Arthropoda:1
Insecta:1	Hemiptera:1	Cicadellidae:1					GMPJA610-21	BOLD:ACB0328	1	Arthropoda:1
Insecta:1	Hemiptera:1	Cicadellidae:1					GMPJA8951-21	BOLD:AEK2566	1	Arthropoda:1
Insecta:1	Hemiptera:1	Cicadellidae:1					GMPJA3905-21	BOLD:AEJ4260	1	Arthropoda:1
Insecta:1	Hemiptera:1	Cicadellidae:1					GMPJA2695-21	BOLD:AEJ7886	1	Arthropoda:1
Insecta:1	Hemiptera:1	Cicadellidae:1					GMPJA812-21	BOLD:ABX8549	1	Arthropoda:1
Insecta:1	Hemiptera:1	Cixiidae:1					GMPJA9082-21	BOLD:AAQ3144	1	Arthropoda:1
Insecta:1	Hemiptera:1	Coreidae:1	Coreinae:1	Gonocerini:1	Cletus:1		GMPJA8836-21	BOLD:ABX6922	1	Arthropoda:1
Insecta:1	Hemiptera:1	Diaspididae:1	Aspidiotinae:1	Aspidiotini:1	Aonidiella:1	Aonidiella aurantii:1	GMPJA9909-21	BOLD:AAE6993	1	Arthropoda:1
Insecta:1	Hemiptera:1	Miridae:1	Deraeocorinae:1	Deraeocorini:1	Deraeocoris:1	Deraeocoris indianus:1	GMPJA854-21	BOLD:ABX4973	1	Arthropoda:1
Insecta:1	Hemiptera:1	Miridae:1	Phylinae:1	Pilophorini:1	Pilophorus:1		GMPJA9094-21	BOLD:AAZ1603	1	Arthropoda:1
Insecta:1	Hemiptera:1	Pseudococcidae:1	Pseudococcinae:1		Paracoccus:1	Paracoccus marginatus:1	GMPJA9932-21	BOLD:AAD5426	1	Arthropoda:1
Insecta:1	Hemiptera:1	Pseudococcidae:1					GMPJA9958-21	BOLD:AEK7381	1	Arthropoda:1
Insecta:1	Hemiptera:1	Pyrrhocoridae:1			Dysdercus:1		GMPJA4853-21	BOLD:AAM4528	1	Arthropoda:1
Insecta:1	Hemiptera:1	Rhopalidae:1	Rhopalinae:1	Rhopalini:1	Rhopalus:1		GMPJA5820-21	BOLD:AEU3865	1	Arthropoda:1
Insecta:1	Hemiptera:1	Rhopalidae:1					GMPJA5837-21	BOLD:ACV2648	1	Arthropoda:1
Insecta:1	Hemiptera:1	Rhyparochromidae:1	Rhyparochrominae:1				GMPJA4854-21	BOLD:ADL7160	1	Arthropoda:1
Insecta:1	Hemiptera:1	Rhyparochromidae:1	Rhyparochrominae:1				GMPJA5796-21	BOLD:AAP3517	1	Arthropoda:1
Insecta:1	Hemiptera:1	Rhyparochromidae:1					GMPJA10445-21	BOLD:ACG4111	1	Arthropoda:1
Insecta:1	Hemiptera:1	Tingidae:1	Tinginae:1	Tingini:1	Corythauma:1	Corythauma ayyari:1	GMPJA7031-21	BOLD:ADD1929	1	Arthropoda:1
Insecta:1	Hemiptera:1	Tingidae:1	Tinginae:1	Tingini:1	Stephanitis:1	Stephanitis typica:1	GMPJA9152-21	BOLD:ACQ1763	1	Arthropoda:1
Insecta:1	Hemiptera:1						GMPJA323-21	BOLD:AEK2663	1	Arthropoda:1
Insecta:1	Hymenoptera:1	Agaonidae:1					GMPJA9275-21	BOLD:AEK5034	1	Arthropoda:1
Insecta:1	Hymenoptera:1	Aphelinidae:1	Aphelininae:1		Aphytis:1		GMPJA9292-21	BOLD:ADV2394	1	Arthropoda:1
Insecta:1	Hymenoptera:1	Aphelinidae:1	Aphelininae:1		Aphytis:1		GMPJA7000-21	BOLD:AEK6256	1	Arthropoda:1
Insecta:1	Hymenoptera:1	Aphelinidae:1	Coccophaginae:1		Coccophagus:1		GMPJA2839-21	BOLD:AEJ8209	1	Arthropoda:1
Insecta:1	Hymenoptera:1	Aphelinidae:1	Coccophaginae:1		Encarsia:1		GMPJA9916-21	BOLD:AEJ1871	1	Arthropoda:1
Insecta:1	Hymenoptera:1	Aphelinidae:1	Coccophaginae:1		Encarsia:1		GMPJA10181-21	BOLD:AEL0236	1	Arthropoda:1
Insecta:1	Hymenoptera:1	Aphelinidae:1					GMPJA9845-21	BOLD:AEK0199	1	Arthropoda:1
Insecta:1	Hymenoptera:1	Aphelinidae:1					GMPJA2868-21	BOLD:AEL1657	1	Arthropoda:1
Insecta:1	Hymenoptera:1	Aphelinidae:1					GMPJA3721-21	BOLD:ADT9167	1	Arthropoda:1
Insecta:1	Hymenoptera:1	Aphelinidae:1					GMPJA9365-21	BOLD:AEJ2936	1	Arthropoda:1
Insecta:1	Hymenoptera:1	Aphelinidae:1					GMPJA2837-21	BOLD:ABY0866	1	Arthropoda:1
Insecta:1	Hymenoptera:1	Aphelinidae:1					GMPJA9650-21	BOLD:AEK0838	1	Arthropoda:1
Insecta:1	Hymenoptera:1	Aphelinidae:1					GMPJA2836-21	BOLD:ADD1020	1	Arthropoda:1
Insecta:1	Hymenoptera:1	Aphelinidae:1					GMPJA10020-21	BOLD:ADU8502	1	Arthropoda:1
Insecta:1	Hymenoptera:1	Aphelinidae:1					GMPJA9843-21	BOLD:AEJ9325	1	Arthropoda:1
Insecta:1	Hymenoptera:1	Aphelinidae:1					GMPJA9300-21	BOLD:AEJ1850	1	Arthropoda:1
Insecta:1	Hymenoptera:1	Aphelinidae:1					GMPJA9373-21	BOLD:AEJ1764	1	Arthropoda:1
Insecta:1	Hymenoptera:1	Aphelinidae:1					GMPJA6944-21	BOLD:AEJ3177	1	Arthropoda:1
Insecta:1	Hymenoptera:1	Aphelinidae:1					GMPJA9580-21	BOLD:AEJ2819	1	Arthropoda:1
Insecta:1	Hymenoptera:1	Aphelinidae:1					GMPJA9288-21	BOLD:AEJ7099	1	Arthropoda:1
Insecta:1	Hymenoptera:1	Apidae:1	Xylocopinae:1	Allodapini:1	Braunsapis:1		GMPJA6152-21	BOLD:AAQ0490	1	Arthropoda:1
Insecta:1	Hymenoptera:1	Apidae:1	Xylocopinae:1	Ceratinini:1	Ceratina:1		GMPJA6977-21	BOLD:AAF1368	1	Arthropoda:1
Insecta:1	Hymenoptera:1	Azotidae:1					GMPJA9595-21	BOLD:ABX9040	1	Arthropoda:1
Insecta:1	Hymenoptera:1	Bembicidae:1	Bembicinae:1		Bembecinus:1		GMPJA6176-21	BOLD:ABX8115	1	Arthropoda:1
Insecta:1	Hymenoptera:1	Bembicidae:1	Bembicinae:1	Bembicini:1	Harpactus:1	Harpactus pulchellus:1	GMPJA2799-21	BOLD:ACG1746	1	Arthropoda:1
Insecta:1	Hymenoptera:1	Bembicidae:1					GMPJA10122-21	BOLD:AEJ5712	1	Arthropoda:1
Insecta:1	Hymenoptera:1	Bembicidae:1					GMPJA6971-21	BOLD:AEJ9345	1	Arthropoda:1
Insecta:1	Hymenoptera:1	Bethylidae:1					GMPJA6154-21	BOLD:ABX9693	1	Arthropoda:1
Insecta:1	Hymenoptera:1	Bethylidae:1					GMPJA5784-21	BOLD:AEJ4015	1	Arthropoda:1
Insecta:1	Hymenoptera:1	Bethylidae:1					GMPJA6116-21	BOLD:ACA6592	1	Arthropoda:1
Insecta:1	Hymenoptera:1	Bethylidae:1	Bethylinae:1				GMPJA9689-21	BOLD:ACO5182	1	Arthropoda:1
Insecta:1	Hymenoptera:1	Bethylidae:1					GMPJA3726-21	BOLD:AEJ8807	1	Arthropoda:1
Insecta:1	Hymenoptera:1	Bethylidae:1					GMPJA6069-21	BOLD:AEK0025	1	Arthropoda:1
Insecta:1	Hymenoptera:1	Bethylidae:1					GMPJA9902-21	BOLD:ACY5969	1	Arthropoda:1
Insecta:1	Hymenoptera:1	Bethylidae:1					GMPJA9470-21	BOLD:AEJ7435	1	Arthropoda:1
Insecta:1	Hymenoptera:1	Braconidae:1	Microgastrinae:1		Apanteles:1	Apanteles hemara:1	GMPJA9594-21	BOLD:AAB1927	1	Arthropoda:1
Insecta:1	Hymenoptera:1	Braconidae:1	Microgastrinae:1		Apanteles:1		GMPJA596-21	BOLD:AAU9619	1	Arthropoda:1
Insecta:1	Hymenoptera:1	Braconidae:1	Opiinae:1		Areotetes:1	Areotetes carinuliferus:1	GMPJA594-21	BOLD:ACD5224	1	Arthropoda:1
Insecta:1	Hymenoptera:1	Braconidae:1	Braconinae:1	Braconini:1	Bracon:1		GMPJA6058-21	BOLD:ABX3577	1	Arthropoda:1
Insecta:1	Hymenoptera:1	Braconidae:1	Cheloninae:1	Chelonini:1	Chelonus:1	Chelonus planiventris:1	GMPJA3769-21	BOLD:ACT8942	1	Arthropoda:1
Insecta:1	Hymenoptera:1	Braconidae:1	Microgastrinae:1		Cotesia:1	Cotesia vestalis:1	GMPJA3710-21	BOLD:ABZ6416	1	Arthropoda:1
Insecta:1	Hymenoptera:1	Braconidae:1	Microgastrinae:1		Cotesia:1		GMPJA9380-21	BOLD:AAA7143	1	Arthropoda:1
Insecta:1	Hymenoptera:1	Braconidae:1	Alysiinae:1	Alysiini:1	Dinotrema:1		GMPJA297-21	BOLD:AEK0140	1	Arthropoda:1
Insecta:1	Hymenoptera:1	Braconidae:1	Alysiinae:1	Alysiini:1	Dinotrema:1		GMPJA584-21	BOLD:AEJ6969	1	Arthropoda:1
Insecta:1	Hymenoptera:1	Braconidae:1	Alysiinae:1	Alysiini:1	Dinotrema:1		GMPJA2807-21	BOLD:ADV2064	1	Arthropoda:1
Insecta:1	Hymenoptera:1	Braconidae:1	Opiinae:1		Phaedrotoma:1	Phaedrotoma depressa:1	GMPJA9653-21	BOLD:ABX9282	1	Arthropoda:1
Insecta:1	Hymenoptera:1	Braconidae:1	Aphidiinae:1	Praini:1	Praon:1		GMPJA2879-21	BOLD:ABW3216	1	Arthropoda:1
Insecta:1	Hymenoptera:1	Braconidae:1	Cardiochilinae:1				GMPJA9569-21	BOLD:AAQ3043	1	Arthropoda:1
Insecta:1	Hymenoptera:1	Braconidae:1	Doryctinae:1				GMPJA6046-21	BOLD:ACA6554	1	Arthropoda:1
Insecta:1	Hymenoptera:1	Braconidae:1	Opiinae:1				GMPJA4674-21	BOLD:AAU8340	1	Arthropoda:1
Insecta:1	Hymenoptera:1	Braconidae:1	Braconinae:1				GMPJA6051-21	BOLD:AAQ3076	1	Arthropoda:1
Insecta:1	Hymenoptera:1	Braconidae:1	Microgastrinae:1				GMPJA9379-21	BOLD:ADF4115	1	Arthropoda:1
Insecta:1	Hymenoptera:1	Braconidae:1	Opiinae:1				GMPJA9641-21	BOLD:ADK6185	1	Arthropoda:1
Insecta:1	Hymenoptera:1	Braconidae:1	Opiinae:1				GMPJA6120-21	BOLD:ACR3054	1	Arthropoda:1
Insecta:1	Hymenoptera:1	Braconidae:1					GMPJA10478-21	BOLD:AEL0796	1	Arthropoda:1
Insecta:1	Hymenoptera:1	Braconidae:1	Microgastrinae:1				GMPJA6155-21	BOLD:ADS5690	1	Arthropoda:1
Insecta:1	Hymenoptera:1	Braconidae:1					GMPJA9741-21	BOLD:AEJ5560	1	Arthropoda:1
Insecta:1	Hymenoptera:1	Braconidae:1					GMPJA9320-21	BOLD:AEJ1358	1	Arthropoda:1
Insecta:1	Hymenoptera:1	Braconidae:1					GMPJA6942-21	BOLD:AEJ7981	1	Arthropoda:1
Insecta:1	Hymenoptera:1	Ceraphronidae:1					GMPJA9643-21	BOLD:AEJ0252	1	Arthropoda:1
Insecta:1	Hymenoptera:1	Ceraphronidae:1					GMPJA9437-21	BOLD:AEJ2997	1	Arthropoda:1
Insecta:1	Hymenoptera:1	Ceraphronidae:1					GMPJA9506-21	BOLD:ABX8445	1	Arthropoda:1
Insecta:1	Hymenoptera:1	Ceraphronidae:1					GMPJA2824-21	BOLD:AEJ5301	1	Arthropoda:1
Insecta:1	Hymenoptera:1	Ceraphronidae:1					GMPJA9681-21	BOLD:AEK2586	1	Arthropoda:1
Insecta:1	Hymenoptera:1	Ceraphronidae:1					GMPJA2794-21	BOLD:ACP2745	1	Arthropoda:1
Insecta:1	Hymenoptera:1	Ceraphronidae:1					GMPJA6962-21	BOLD:ADS9711	1	Arthropoda:1
Insecta:1	Hymenoptera:1	Ceraphronidae:1					GMPJA587-21	BOLD:AEK0051	1	Arthropoda:1
Insecta:1	Hymenoptera:1	Ceraphronidae:1					GMPJA6085-21	BOLD:AEJ6658	1	Arthropoda:1
Insecta:1	Hymenoptera:1	Ceraphronidae:1					GMPJA3720-21	BOLD:ACX7020	1	Arthropoda:1
Insecta:1	Hymenoptera:1	Ceraphronidae:1					GMPJA5966-21	BOLD:AEJ6020	1	Arthropoda:1
Insecta:1	Hymenoptera:1	Ceraphronidae:1					GMPJA799-21	BOLD:ADG0050	1	Arthropoda:1
Insecta:1	Hymenoptera:1	Ceraphronidae:1					GMPJA9573-21	BOLD:AEJ6663	1	Arthropoda:1
Insecta:1	Hymenoptera:1	Chalcididae:1					GMPJA6948-21	BOLD:AEJ3158	1	Arthropoda:1
Insecta:1	Hymenoptera:1	Chalcididae:1					GMPJA5773-21	BOLD:ACV0422	1	Arthropoda:1
Insecta:1	Hymenoptera:1	Chalcididae:1					GMPJA6082-21	BOLD:ACS6609	1	Arthropoda:1
Insecta:1	Hymenoptera:1	Chrysididae:1	Chrysidinae:1		Chrysidea:1		GMPJA6173-21	BOLD:AAQ0496	1	Arthropoda:1
Insecta:1	Hymenoptera:1	Chrysididae:1					GMPJA3753-21	BOLD:AEJ0327	1	Arthropoda:1
Insecta:1	Hymenoptera:1	Chrysididae:1					GMPJA9795-21	BOLD:ADU5005	1	Arthropoda:1
Insecta:1	Hymenoptera:1	Chrysididae:1					GMPJA2948-21	BOLD:AEJ9246	1	Arthropoda:1
Insecta:1	Hymenoptera:1	Cleonymidae:1					GMPJA9568-21	BOLD:AEJ9926	1	Arthropoda:1
Insecta:1	Hymenoptera:1	Crabronidae:1	Crabroninae:1		Gastrosericus:1	Gastrosericus funereus:1	GMPJA6965-21	BOLD:ACA2611	1	Arthropoda:1
Insecta:1	Hymenoptera:1	Crabronidae:1	Crabroninae:1		Gastrosericus:1	Gastrosericus vedda:1	GMPJA4769-21	BOLD:ACT2260	1	Arthropoda:1
Insecta:1	Hymenoptera:1	Crabronidae:1		Larrini:1	Liris:1	Liris subtessellatus:1	GMPJA032-21	BOLD:AAO1510	1	Arthropoda:1
Insecta:1	Hymenoptera:1	Crabronidae:1		Miscophini:1	Lyroda:1	Lyroda formosa:1	GMPJA8842-21	BOLD:ADS9730	1	Arthropoda:1
Insecta:1	Hymenoptera:1	Crabronidae:1		Miscophini:1	Lyroda:1		GMPJA10095-21	BOLD:AEK8810	1	Arthropoda:1
Insecta:1	Hymenoptera:1	Crabronidae:1		Miscophini:1	Solierella:1		GMPJA2949-21	BOLD:ACT4192	1	Arthropoda:1
Insecta:1	Hymenoptera:1	Crabronidae:1		Trypoxylini:1	Trypoxylon:1		GMPJA10094-21	BOLD:ACA2605	1	Arthropoda:1
Insecta:1	Hymenoptera:1	Cynipidae:1					GMPJA9914-21	BOLD:AEJ9901	1	Arthropoda:1
Insecta:1	Hymenoptera:1	Diapriidae:1	Diapriinae:1	Diapriini:1	Monelata:1		GMPJA591-21	BOLD:AEK2354	1	Arthropoda:1
Insecta:1	Hymenoptera:1	Diapriidae:1	Diapriinae:1	Diapriini:1	Trichopria:1		GMPJA10485-21	BOLD:AEK2937	1	Arthropoda:1
Insecta:1	Hymenoptera:1	Diapriidae:1	Diapriinae:1				GMPJA9405-21	BOLD:AEJ5032	1	Arthropoda:1
Insecta:1	Hymenoptera:1	Diapriidae:1	Diapriinae:1				GMPJA2961-21	BOLD:AEJ9963	1	Arthropoda:1
Insecta:1	Hymenoptera:1	Diapriidae:1	Diapriinae:1				GMPJA10489-21	BOLD:ACE0287	1	Arthropoda:1
Insecta:1	Hymenoptera:1	Diapriidae:1	Diapriinae:1				GMPJA6030-21	BOLD:AEJ1922	1	Arthropoda:1
Insecta:1	Hymenoptera:1	Diapriidae:1	Diapriinae:1				GMPJA9870-21	BOLD:ADD1947	1	Arthropoda:1
Insecta:1	Hymenoptera:1	Diapriidae:1	Diapriinae:1				GMPJA5795-21	BOLD:ADS6955	1	Arthropoda:1
Insecta:1	Hymenoptera:1	Encyrtidae:1	Encyrtinae:1		Syrphophagus:1		GMPJA9485-21	BOLD:AEK0341	1	Arthropoda:1
Insecta:1	Hymenoptera:1	Encyrtidae:1					GMPJA10482-21	BOLD:AEN4257	1	Arthropoda:1
Insecta:1	Hymenoptera:1	Encyrtidae:1					GMPJA9490-21	BOLD:AEA3393	1	Arthropoda:1
Insecta:1	Hymenoptera:1	Encyrtidae:1	Tetracneminae:1				GMPJA9545-21	BOLD:ACG6093	1	Arthropoda:1
Insecta:1	Hymenoptera:1	Encyrtidae:1					GMPJA9790-21	BOLD:ADB5327	1	Arthropoda:1
Insecta:1	Hymenoptera:1	Encyrtidae:1					GMPJA10490-21	BOLD:AEL6168	1	Arthropoda:1
Insecta:1	Hymenoptera:1	Encyrtidae:1					GMPJA9886-21	BOLD:AEJ2652	1	Arthropoda:1
Insecta:1	Hymenoptera:1	Encyrtidae:1					GMPJA5756-21	BOLD:ABX9983	1	Arthropoda:1
Insecta:1	Hymenoptera:1	Encyrtidae:1					GMPJA9291-21	BOLD:AEJ1022	1	Arthropoda:1
Insecta:1	Hymenoptera:1	Encyrtidae:1					GMPJA3756-21	BOLD:AEK2613	1	Arthropoda:1
Insecta:1	Hymenoptera:1	Encyrtidae:1					GMPJA9652-21	BOLD:AEJ3621	1	Arthropoda:1
Insecta:1	Hymenoptera:1	Encyrtidae:1					GMPJA9706-21	BOLD:AEJ6547	1	Arthropoda:1
Insecta:1	Hymenoptera:1	Encyrtidae:1					GMPJA6099-21	BOLD:AEJ1910	1	Arthropoda:1
Insecta:1	Hymenoptera:1	Encyrtidae:1					GMPJA9875-21	BOLD:AEJ4412	1	Arthropoda:1
Insecta:1	Hymenoptera:1	Encyrtidae:1					GMPJA9296-21	BOLD:AEA7716	1	Arthropoda:1
Insecta:1	Hymenoptera:1	Eulophidae:1					GMPJA6067-21	BOLD:AFA5689	1	Arthropoda:1
Insecta:1	Hymenoptera:1	Eulophidae:1					GMPJA9400-21	BOLD:ACV1711	1	Arthropoda:1
Insecta:1	Hymenoptera:1	Eulophidae:1					GMPJA9810-21	BOLD:AEJ4677	1	Arthropoda:1
Insecta:1	Hymenoptera:1	Eulophidae:1					GMPJA9751-21	BOLD:AEK0816	1	Arthropoda:1
Insecta:1	Hymenoptera:1	Eulophidae:1	Tetrastichinae:1				GMPJA2891-21	BOLD:ABX9553	1	Arthropoda:1
Insecta:1	Hymenoptera:1	Eulophidae:1					GMPJA4670-21	BOLD:ACY6369	1	Arthropoda:1
Insecta:1	Hymenoptera:1	Eulophidae:1					GMPJA2856-21	BOLD:ABX2006	1	Arthropoda:1
Insecta:1	Hymenoptera:1	Eulophidae:1					GMPJA6031-21	BOLD:AEL6569	1	Arthropoda:1
Insecta:1	Hymenoptera:1	Eulophidae:1					GMPJA3725-21	BOLD:ADD3506	1	Arthropoda:1
Insecta:1	Hymenoptera:1	Eulophidae:1					GMPJA6026-21	BOLD:ADS7294	1	Arthropoda:1
Insecta:1	Hymenoptera:1	Eulophidae:1					GMPJA9905-21	BOLD:AEJ4292	1	Arthropoda:1
Insecta:1	Hymenoptera:1	Eulophidae:1					GMPJA6996-21	BOLD:AEJ3111	1	Arthropoda:1
Insecta:1	Hymenoptera:1	Eulophidae:1					GMPJA6047-21	BOLD:ADD2904	1	Arthropoda:1
Insecta:1	Hymenoptera:1	Eulophidae:1					GMPJA9819-21	BOLD:ABY1563	1	Arthropoda:1
Insecta:1	Hymenoptera:1	Eulophidae:1					GMPJA4713-21	BOLD:ACP5310	1	Arthropoda:1
Insecta:1	Hymenoptera:1	Eulophidae:1					GMPJA9855-21	BOLD:ACY6228	1	Arthropoda:1
Insecta:1	Hymenoptera:1	Eulophidae:1					GMPJA6946-21	BOLD:AEJ4997	1	Arthropoda:1
Insecta:1	Hymenoptera:1	Eulophidae:1					GMPJA9361-21	BOLD:AEJ2508	1	Arthropoda:1
Insecta:1	Hymenoptera:1	Eulophidae:1					GMPJA9540-21	BOLD:AEK0541	1	Arthropoda:1
Insecta:1	Hymenoptera:1	Eulophidae:1					GMPJA9821-21	BOLD:AEJ0926	1	Arthropoda:1
Insecta:1	Hymenoptera:1	Eulophidae:1					GMPJA9878-21	BOLD:AEJ4862	1	Arthropoda:1
Insecta:1	Hymenoptera:1	Eulophidae:1					GMPJA6054-21	BOLD:AEJ9168	1	Arthropoda:1
Insecta:1	Hymenoptera:1	Eulophidae:1					GMPJA9755-21	BOLD:AEJ8942	1	Arthropoda:1
Insecta:1	Hymenoptera:1	Eulophidae:1					GMPJA9611-21	BOLD:AEJ9608	1	Arthropoda:1
Insecta:1	Hymenoptera:1	Eulophidae:1					GMPJA9447-21	BOLD:AEK1485	1	Arthropoda:1
Insecta:1	Hymenoptera:1	Eulophidae:1					GMPJA9887-21	BOLD:AEJ9050	1	Arthropoda:1
Insecta:1	Hymenoptera:1	Eupelmidae:1	Eupelminae:1		Eupelmus:1		GMPJA2896-21	BOLD:AEK2135	1	Arthropoda:1
Insecta:1	Hymenoptera:1	Eurytomidae:1					GMPJA9548-21	BOLD:ACV5813	1	Arthropoda:1
Insecta:1	Hymenoptera:1	Evaniidae:1					GMPJA4920-21	BOLD:AAQ0494	1	Arthropoda:1
Insecta:1	Hymenoptera:1	Figitidae:1					GMPJA5781-21	BOLD:AEJ1780	1	Arthropoda:1
Insecta:1	Hymenoptera:1	Figitidae:1					GMPJA797-21	BOLD:ACN4183	1	Arthropoda:1
Insecta:1	Hymenoptera:1	Figitidae:1					GMPJA788-21	BOLD:ADD1515	1	Arthropoda:1
Insecta:1	Hymenoptera:1	Formicidae:1	Formicinae:1	Camponotini:1	Camponotus:1		GMPJA022-21	BOLD:AAQ0512	1	Arthropoda:1
Insecta:1	Hymenoptera:1	Formicidae:1	Ponerinae:1	Ponerini:1	Hypoponera:1		GMPJA5699-21	BOLD:AAN3289	1	Arthropoda:1
Insecta:1	Hymenoptera:1	Formicidae:1	Myrmicinae:1	Solenopsidini:1	Monomorium:1		GMPJA5737-21	BOLD:ACD9092	1	Arthropoda:1
Insecta:1	Hymenoptera:1	Formicidae:1	Formicinae:1	Lasiini:1	Paratrechina:1	Paratrechina longicornis:1	GMPJA273-21	BOLD:AEE9082	1	Arthropoda:1
Insecta:1	Hymenoptera:1	Formicidae:1	Dolichoderinae:1	Tapinomini:1	Tapinoma:1		GMPJA3781-21	BOLD:ACX0235	1	Arthropoda:1
Insecta:1	Hymenoptera:1	Formicidae:1	Dolichoderinae:1	Tapinomini:1	Tapinoma:1		GMPJA5748-21	BOLD:AEJ9117	1	Arthropoda:1
Insecta:1	Hymenoptera:1	Formicidae:1	Myrmicinae:1	Crematogastrini:1	Tetramorium:1		GMPJA5698-21	BOLD:ACC0675	1	Arthropoda:1
Insecta:1	Hymenoptera:1	Formicidae:1					GMPJA280-21	BOLD:AEJ4811	1	Arthropoda:1
Insecta:1	Hymenoptera:1	Formicidae:1	Formicinae:1				GMPJA2955-21	BOLD:AAA9461	1	Arthropoda:1
Insecta:1	Hymenoptera:1	Formicidae:1	Myrmicinae:1				GMPJA3780-21	BOLD:AAA8461	1	Arthropoda:1
Insecta:1	Hymenoptera:1	Formicidae:1					GMPJA2900-21	BOLD:AAQ0513	1	Arthropoda:1
Insecta:1	Hymenoptera:1	Formicidae:1	Myrmicinae:1				GMPJA5708-21	BOLD:ACF4106	1	Arthropoda:1
Insecta:1	Hymenoptera:1	Formicidae:1					GMPJA772-21	BOLD:AEJ7449	1	Arthropoda:1
Insecta:1	Hymenoptera:1	Formicidae:1	Myrmicinae:1				GMPJA5720-21	BOLD:AAE3227	1	Arthropoda:1
Insecta:1	Hymenoptera:1	Halictidae:1	Halictinae:1	Halictini:1	Halictus:1		GMPJA6086-21	BOLD:ACA2407	1	Arthropoda:1
Insecta:1	Hymenoptera:1	Halictidae:1	Halictinae:1	Halictini:1	Lasioglossum:1		GMPJA6081-21	BOLD:AAN8625	1	Arthropoda:1
Insecta:1	Hymenoptera:1	Halictidae:1	Nomiinae:1		Lipotriches:1	Lipotriches minutula:1	GMPJA6045-21	BOLD:ACW8652	1	Arthropoda:1
Insecta:1	Hymenoptera:1	Halictidae:1					GMPJA9557-21	BOLD:ADT5369	1	Arthropoda:1
Insecta:1	Hymenoptera:1	Ichneumonidae:1	Cremastinae:1		Trathala:1	Trathala flavoorbitalis:1	GMPJA9451-21	BOLD:AAH2058	1	Arthropoda:1
Insecta:1	Hymenoptera:1	Ichneumonidae:1	Pimplinae:1	Pimplini:1	Xanthopimpla:1		GMPJA8845-21	BOLD:ACI8048	1	Arthropoda:1
Insecta:1	Hymenoptera:1	Ichneumonidae:1					GMPJA4916-21	BOLD:ABV2687	1	Arthropoda:1
Insecta:1	Hymenoptera:1	Ichneumonidae:1	Campopleginae:1				GMPJA2990-21	BOLD:AAQ3070	1	Arthropoda:1
Insecta:1	Hymenoptera:1	Ichneumonidae:1					GMPJA3709-21	BOLD:ACU7636	1	Arthropoda:1
Insecta:1	Hymenoptera:1	Ichneumonidae:1	Campopleginae:1				GMPJA904-21	BOLD:AAQ3087	1	Arthropoda:1
Insecta:1	Hymenoptera:1	Megaspilidae:1					GMPJA10182-21	BOLD:ACS6333	1	Arthropoda:1
Insecta:1	Hymenoptera:1	Megaspilidae:1					GMPJA6011-21	BOLD:AEJ2653	1	Arthropoda:1
Insecta:1	Hymenoptera:1	Mutillidae:1					GMPJA10142-21	BOLD:AEK4940	1	Arthropoda:1
Insecta:1	Hymenoptera:1	Mymaridae:1			Alaptus:1		GMPJA9806-21	BOLD:AEK3581	1	Arthropoda:1
Insecta:1	Hymenoptera:1	Mymaridae:1			Alaptus:1		GMPJA9588-21	BOLD:AEJ3788	1	Arthropoda:1
Insecta:1	Hymenoptera:1	Mymaridae:1			Anagrus:1		GMPJA6002-21	BOLD:ADC9764	1	Arthropoda:1
Insecta:1	Hymenoptera:1	Mymaridae:1			Anagrus:1		GMPJA10713-21	BOLD:ACZ0434	1	Arthropoda:1
Insecta:1	Hymenoptera:1	Mymaridae:1			Anagrus:1		GMPJA9913-21	BOLD:AEJ8006	1	Arthropoda:1
Insecta:1	Hymenoptera:1	Mymaridae:1			Camptoptera:1		GMPJA9268-21	BOLD:ADT1847	1	Arthropoda:1
Insecta:1	Hymenoptera:1	Mymaridae:1			Gonatocerus:1		GMPJA9402-21	BOLD:AEJ8658	1	Arthropoda:1
Insecta:1	Hymenoptera:1	Mymaridae:1			Gonatocerus:1		GMPJA9497-21	BOLD:AEK2699	1	Arthropoda:1
Insecta:1	Hymenoptera:1	Mymaridae:1			Gonatocerus:1		GMPJA9822-21	BOLD:ABX8725	1	Arthropoda:1
Insecta:1	Hymenoptera:1	Mymaridae:1			Lymaenon:1		GMPJA9627-21	BOLD:AEK9383	1	Arthropoda:1
Insecta:1	Hymenoptera:1	Mymaridae:1			Lymaenon:1		GMPJA9743-21	BOLD:ACK6218	1	Arthropoda:1
Insecta:1	Hymenoptera:1	Mymaridae:1			Lymaenon:1		GMPJA9628-21	BOLD:ABZ6862	1	Arthropoda:1
Insecta:1	Hymenoptera:1	Mymaridae:1			Polynema:1		GMPJA2893-21	BOLD:ACI7821	1	Arthropoda:1
Insecta:1	Hymenoptera:1	Mymaridae:1			Polynema:1		GMPJA9787-21	BOLD:ABX8722	1	Arthropoda:1
Insecta:1	Hymenoptera:1	Mymaridae:1					GMPJA9882-21	BOLD:AEL5350	1	Arthropoda:1
Insecta:1	Hymenoptera:1	Mymaridae:1					GMPJA9638-21	BOLD:AEJ1839	1	Arthropoda:1
Insecta:1	Hymenoptera:1	Mymaridae:1					GMPJA9701-21	BOLD:AEJ3150	1	Arthropoda:1
Insecta:1	Hymenoptera:1	Mymaridae:1					GMPJA6162-21	BOLD:AEJ1148	1	Arthropoda:1
Insecta:1	Hymenoptera:1	Pemphredonidae:1	Pemphredoninae:1		Carinostigmus:1	Carinostigmus congruus:1	GMPJA894-21	BOLD:ACD9087	1	Arthropoda:1
Insecta:1	Hymenoptera:1	Platygastridae:1	Platygastrinae:1		Leptacis:1		GMPJA10172-21	BOLD:ABX1569	1	Arthropoda:1
Insecta:1	Hymenoptera:1	Platygastridae:1					GMPJA9677-21	BOLD:AEJ5546	1	Arthropoda:1
Insecta:1	Hymenoptera:1	Platygastridae:1					GMPJA10173-21	BOLD:AEL5440	1	Arthropoda:1
Insecta:1	Hymenoptera:1	Platygastridae:1					GMPJA6999-21	BOLD:ACG4378	1	Arthropoda:1
Insecta:1	Hymenoptera:1	Pompilidae:1	Pompilinae:1		Aporinellus:1		GMPJA6936-21	BOLD:AEA1474	1	Arthropoda:1
Insecta:1	Hymenoptera:1	Pompilidae:1					GMPJA10150-21	BOLD:ACA6593	1	Arthropoda:1
Insecta:1	Hymenoptera:1	Pompilidae:1					GMPJA4866-21	BOLD:ADD2645	1	Arthropoda:1
Insecta:1	Hymenoptera:1	Pompilidae:1					GMPJA6039-21	BOLD:AEL2080	1	Arthropoda:1
Insecta:1	Hymenoptera:1	Pompilidae:1					GMPJA4774-21	BOLD:AEJ0858	1	Arthropoda:1
Insecta:1	Hymenoptera:1	Pteromalidae:1	Pteromalinae:1	Pteromalini:1	Anisopteromalus:1	Anisopteromalus calandrae:1	GMPJA2871-21	BOLD:ACH9993	1	Arthropoda:1
Insecta:1	Hymenoptera:1	Pteromalidae:1	Pteromalinae:1	Pteromalini:1	Pteromalus:1		GMPJA2995-21	BOLD:AEB8499	1	Arthropoda:1
Insecta:1	Hymenoptera:1	Pteromalidae:1					GMPJA10480-21	BOLD:ABX2008	1	Arthropoda:1
Insecta:1	Hymenoptera:1	Pteromalidae:1					GMPJA9466-21	BOLD:AEK0691	1	Arthropoda:1
Insecta:1	Hymenoptera:1	Pteromalidae:1					GMPJA2861-21	BOLD:AFF5544	1	Arthropoda:1
Insecta:1	Hymenoptera:1	Pteromalidae:1					GMPJA2812-21	BOLD:ACG2165	1	Arthropoda:1
Insecta:1	Hymenoptera:1	Pteromalidae:1					GMPJA10719-21	BOLD:AEK1181	1	Arthropoda:1
Insecta:1	Hymenoptera:1	Scelionidae:1	Telenominae:1		Telenomus:1		GMPJA9742-21	BOLD:AEK2289	1	Arthropoda:1
Insecta:1	Hymenoptera:1	Scelionidae:1	Telenominae:1		Telenomus:1		GMPJA5967-21	BOLD:ACO4464	1	Arthropoda:1
Insecta:1	Hymenoptera:1	Scelionidae:1					GMPJA3746-21	BOLD:AEJ0525	1	Arthropoda:1
Insecta:1	Hymenoptera:1	Scelionidae:1					GMPJA5969-21	BOLD:AEJ1418	1	Arthropoda:1
Insecta:1	Hymenoptera:1	Scelionidae:1					GMPJA5782-21	BOLD:ACT2705	1	Arthropoda:1
Insecta:1	Hymenoptera:1	Scelionidae:1	Scelioninae:1				GMPJA6091-21	BOLD:ACF8700	1	Arthropoda:1
Insecta:1	Hymenoptera:1	Scelionidae:1					GMPJA9414-21	BOLD:ADV7316	1	Arthropoda:1
Insecta:1	Hymenoptera:1	Scelionidae:1	Scelioninae:1				GMPJA5976-21	BOLD:ACE0847	1	Arthropoda:1
Insecta:1	Hymenoptera:1	Scelionidae:1					GMPJA4700-21	BOLD:ABY1450	1	Arthropoda:1
Insecta:1	Hymenoptera:1	Scelionidae:1					GMPJA9415-21	BOLD:AFE2541	1	Arthropoda:1
Insecta:1	Hymenoptera:1	Scelionidae:1					GMPJA9337-21	BOLD:AEJ4190	1	Arthropoda:1
Insecta:1	Hymenoptera:1	Scelionidae:1					GMPJA9666-21	BOLD:ACW6017	1	Arthropoda:1
Insecta:1	Hymenoptera:1	Scelionidae:1					GMPJA5764-21	BOLD:ABY2767	1	Arthropoda:1
Insecta:1	Hymenoptera:1	Scelionidae:1					GMPJA9340-21	BOLD:AEJ3766	1	Arthropoda:1
Insecta:1	Hymenoptera:1	Scelionidae:1	Scelioninae:1				GMPJA3740-21	BOLD:ABX8203	1	Arthropoda:1
Insecta:1	Hymenoptera:1	Scelionidae:1					GMPJA6036-21	BOLD:ADP4310	1	Arthropoda:1
Insecta:1	Hymenoptera:1	Scelionidae:1					GMPJA5975-21	BOLD:ACF8934	1	Arthropoda:1
Insecta:1	Hymenoptera:1	Scelionidae:1	Scelioninae:1				GMPJA9624-21	BOLD:ABX9694	1	Arthropoda:1
Insecta:1	Hymenoptera:1	Scelionidae:1					GMPJA9313-21	BOLD:AEJ4668	1	Arthropoda:1
Insecta:1	Hymenoptera:1	Scelionidae:1					GMPJA4694-21	BOLD:AEJ0474	1	Arthropoda:1
Insecta:1	Hymenoptera:1	Scelionidae:1	Scelioninae:1				GMPJA6166-21	BOLD:ABY2631	1	Arthropoda:1
Insecta:1	Hymenoptera:1	Scelionidae:1	Scelioninae:1				GMPJA10176-21	BOLD:ABX2056	1	Arthropoda:1
Insecta:1	Hymenoptera:1	Scelionidae:1					GMPJA6019-21	BOLD:AEJ1803	1	Arthropoda:1
Insecta:1	Hymenoptera:1	Scelionidae:1					GMPJA9695-21	BOLD:ABY2850	1	Arthropoda:1
Insecta:1	Hymenoptera:1	Scelionidae:1	Scelioninae:1				GMPJA9791-21	BOLD:ACK7843	1	Arthropoda:1
Insecta:1	Hymenoptera:1	Scelionidae:1					GMPJA9410-21	BOLD:AEJ6483	1	Arthropoda:1
Insecta:1	Hymenoptera:1	Scelionidae:1					GMPJA5973-21	BOLD:AEJ0009	1	Arthropoda:1
Insecta:1	Hymenoptera:1	Scelionidae:1					GMPJA6132-21	BOLD:AEJ8498	1	Arthropoda:1
Insecta:1	Hymenoptera:1	Scelionidae:1	Scelioninae:1				GMPJA6072-21	BOLD:ACD9844	1	Arthropoda:1
Insecta:1	Hymenoptera:1	Scelionidae:1					GMPJA9775-21	BOLD:AFD3309	1	Arthropoda:1
Insecta:1	Hymenoptera:1	Scelionidae:1					GMPJA9284-21	BOLD:AEJ7630	1	Arthropoda:1
Insecta:1	Hymenoptera:1	Scelionidae:1					GMPJA9443-21	BOLD:ACW8155	1	Arthropoda:1
Insecta:1	Hymenoptera:1	Scelionidae:1					GMPJA5792-21	BOLD:ADS4744	1	Arthropoda:1
Insecta:1	Hymenoptera:1	Scelionidae:1	Telenominae:1				GMPJA9388-21	BOLD:ACV5258	1	Arthropoda:1
Insecta:1	Hymenoptera:1	Scelionidae:1					GMPJA6017-21	BOLD:AEJ5964	1	Arthropoda:1
Insecta:1	Hymenoptera:1	Scelionidae:1					GMPJA6135-21	BOLD:ADU1538	1	Arthropoda:1
Insecta:1	Hymenoptera:1	Scelionidae:1					GMPJA6063-21	BOLD:AEJ0420	1	Arthropoda:1
Insecta:1	Hymenoptera:1	Scelionidae:1	Scelioninae:1				GMPJA6943-21	BOLD:ACG6123	1	Arthropoda:1
Insecta:1	Hymenoptera:1	Scelionidae:1					GMPJA9626-21	BOLD:ACZ2373	1	Arthropoda:1
Insecta:1	Hymenoptera:1	Scelionidae:1					GMPJA6107-21	BOLD:AEJ8559	1	Arthropoda:1
Insecta:1	Hymenoptera:1	Scelionidae:1					GMPJA9625-21	BOLD:ACW6623	1	Arthropoda:1
Insecta:1	Hymenoptera:1	Scelionidae:1	Scelioninae:1				GMPJA5760-21	BOLD:ABY2619	1	Arthropoda:1
Insecta:1	Hymenoptera:1	Sclerogibbidae:1					GMPJA6021-21	BOLD:AEJ9381	1	Arthropoda:1
Insecta:1	Hymenoptera:1	Signiphoridae:1			Chartocerus:1		GMPJA9348-21	BOLD:AEK5662	1	Arthropoda:1
Insecta:1	Hymenoptera:1	Spalangiidae:1					GMPJA2815-21	BOLD:AEJ6704	1	Arthropoda:1
Insecta:1	Hymenoptera:1	Tiphiidae:1					GMPJA6234-21	BOLD:ACD9247	1	Arthropoda:1
Insecta:1	Hymenoptera:1	Tiphiidae:1					GMPJA4924-21	BOLD:ADU2415	1	Arthropoda:1
Insecta:1	Hymenoptera:1	Tiphiidae:1					GMPJA4930-21	BOLD:AAQ3015	1	Arthropoda:1
Insecta:1	Hymenoptera:1	Trichogrammatidae:1			Trichogramma:1	Trichogramma danaidiphaga:1	GMPJA9714-21	BOLD:AAY5998	1	Arthropoda:1
Insecta:1	Hymenoptera:1	Trichogrammatidae:1			Trichogramma:1		GMPJA9852-21	BOLD:AEJ7995	1	Arthropoda:1
Insecta:1	Hymenoptera:1	Trichogrammatidae:1			Trichogrammatoidea:1	Trichogrammatoidea bactrae:1	GMPJA9347-21	BOLD:ACS5855	1	Arthropoda:1
Insecta:1	Hymenoptera:1	Trichogrammatidae:1			Trichogrammatoidea:1		GMPJA9660-21	BOLD:AEK0149	1	Arthropoda:1
Insecta:1	Hymenoptera:1	Trichogrammatidae:1					GMPJA9286-21	BOLD:AEY2152	1	Arthropoda:1
Insecta:1	Hymenoptera:1	Trichogrammatidae:1					GMPJA5977-21	BOLD:AEL4784	1	Arthropoda:1
Insecta:1	Hymenoptera:1	Trichogrammatidae:1					GMPJA9494-21	BOLD:ACO5888	1	Arthropoda:1
Insecta:1	Hymenoptera:1	Trichogrammatidae:1					GMPJA9680-21	BOLD:AEJ1860	1	Arthropoda:1
Insecta:1	Hymenoptera:1	Trichogrammatidae:1					GMPJA9349-21	BOLD:AEJ9650	1	Arthropoda:1
Insecta:1	Hymenoptera:1	Trichogrammatidae:1					GMPJA6179-21	BOLD:AEJ2523	1	Arthropoda:1
Insecta:1	Hymenoptera:1	Trichogrammatidae:1					GMPJA9332-21	BOLD:AEJ3151	1	Arthropoda:1
Insecta:1	Hymenoptera:1	Trichogrammatidae:1					GMPJA9461-21	BOLD:AEL0409	1	Arthropoda:1
Insecta:1	Hymenoptera:1	Trichogrammatidae:1					GMPJA5780-21	BOLD:AEJ8812	1	Arthropoda:1
Insecta:1	Hymenoptera:1	Trichogrammatidae:1					GMPJA9659-21	BOLD:AEJ0430	1	Arthropoda:1
Insecta:1	Hymenoptera:1	Trichogrammatidae:1					GMPJA9602-21	BOLD:AEK1180	1	Arthropoda:1
Insecta:1	Hymenoptera:1	Trichogrammatidae:1					GMPJA9401-21	BOLD:AEJ5587	1	Arthropoda:1
Insecta:1	Hymenoptera:1	Trichogrammatidae:1					GMPJA9898-21	BOLD:AEJ7989	1	Arthropoda:1
Insecta:1	Hymenoptera:1	Vespidae:1	Eumeninae:1		Antepipona:1	Antepipona ovalis:1	GMPJA4921-21	BOLD:AAQ3078	1	Arthropoda:1
Insecta:1	Hymenoptera:1	Vespidae:1	Polistinae:1	Polistini:1	Polistes:1	Polistes wattii:1	GMPJA4929-21	BOLD:AAE1384	1	Arthropoda:1
Insecta:1	Hymenoptera:1	Vespidae:1	Polistinae:1	Polistini:1	Polistes:1		GMPJA4928-21	BOLD:AEJ7215	1	Arthropoda:1
Insecta:1	Hymenoptera:1	Vespidae:1	Polistinae:1				GMPJA4859-21	BOLD:AAG7832	1	Arthropoda:1
Insecta:1	Hymenoptera:1	Vespidae:1					GMPJA8844-21	BOLD:AEK9359	1	Arthropoda:1
Insecta:1	Hymenoptera:1						GMPJA9433-21	BOLD:AEJ0250	1	Arthropoda:1
Insecta:1	Hymenoptera:1						GMPJA9444-21	BOLD:AEK1452	1	Arthropoda:1
Insecta:1	Hymenoptera:1						GMPJA9723-21	BOLD:AEJ9492	1	Arthropoda:1
Insecta:1	Hymenoptera:1						GMPJA6907-21	BOLD:AEJ4094	1	Arthropoda:1
Insecta:1	Hymenoptera:1						GMPJA2830-21	BOLD:AFG8161	1	Arthropoda:1
Insecta:1	Hymenoptera:1						GMPJA9281-21	BOLD:ACQ0763	1	Arthropoda:1
Insecta:1	Hymenoptera:1						GMPJA5993-21	BOLD:AEK1111	1	Arthropoda:1
Insecta:1	Hymenoptera:1						GMPJA9317-21	BOLD:AEJ5648	1	Arthropoda:1
Insecta:1	Lepidoptera:1	Bucculatricidae:1			Bucculatrix:1	Bucculatrix spinachristi:1	GMPJA3826-21	BOLD:ACK9915	1	Arthropoda:1
Insecta:1	Lepidoptera:1	Cosmopterigidae:1	Cosmopteriginae:1				GMPJA310-21	BOLD:ABX2833	1	Arthropoda:1
Insecta:1	Lepidoptera:1	Crambidae:1	Spilomelinae:1		Hymenia:1	Hymenia perspectalis:1	GMPJA7162-21	BOLD:AAB1651	1	Arthropoda:1
Insecta:1	Lepidoptera:1	Crambidae:1	Spilomelinae:1				GMPJA4851-21	BOLD:AAN5678	1	Arthropoda:1
Insecta:1	Lepidoptera:1	Erebidae:1	Arctiinae:1	Syntomini:1	Amata:1		GMPJA8868-21	BOLD:AAN7320	1	Arthropoda:1
Insecta:1	Lepidoptera:1	Erebidae:1	Hypeninae:1		Hypena:1		GMPJA8855-21	BOLD:AAE5911	1	Arthropoda:1
Insecta:1	Lepidoptera:1	Erebidae:1					GMPJA7127-21	BOLD:ACW8183	1	Arthropoda:1
Insecta:1	Lepidoptera:1	Erebidae:1	Herminiinae:1				GMPJA10089-21	BOLD:ABY4999	1	Arthropoda:1
Insecta:1	Lepidoptera:1	Erebidae:1					GMPJA4907-21	BOLD:AAB7802	1	Arthropoda:1
Insecta:1	Lepidoptera:1	Geometridae:1	Larentiinae:1		Xanthorhoe:1		GMPJA4850-21	BOLD:AAG6123	1	Arthropoda:1
Insecta:1	Lepidoptera:1	Hesperiidae:1	Hesperiinae:1				GMPJA8851-21	BOLD:AAF7377	1	Arthropoda:1
Insecta:1	Lepidoptera:1	Hesperiidae:1	Hesperiinae:1				GMPJA4906-21	BOLD:AAD6584	1	Arthropoda:1
Insecta:1	Lepidoptera:1	Noctuidae:1	Condicinae:1		Condica:1	Condica illecta:1	GMPJA002-21	BOLD:AAB2411	1	Arthropoda:1
Insecta:1	Lepidoptera:1	Noctuidae:1	Heliothinae:1		Helicoverpa:1	Helicoverpa armigera:1	GMPJA4869-21	BOLD:AAA5223	1	Arthropoda:1
Insecta:1	Lepidoptera:1	Noctuidae:1	Noctuinae:1		Spodoptera:1	Spodoptera exigua:1	GMPJA4874-21	BOLD:AAA6644	1	Arthropoda:1
Insecta:1	Lepidoptera:1	Noctuidae:1	Noctuinae:1		Spodoptera:1		GMPJA4868-21	BOLD:AAA8626	1	Arthropoda:1
Insecta:1	Lepidoptera:1	Noctuidae:1	Plusiinae:1	Argyrogrammatini:1	Thysanoplusia:1		GMPJA2938-21	BOLD:ACB6622	1	Arthropoda:1
Insecta:1	Lepidoptera:1	Noctuidae:1	Plusiinae:1		Trichoplusia:1	Trichoplusia ni:1	GMPJA030-21	BOLD:AAC3410	1	Arthropoda:1
Insecta:1	Lepidoptera:1	Pieridae:1	Coliadinae:1		Eurema:1		GMPJA8852-21	BOLD:AAA6082	1	Arthropoda:1
Insecta:1	Lepidoptera:1	Scythrididae:1			Eretmocera:1	Eretmocera impactella:1	GMPJA3831-21	BOLD:ACF7356	1	Arthropoda:1
Insecta:1	Lepidoptera:1	Tischeriidae:1			Tischeria:1	Tischeria ptarmica:1	GMPJA3829-21	BOLD:AAI0597	1	Arthropoda:1
Insecta:1	Lepidoptera:1						GMPJA8849-21	BOLD:AAD6357	1	Arthropoda:1
Insecta:1	Lepidoptera:1						GMPJA6299-21	BOLD:AEJ1178	1	Arthropoda:1
Insecta:1	Lepidoptera:1						GMPJA309-21	BOLD:AEJ7092	1	Arthropoda:1
Insecta:1	Lepidoptera:1						GMPJA4977-21	BOLD:AEJ4222	1	Arthropoda:1
Insecta:1	Neuroptera:1	Chrysopidae:1	Chrysopinae:1	Chrysopini:1	Chrysoperla:1		GMPJA3703-21	BOLD:ABX7271	1	Arthropoda:1
Insecta:1	Odonata:1	Coenagrionidae:1	Ischnurinae:1				GMPJA4940-21	BOLD:AAZ5828	1	Arthropoda:1
Insecta:1	Orthoptera:1	Acrididae:1	Oxyinae:1	Oxyini:1	Oxya:1	Oxya velox:1	GMPJA10138-21	BOLD:AAZ5809	1	Arthropoda:1
Insecta:1	Orthoptera:1	Tetrigidae:1	Tetriginae:1	Tetrigini:1	Euparatettix:1	Euparatettix erythronotus:1	GMPJA10139-21	BOLD:ABW2771	1	Arthropoda:1
Insecta:1	Psocodea:1	Lachesillidae:1					GMPJA4641-21	BOLD:ABX8845	1	Arthropoda:1
Insecta:1	Psocodea:1	Liposcelididae:1	Liposcelidinae:1		Liposcelis:1	Liposcelis entomophila:1	GMPJA4599-21	BOLD:AEN2603	1	Arthropoda:1
Insecta:1	Psocodea:1	Liposcelididae:1					GMPJA6361-21	BOLD:ADB1053	1	Arthropoda:1
Insecta:1	Psocodea:1						GMPJA9220-21	BOLD:AEJ1995	1	Arthropoda:1
Insecta:1	Thysanoptera:1	Phlaeothripidae:1	Phlaeothripinae:1		Haplothrips:1	Haplothrips cenchricola:1	GMPJA2741-21	BOLD:ACR7251	1	Arthropoda:1
Insecta:1	Thysanoptera:1	Phlaeothripidae:1					GMPJA9245-21	BOLD:AEJ0144	1	Arthropoda:1
Insecta:1	Thysanoptera:1	Phlaeothripidae:1					GMPJA5641-21	BOLD:ACA9557	1	Arthropoda:1
Insecta:1	Thysanoptera:1	Thripidae:1	Thripinae:1		Frankliniella:1	Frankliniella schultzei:1	GMPJA4603-21	BOLD:ACY9272	1	Arthropoda:1
Insecta:1	Thysanoptera:1	Thripidae:1	Thripinae:1		Frankliniella:1		GMPJA5891-21	BOLD:AAF6737	1	Arthropoda:1
Insecta:1	Thysanoptera:1	Thripidae:1	Dendrothripinae:1		Pseudodendrothrips:1		GMPJA9244-21	BOLD:AEK1844	1	Arthropoda:1
Insecta:1	Thysanoptera:1	Thripidae:1	Thripinae:1		Thrips:1	Thrips apicatus:1	GMPJA9242-21	BOLD:AAY6262	1	Arthropoda:1
Insecta:1	Thysanoptera:1	Thripidae:1	Thripinae:1		Thrips:1		GMPJA9237-21	BOLD:ACY8465	1	Arthropoda:1
Insecta:1	Thysanoptera:1	Thripidae:1	Thripinae:1				GMPJA5662-21	BOLD:AAN6620	1	Arthropoda:1
Insecta:1	Thysanoptera:1	Thripidae:1	Dendrothripinae:1				GMPJA9236-21	BOLD:AEJ6906	1	Arthropoda:1
		662						662
