# Supplementary material for: Assessing arthropod biodiversity with DNA barcoding in Jinnah Garden, Lahore, Pakistan
Source: PeerJ. 2024 May 31;12:e17420. doi: 10.7717/peerj.17420 (PMC11146329; doi:10.7717/peerj.17420)
Supplement: Supplemental Information 4 [file peerj-12-17420-s004.xls]

Cluster Sequences (RESL) Analysis
OTU	Process ID	Sampleid	Mean	Max	Order	Taxon	BIN	Count	NN Dist
OTU-1	GMPJA002-21	BIOUG58255-A02	0	0	Lepidoptera	Condica illecta	BOLD:AAB2411	1	7.8247266
OTU-2	GMPJA004-21	BIOUG58255-A04	0.24577573	0.4608295	Diptera	Chrysomya	BOLD:AAA5667	5	6.912442
OTU-2	GMPJA4886-21	BIOUG63984-D05	0.24577573	0.4608295	Diptera	Chrysomya	BOLD:AAA5667	5	6.912442
OTU-2	GMPJA4887-21	BIOUG63984-D06	0.24577573	0.4608295	Diptera	Chrysomya	BOLD:AAA5667	5	6.912442
OTU-2	GMPJA4888-21	BIOUG63984-D07	0.24577573	0.4608295	Diptera	Chrysomya	BOLD:AAA5667	5	6.912442
OTU-2	GMPJA4889-21	BIOUG63984-D08	0.24577573	0.4608295	Diptera	Chrysomya	BOLD:AAA5667	5	6.912442
OTU-3	GMPJA005-21	BIOUG58255-A05	0.30721965	0.30721965	Diptera	Hemipyrellia	BOLD:AAE4423	2	7.9877114
OTU-3	GMPJA8871-21	BIOUG63985-E06	0.30721965	0.30721965	Diptera	Hemipyrellia	BOLD:AAE4423	2	7.9877114
OTU-4	GMPJA006-21	BIOUG58255-A06	0.0	0.0	Diptera	Sarcophaga	BOLD:AAE9461	2	5.2227345
OTU-4	GMPJA2908-21	BIOUG58255-E10	0.0	0.0	Diptera	Sarcophaga	BOLD:AAE9461	2	5.2227345
OTU-5	GMPJA008-21	BIOUG58255-A08	0.16892128	0.6289308	Hymenoptera	Camponotus	BOLD:AAN2976	84	3.3794165
OTU-5	GMPJA009-21	BIOUG58255-A09	0.16892128	0.6289308	Hymenoptera	Camponotus	BOLD:AAN2976	84	3.3794165
OTU-5	GMPJA010-21	BIOUG58255-A10	0.16892128	0.6289308	Hymenoptera	Camponotus	BOLD:AAN2976	84	3.3794165
OTU-5	GMPJA011-21	BIOUG58255-A11	0.16892128	0.6289308	Hymenoptera	Camponotus	BOLD:AAN2976	84	3.3794165
OTU-5	GMPJA012-21	BIOUG58255-A12	0.16892128	0.6289308	Hymenoptera	Camponotus	BOLD:AAN2976	84	3.3794165
OTU-5	GMPJA015-21	BIOUG58255-B03	0.16892128	0.6289308	Hymenoptera	Camponotus	BOLD:AAN2976	84	3.3794165
OTU-5	GMPJA016-21	BIOUG58255-B04	0.16892128	0.6289308	Hymenoptera	Camponotus	BOLD:AAN2976	84	3.3794165
OTU-5	GMPJA017-21	BIOUG58255-B05	0.16892128	0.6289308	Hymenoptera	Camponotus	BOLD:AAN2976	84	3.3794165
OTU-5	GMPJA019-21	BIOUG58255-B07	0.16892128	0.6289308	Hymenoptera	Camponotus	BOLD:AAN2976	84	3.3794165
OTU-5	GMPJA020-21	BIOUG58255-B08	0.16892128	0.6289308	Hymenoptera	Camponotus	BOLD:AAN2976	84	3.3794165
OTU-5	GMPJA021-21	BIOUG58255-B09	0.16892128	0.6289308	Hymenoptera	Camponotus	BOLD:AAN2976	84	3.3794165
OTU-5	GMPJA024-21	BIOUG58255-B12	0.16892128	0.6289308	Hymenoptera	Camponotus	BOLD:AAN2976	84	3.3794165
OTU-5	GMPJA025-21	BIOUG58255-C01	0.16892128	0.6289308	Hymenoptera	Camponotus	BOLD:AAN2976	84	3.3794165
OTU-5	GMPJA026-21	BIOUG58255-C02	0.16892128	0.6289308	Hymenoptera	Camponotus	BOLD:AAN2976	84	3.3794165
OTU-5	GMPJA027-21	BIOUG58255-C03	0.16892128	0.6289308	Hymenoptera	Camponotus	BOLD:AAN2976	84	3.3794165
OTU-5	GMPJA037-21	BIOUG58255-D01	0.16892128	0.6289308	Hymenoptera	Camponotus	BOLD:AAN2976	84	3.3794165
OTU-5	GMPJA038-21	BIOUG58255-D02	0.16892128	0.6289308	Hymenoptera	Camponotus	BOLD:AAN2976	84	3.3794165
OTU-5	GMPJA274-21	BIOUG65658-C11	0.16892128	0.6289308	Hymenoptera	Camponotus	BOLD:AAN2976	84	3.3794165
OTU-5	GMPJA275-21	BIOUG65658-C12	0.16892128	0.6289308	Hymenoptera	Camponotus	BOLD:AAN2976	84	3.3794165
OTU-5	GMPJA276-21	BIOUG65658-D01	0.16892128	0.6289308	Hymenoptera	Camponotus	BOLD:AAN2976	84	3.3794165
OTU-5	GMPJA277-21	BIOUG65658-D02	0.16892128	0.6289308	Hymenoptera	Camponotus	BOLD:AAN2976	84	3.3794165
OTU-5	GMPJA279-21	BIOUG65658-D04	0.16892128	0.6289308	Hymenoptera	Camponotus	BOLD:AAN2976	84	3.3794165
OTU-5	GMPJA281-21	BIOUG65658-D06	0.16892128	0.6289308	Hymenoptera	Camponotus	BOLD:AAN2976	84	3.3794165
OTU-5	GMPJA282-21	BIOUG65658-D07	0.16892128	0.6289308	Hymenoptera	Camponotus	BOLD:AAN2976	84	3.3794165
OTU-5	GMPJA283-21	BIOUG65658-D08	0.16892128	0.6289308	Hymenoptera	Camponotus	BOLD:AAN2976	84	3.3794165
OTU-5	GMPJA288-21	BIOUG65658-E01	0.16892128	0.6289308	Hymenoptera	Camponotus	BOLD:AAN2976	84	3.3794165
OTU-5	GMPJA553-21	BIOUG65661-C05	0.16892128	0.6289308	Hymenoptera	Camponotus	BOLD:AAN2976	84	3.3794165
OTU-5	GMPJA554-21	BIOUG65661-C06	0.16892128	0.6289308	Hymenoptera	Camponotus	BOLD:AAN2976	84	3.3794165
OTU-5	GMPJA555-21	BIOUG65661-C07	0.16892128	0.6289308	Hymenoptera	Camponotus	BOLD:AAN2976	84	3.3794165
OTU-5	GMPJA556-21	BIOUG65661-C08	0.16892128	0.6289308	Hymenoptera	Camponotus	BOLD:AAN2976	84	3.3794165
OTU-5	GMPJA557-21	BIOUG65661-C09	0.16892128	0.6289308	Hymenoptera	Camponotus	BOLD:AAN2976	84	3.3794165
OTU-5	GMPJA558-21	BIOUG65661-C10	0.16892128	0.6289308	Hymenoptera	Camponotus	BOLD:AAN2976	84	3.3794165
OTU-5	GMPJA559-21	BIOUG65661-C11	0.16892128	0.6289308	Hymenoptera	Camponotus	BOLD:AAN2976	84	3.3794165
OTU-5	GMPJA560-21	BIOUG65661-C12	0.16892128	0.6289308	Hymenoptera	Camponotus	BOLD:AAN2976	84	3.3794165
OTU-5	GMPJA561-21	BIOUG65661-D01	0.16892128	0.6289308	Hymenoptera	Camponotus	BOLD:AAN2976	84	3.3794165
OTU-5	GMPJA562-21	BIOUG65661-D02	0.16892128	0.6289308	Hymenoptera	Camponotus	BOLD:AAN2976	84	3.3794165
OTU-5	GMPJA563-21	BIOUG65661-D03	0.16892128	0.6289308	Hymenoptera	Camponotus	BOLD:AAN2976	84	3.3794165
OTU-5	GMPJA564-21	BIOUG65661-D04	0.16892128	0.6289308	Hymenoptera	Camponotus	BOLD:AAN2976	84	3.3794165
OTU-5	GMPJA774-21	BIOUG65663-E12	0.16892128	0.6289308	Hymenoptera	Camponotus	BOLD:AAN2976	84	3.3794165
OTU-5	GMPJA776-21	BIOUG65663-F02	0.16892128	0.6289308	Hymenoptera	Camponotus	BOLD:AAN2976	84	3.3794165
OTU-5	GMPJA777-21	BIOUG65663-F03	0.16892128	0.6289308	Hymenoptera	Camponotus	BOLD:AAN2976	84	3.3794165
OTU-5	GMPJA1664-21	BIOUG65672-H11	0.16892128	0.6289308	Diptera	Diptera		84	3.3794165
OTU-5	GMPJA2721-21	BIOUG65684-A12	0.16892128	0.6289308	Hymenoptera	Camponotus	BOLD:AAN2976	84	3.3794165
OTU-5	GMPJA2722-21	BIOUG65684-B01	0.16892128	0.6289308	Hymenoptera	Camponotus	BOLD:AAN2976	84	3.3794165
OTU-5	GMPJA2723-21	BIOUG65684-B02	0.16892128	0.6289308	Hymenoptera	Camponotus	BOLD:AAN2976	84	3.3794165
OTU-5	GMPJA2901-21	BIOUG58255-E03	0.16892128	0.6289308	Hymenoptera	Camponotus	BOLD:AAN2976	84	3.3794165
OTU-5	GMPJA2906-21	BIOUG58255-E08	0.16892128	0.6289308	Hymenoptera	Camponotus	BOLD:AAN2976	84	3.3794165
OTU-5	GMPJA3961-21	BIOUG65696-F06	0.16892128	0.6289308	Hymenoptera	Camponotus	BOLD:AAN2976	84	3.3794165
OTU-5	GMPJA3962-21	BIOUG65696-F07	0.16892128	0.6289308	Hymenoptera	Camponotus	BOLD:AAN2976	84	3.3794165
OTU-5	GMPJA4855-21	BIOUG63984-A10	0.16892128	0.6289308	Hymenoptera	Camponotus	BOLD:AAN2976	84	3.3794165
OTU-5	GMPJA4862-21	BIOUG63984-B05	0.16892128	0.6289308	Hymenoptera	Camponotus	BOLD:AAN2976	84	3.3794165
OTU-5	GMPJA4925-21	BIOUG63984-G08	0.16892128	0.6289308	Hymenoptera	Camponotus	BOLD:AAN2976	84	3.3794165
OTU-5	GMPJA4926-21	BIOUG63984-G09	0.16892128	0.6289308	Hymenoptera	Camponotus	BOLD:AAN2976	84	3.3794165
OTU-5	GMPJA4927-21	BIOUG63984-G10	0.16892128	0.6289308	Hymenoptera	Camponotus	BOLD:AAN2976	84	3.3794165
OTU-5	GMPJA4933-21	BIOUG63984-H04	0.16892128	0.6289308	Hymenoptera	Camponotus	BOLD:AAN2976	84	3.3794165
OTU-5	GMPJA5685-21	BIOUG66613-G08	0.16892128	0.6289308	Hymenoptera	Camponotus	BOLD:AAN2976	84	3.3794165
OTU-5	GMPJA5686-21	BIOUG66613-G09	0.16892128	0.6289308	Hymenoptera	Camponotus	BOLD:AAN2976	84	3.3794165
OTU-5	GMPJA5687-21	BIOUG66613-G10	0.16892128	0.6289308	Hymenoptera	Camponotus	BOLD:AAN2976	84	3.3794165
OTU-5	GMPJA5688-21	BIOUG66613-G11	0.16892128	0.6289308	Hymenoptera	Camponotus	BOLD:AAN2976	84	3.3794165
OTU-5	GMPJA5689-21	BIOUG66613-G12	0.16892128	0.6289308	Hymenoptera	Camponotus	BOLD:AAN2976	84	3.3794165
OTU-5	GMPJA6181-21	BIOUG66619-A06	0.16892128	0.6289308	Hymenoptera	Camponotus	BOLD:AAN2976	84	3.3794165
OTU-5	GMPJA6182-21	BIOUG66619-A07	0.16892128	0.6289308	Hymenoptera	Camponotus	BOLD:AAN2976	84	3.3794165
OTU-5	GMPJA6342-21	BIOUG66620-F12	0.16892128	0.6289308	Hymenoptera	Camponotus	BOLD:AAN2976	84	3.3794165
OTU-5	GMPJA7117-21	BIOUG66628-H03	0.16892128	0.6289308	Hymenoptera	Camponotus	BOLD:AAN2976	84	3.3794165
OTU-5	GMPJA7118-21	BIOUG66628-H04	0.16892128	0.6289308	Hymenoptera	Camponotus	BOLD:AAN2976	84	3.3794165
OTU-5	GMPJA7120-21	BIOUG66628-H06	0.16892128	0.6289308	Hymenoptera	Camponotus	BOLD:AAN2976	84	3.3794165
OTU-5	GMPJA7121-21	BIOUG66628-H07	0.16892128	0.6289308	Hymenoptera	Camponotus	BOLD:AAN2976	84	3.3794165
OTU-5	GMPJA7122-21	BIOUG66628-H08	0.16892128	0.6289308	Hymenoptera	Camponotus	BOLD:AAN2976	84	3.3794165
OTU-5	GMPJA7123-21	BIOUG66628-H09	0.16892128	0.6289308	Hymenoptera	Camponotus	BOLD:AAN2976	84	3.3794165
OTU-5	GMPJA7124-21	BIOUG66628-H10	0.16892128	0.6289308	Hymenoptera	Camponotus	BOLD:AAN2976	84	3.3794165
OTU-5	GMPJA7125-21	BIOUG66628-H11	0.16892128	0.6289308	Hymenoptera	Camponotus	BOLD:AAN2976	84	3.3794165
OTU-5	GMPJA8837-21	BIOUG63985-B08	0.16892128	0.6289308	Hymenoptera	Camponotus	BOLD:AAN2976	84	3.3794165
OTU-5	GMPJA8838-21	BIOUG63985-B09	0.16892128	0.6289308	Hymenoptera	Camponotus	BOLD:AAN2976	84	3.3794165
OTU-5	GMPJA10124-21	BIOUG66563-C10	0.16892128	0.6289308	Hymenoptera	Camponotus	BOLD:AAN2976	84	3.3794165
OTU-5	GMPJA10125-21	BIOUG66563-C11	0.16892128	0.6289308	Hymenoptera	Camponotus	BOLD:AAN2976	84	3.3794165
OTU-5	GMPJA10126-21	BIOUG66563-C12	0.16892128	0.6289308	Hymenoptera	Camponotus	BOLD:AAN2976	84	3.3794165
OTU-5	GMPJA10127-21	BIOUG66563-D01	0.16892128	0.6289308	Hymenoptera	Camponotus	BOLD:AAN2976	84	3.3794165
OTU-5	GMPJA10128-21	BIOUG66563-D02	0.16892128	0.6289308	Hymenoptera	Camponotus	BOLD:AAN2976	84	3.3794165
OTU-5	GMPJA10129-21	BIOUG66563-D03	0.16892128	0.6289308	Hymenoptera	Camponotus	BOLD:AAN2976	84	3.3794165
OTU-5	GMPJA10157-21	BIOUG66563-F07	0.16892128	0.6289308	Hymenoptera	Camponotus	BOLD:AAN2976	84	3.3794165
OTU-5	GMPJA10158-21	BIOUG66563-F08	0.16892128	0.6289308	Hymenoptera	Camponotus	BOLD:AAN2976	84	3.3794165
OTU-5	GMPJA10159-21	BIOUG66563-F09	0.16892128	0.6289308	Hymenoptera	Camponotus	BOLD:AAN2976	84	3.3794165
OTU-5	GMPJA10160-21	BIOUG66563-F10	0.16892128	0.6289308	Hymenoptera	Camponotus	BOLD:AAN2976	84	3.3794165
OTU-5	GMPJA10161-21	BIOUG66563-F11	0.16892128	0.6289308	Hymenoptera	Camponotus	BOLD:AAN2976	84	3.3794165
OTU-6	GMPJA013-21	BIOUG58255-B01	0.12996851	0.30721965	Lepidoptera	Mythimna	BOLD:AAB5610	13	4.605263
OTU-6	GMPJA028-21	BIOUG58255-C04	0.12996851	0.30721965	Lepidoptera	Mythimna	BOLD:AAB5610	13	4.605263
OTU-6	GMPJA2916-21	BIOUG58255-F06	0.12996851	0.30721965	Lepidoptera	Mythimna	BOLD:AAB5610	13	4.605263
OTU-6	GMPJA2917-21	BIOUG58255-F07	0.12996851	0.30721965	Lepidoptera	Mythimna	BOLD:AAB5610	13	4.605263
OTU-6	GMPJA2919-21	BIOUG58255-F09	0.12996851	0.30721965	Lepidoptera	Mythimna	BOLD:AAB5610	13	4.605263
OTU-6	GMPJA2920-21	BIOUG58255-F10	0.12996851	0.30721965	Lepidoptera	Mythimna	BOLD:AAB5610	13	4.605263
OTU-6	GMPJA2924-21	BIOUG58255-G02	0.12996851	0.30721965	Lepidoptera	Mythimna	BOLD:AAB5610	13	4.605263
OTU-6	GMPJA2926-21	BIOUG58255-G04	0.12996851	0.30721965	Lepidoptera	Mythimna	BOLD:AAB5610	13	4.605263
OTU-6	GMPJA2927-21	BIOUG58255-G05	0.12996851	0.30721965	Lepidoptera	Mythimna	BOLD:AAB5610	13	4.605263
OTU-6	GMPJA2928-21	BIOUG58255-G06	0.12996851	0.30721965	Lepidoptera	Mythimna	BOLD:AAB5610	13	4.605263
OTU-6	GMPJA2929-21	BIOUG58255-G07	0.12996851	0.30721965	Lepidoptera	Mythimna	BOLD:AAB5610	13	4.605263
OTU-6	GMPJA2932-21	BIOUG58255-G10	0.12996851	0.30721965	Lepidoptera	Mythimna	BOLD:AAB5610	13	4.605263
OTU-6	GMPJA2933-21	BIOUG58255-G11	0.12996851	0.30721965	Lepidoptera	Mythimna	BOLD:AAB5610	13	4.605263
OTU-7	GMPJA014-21	BIOUG58255-B02	0.21783386	0.6144393	Hymenoptera	Lipolexis	BOLD:ABX2030	11	13.517666
OTU-7	GMPJA295-21	BIOUG65658-E08	0.21783386	0.6144393	Hymenoptera	Lipolexis	BOLD:ABX2030	11	13.517666
OTU-7	GMPJA572-21	BIOUG65661-D12	0.21783386	0.6144393	Hymenoptera	Lipolexis	BOLD:ABX2030	11	13.517666
OTU-7	GMPJA589-21	BIOUG65661-F05	0.21783386	0.6144393	Hymenoptera	Lipolexis	BOLD:ABX2030	11	13.517666
OTU-7	GMPJA2813-21	BIOUG65685-A09	0.21783386	0.6144393	Hymenoptera	Lipolexis	BOLD:ABX2030	11	13.517666
OTU-7	GMPJA2834-21	BIOUG65685-C06	0.21783386	0.6144393	Hymenoptera	Lipolexis	BOLD:ABX2030	11	13.517666
OTU-7	GMPJA2872-21	BIOUG65685-F08	0.21783386	0.6144393	Hymenoptera	Lipolexis	BOLD:ABX2030	11	13.517666
OTU-7	GMPJA2874-21	BIOUG65685-F10	0.21783386	0.6144393	Hymenoptera	Lipolexis	BOLD:ABX2030	11	13.517666
OTU-7	GMPJA9710-21	BIOUG66655-F10	0.21783386	0.6144393	Hymenoptera	Lipolexis	BOLD:ABX2030	11	13.517666
OTU-7	GMPJA9901-21	BIOUG66657-F11	0.21783386	0.6144393	Hymenoptera	Lipolexis	BOLD:ABX2030	11	13.517666
OTU-7	GMPJA10694-21	BIOUG70237-C09	0.21783386	0.6144393	Hymenoptera	Lipolexis	BOLD:ABX2030	11	13.517666
OTU-8	GMPJA018-21	BIOUG58255-B06	0.93896717	0.93896717	Diptera	Sepedon sphegea	BOLD:AAZ4279	2	16.129032
OTU-8	GMPJA8877-21	BIOUG63985-E12	0.93896717	0.93896717	Diptera	Sepedon sphegea	BOLD:AAZ4279	2	16.129032
OTU-9	GMPJA022-21	BIOUG58255-B10	0	0	Hymenoptera	Camponotus	BOLD:AAQ0512	1	3.3794165
OTU-10	GMPJA023-21	BIOUG58255-B11	0.77285695	1.5360984	Diptera	Dacinae	BOLD:AAA5439	4	13.824884
OTU-10	GMPJA5208-21	BIOUG66608-G06	0.77285695	1.5360984	Diptera	Dacinae	BOLD:AAA5439	4	13.824884
OTU-10	GMPJA8646-21	BIOUG66645-A01	0.77285695	1.5360984	Diptera	Dacinae	BOLD:AAA5439	4	13.824884
OTU-10	GMPJA10105-21	BIOUG66563-B03	0.77285695	1.5360984	Diptera	Dacinae	BOLD:AAA5439	4	13.824884
OTU-11	GMPJA029-21	BIOUG58255-C05	0	0	Lepidoptera	Lepidoptera		1	18.465229
OTU-12	GMPJA030-21	BIOUG58255-C06	0	0	Lepidoptera	Trichoplusia ni	BOLD:AAC3410	1	5.837174
OTU-13	GMPJA032-21	BIOUG58255-C08	0	0	Hymenoptera	Liris subtessellatus	BOLD:AAO1510	1	11.367127
OTU-14	GMPJA033-21	BIOUG58255-C09	0.77875036	1.8518518	Hymenoptera	Polistinae	BOLD:ACA6666	7	17.438272
OTU-14	GMPJA034-21	BIOUG58255-C10	0.77875036	1.8518518	Hymenoptera	Polistinae	BOLD:ACA6666	7	17.438272
OTU-14	GMPJA035-21	BIOUG58255-C11	0.77875036	1.8518518	Hymenoptera	Polistinae	BOLD:ACA6666	7	17.438272
OTU-14	GMPJA8847-21	BIOUG63985-C06	0.77875036	1.8518518	Hymenoptera	Polistinae	BOLD:ACA6666	7	17.438272
OTU-14	GMPJA9474-21	BIOUG66653-B12	0.77875036	1.8518518	Hymenoptera	Polistinae	BOLD:ACA6666	7	17.438272
OTU-14	GMPJA10098-21	BIOUG63985-B04	0.77875036	1.8518518	Hymenoptera	Polistinae	BOLD:ACA6666	7	17.438272
OTU-14	GMPJA10099-21	BIOUG63985-B05	0.77875036	1.8518518	Hymenoptera	Polistinae	BOLD:ACA6666	7	17.438272
OTU-15	GMPJA036-21	BIOUG58255-C12	0.15360983	0.15360983	Hymenoptera	Ichneumoninae	BOLD:AAQ0502	2	14.897579
OTU-15	GMPJA2829-21	BIOUG65685-C01	0.15360983	0.15360983	Hymenoptera	Ichneumoninae	BOLD:AAQ0502	2	14.897579
OTU-16	GMPJA040-21	BIOUG58255-D04	0.08057055	0.7680492	Diptera	Lispe assimilis	BOLD:AAZ1114	39	7.198748
OTU-16	GMPJA182-21	BIOUG65657-D02	0.08057055	0.7680492	Diptera	Lispe assimilis	BOLD:AAZ1114	39	7.198748
OTU-16	GMPJA230-21	BIOUG65657-H02	0.08057055	0.7680492	Diptera	Lispe assimilis	BOLD:AAZ1114	39	7.198748
OTU-16	GMPJA751-21	BIOUG65663-D01	0.08057055	0.7680492	Diptera	Lispe assimilis	BOLD:AAZ1114	39	7.198748
OTU-16	GMPJA928-21	BIOUG65665-B12	0.08057055	0.7680492	Diptera	Lispe assimilis	BOLD:AAZ1114	39	7.198748
OTU-16	GMPJA2045-21	BIOUG65677-A01	0.08057055	0.7680492	Diptera	Lispe assimilis	BOLD:AAZ1114	39	7.198748
OTU-16	GMPJA2163-21	BIOUG65678-B12	0.08057055	0.7680492	Diptera	Lispe assimilis	BOLD:AAZ1114	39	7.198748
OTU-16	GMPJA2496-21	BIOUG65681-F12	0.08057055	0.7680492	Diptera	Lispe assimilis	BOLD:AAZ1114	39	7.198748
OTU-16	GMPJA2756-21	BIOUG65684-D11	0.08057055	0.7680492	Diptera	Lispe assimilis	BOLD:AAZ1114	39	7.198748
OTU-16	GMPJA2914-21	BIOUG58255-F04	0.08057055	0.7680492	Diptera	Lispe assimilis	BOLD:AAZ1114	39	7.198748
OTU-16	GMPJA3053-21	BIOUG65687-B01	0.08057055	0.7680492	Diptera	Lispe assimilis	BOLD:AAZ1114	39	7.198748
OTU-16	GMPJA3088-21	BIOUG65687-D12	0.08057055	0.7680492	Diptera	Lispe assimilis	BOLD:AAZ1114	39	7.198748
OTU-16	GMPJA3136-21	BIOUG65688-A01	0.08057055	0.7680492	Diptera	Lispe assimilis	BOLD:AAZ1114	39	7.198748
OTU-16	GMPJA3231-21	BIOUG65689-A01	0.08057055	0.7680492	Diptera	Lispe assimilis	BOLD:AAZ1114	39	7.198748
OTU-16	GMPJA3450-21	BIOUG65691-C06	0.08057055	0.7680492	Diptera	Lispe assimilis	BOLD:AAZ1114	39	7.198748
OTU-16	GMPJA3493-21	BIOUG65691-G01	0.08057055	0.7680492	Diptera	Lispe assimilis	BOLD:AAZ1114	39	7.198748
OTU-16	GMPJA3516-21	BIOUG65692-A01	0.08057055	0.7680492	Diptera	Lispe assimilis	BOLD:AAZ1114	39	7.198748
OTU-16	GMPJA3611-21	BIOUG65693-A01	0.08057055	0.7680492	Diptera	Lispe assimilis	BOLD:AAZ1114	39	7.198748
OTU-16	GMPJA3622-21	BIOUG65693-A12	0.08057055	0.7680492	Diptera	Lispe assimilis	BOLD:AAZ1114	39	7.198748
OTU-16	GMPJA4097-21	BIOUG65698-A12	0.08057055	0.7680492	Diptera	Lispe assimilis	BOLD:AAZ1114	39	7.198748
OTU-16	GMPJA4366-21	BIOUG65700-H07	0.08057055	0.7680492	Diptera	Lispe assimilis	BOLD:AAZ1114	39	7.198748
OTU-16	GMPJA4436-21	BIOUG66601-F06	0.08057055	0.7680492	Diptera	Lispe assimilis	BOLD:AAZ1114	39	7.198748
OTU-16	GMPJA4513-21	BIOUG66602-D12	0.08057055	0.7680492	Diptera	Lispe assimilis	BOLD:AAZ1114	39	7.198748
OTU-16	GMPJA4573-21	BIOUG66603-B01	0.08057055	0.7680492	Diptera	Lispe assimilis	BOLD:AAZ1114	39	7.198748
OTU-16	GMPJA4865-21	BIOUG63984-B08	0.08057055	0.7680492	Hymenoptera	Hymenoptera		39	7.198748
OTU-16	GMPJA5368-21	BIOUG66610-D12	0.08057055	0.7680492	Diptera	Lispe assimilis	BOLD:AAZ1114	39	7.198748
OTU-16	GMPJA5576-21	BIOUG66612-F06	0.08057055	0.7680492	Diptera	Lispe assimilis	BOLD:AAZ1114	39	7.198748
OTU-16	GMPJA5582-21	BIOUG66612-F12	0.08057055	0.7680492	Diptera	Lispe assimilis	BOLD:AAZ1114	39	7.198748
OTU-16	GMPJA6189-21	BIOUG66619-B02	0.08057055	0.7680492	Diptera	Lispe assimilis	BOLD:AAZ1114	39	7.198748
OTU-16	GMPJA6508-21	BIOUG66622-D12	0.08057055	0.7680492	Diptera	Lispe assimilis	BOLD:AAZ1114	39	7.198748
OTU-16	GMPJA6661-21	BIOUG66624-A11	0.08057055	0.7680492	Diptera	Lispe assimilis	BOLD:AAZ1114	39	7.198748
OTU-16	GMPJA6716-21	BIOUG66624-F06	0.08057055	0.7680492	Diptera	Lispe assimilis	BOLD:AAZ1114	39	7.198748
OTU-16	GMPJA6731-21	BIOUG66624-G09	0.08057055	0.7680492	Diptera	Lispe assimilis	BOLD:AAZ1114	39	7.198748
OTU-16	GMPJA6746-21	BIOUG66625-A01	0.08057055	0.7680492	Diptera	Lispe assimilis	BOLD:AAZ1114	39	7.198748
OTU-16	GMPJA6806-21	BIOUG66625-F01	0.08057055	0.7680492	Diptera	Lispe assimilis	BOLD:AAZ1114	39	7.198748
OTU-16	GMPJA6840-21	BIOUG66625-H11	0.08057055	0.7680492	Diptera	Lispe assimilis	BOLD:AAZ1114	39	7.198748
OTU-16	GMPJA10091-21	BIOUG63985-A09	0.08057055	0.7680492	Diptera	Lispe assimilis	BOLD:AAZ1114	39	7.198748
OTU-16	GMPJA10112-21	BIOUG66563-B10	0.08057055	0.7680492	Diptera	Lispe assimilis	BOLD:AAZ1114	39	7.198748
OTU-16	GMPJA10114-21	BIOUG66563-B12	0.08057055	0.7680492	Diptera	Lispe assimilis	BOLD:AAZ1114	39	7.198748
OTU-17	GMPJA039-21	BIOUG58255-D03	0.20552425	0.30864197	Diptera	Eristalinus	BOLD:AAF3600	3	7.373272
OTU-17	GMPJA2910-21	BIOUG58255-E12	0.20552425	0.30864197	Diptera	Eristalinus	BOLD:AAF3600	3	7.373272
OTU-17	GMPJA4885-21	BIOUG63984-D04	0.20552425	0.30864197	Diptera	Eristalinus	BOLD:AAF3600	3	7.373272
OTU-18	GMPJA042-21	BIOUG58255-D06	0.15360983	0.15360983	Diptera	Eupeodes	BOLD:ADJ8357	2	8.294931
OTU-18	GMPJA3492-21	BIOUG65691-F12	0.15360983	0.15360983	Diptera	Eupeodes	BOLD:ADJ8357	2	8.294931
OTU-19	GMPJA041-21	BIOUG58255-D05	0.0	0.0	Diptera	Episyrphus	BOLD:AAC6833	3	8.141321
OTU-19	GMPJA524-21	BIOUG65660-H11	0.0	0.0	Diptera	Episyrphus	BOLD:AAC6833	3	8.141321
OTU-19	GMPJA1380-21	BIOUG65670-A01	0.0	0.0	Diptera	Episyrphus	BOLD:AAC6833	3	8.141321
OTU-20	GMPJA050-21	BIOUG65656-A01	0.24032444	0.62305295	Diptera	Sciaridae	BOLD:ABX1230	9	13.333334
OTU-20	GMPJA145-21	BIOUG65657-A01	0.24032444	0.62305295	Diptera	Sciaridae	BOLD:ABX1230	9	13.333334
OTU-20	GMPJA543-21	BIOUG65661-B07	0.24032444	0.62305295	Diptera	Sciaridae	BOLD:ABX1230	9	13.333334
OTU-20	GMPJA1609-21	BIOUG65672-D04	0.24032444	0.62305295	Diptera	Sciaridae	BOLD:ABX1230	9	13.333334
OTU-20	GMPJA1636-21	BIOUG65672-F07	0.24032444	0.62305295	Diptera	Sciaridae	BOLD:ABX1230	9	13.333334
OTU-20	GMPJA2170-21	BIOUG65678-C07	0.24032444	0.62305295	Diptera	Sciaridae	BOLD:ABX1230	9	13.333334
OTU-20	GMPJA3262-21	BIOUG65689-C08	0.24032444	0.62305295	Diptera	Sciaridae	BOLD:ABX1230	9	13.333334
OTU-20	GMPJA3470-21	BIOUG65691-E02	0.24032444	0.62305295	Diptera	Sciaridae	BOLD:ABX1230	9	13.333334
OTU-20	GMPJA10360-21	BIOUG70233-G07	0.24032444	0.62305295	Diptera	Sciaridae	BOLD:ABX1230	9	13.333334
OTU-21	GMPJA043-21	BIOUG58255-D07	0.047264554	0.30721965	Diptera	Syrphinae	BOLD:AAE5566	13	8.294931
OTU-21	GMPJA044-21	BIOUG58255-D08	0.047264554	0.30721965	Diptera	Syrphinae	BOLD:AAE5566	13	8.294931
OTU-21	GMPJA045-21	BIOUG58255-D09	0.047264554	0.30721965	Diptera	Syrphinae	BOLD:AAE5566	13	8.294931
OTU-21	GMPJA046-21	BIOUG58255-D10	0.047264554	0.30721965	Diptera	Syrphinae	BOLD:AAE5566	13	8.294931
OTU-21	GMPJA047-21	BIOUG58255-D11	0.047264554	0.30721965	Diptera	Syrphinae	BOLD:AAE5566	13	8.294931
OTU-21	GMPJA048-21	BIOUG58255-D12	0.047264554	0.30721965	Diptera	Syrphinae	BOLD:AAE5566	13	8.294931
OTU-21	GMPJA049-21	BIOUG58255-E01	0.047264554	0.30721965	Diptera	Syrphinae	BOLD:AAE5566	13	8.294931
OTU-21	GMPJA2233-21	BIOUG65678-H10	0.047264554	0.30721965	Diptera	Syrphinae	BOLD:AAE5566	13	8.294931
OTU-21	GMPJA2912-21	BIOUG58255-F02	0.047264554	0.30721965	Diptera	Syrphinae	BOLD:AAE5566	13	8.294931
OTU-21	GMPJA2913-21	BIOUG58255-F03	0.047264554	0.30721965	Diptera	Syrphinae	BOLD:AAE5566	13	8.294931
OTU-21	GMPJA3242-21	BIOUG65689-A12	0.047264554	0.30721965	Diptera	Syrphinae	BOLD:AAE5566	13	8.294931
OTU-21	GMPJA3498-21	BIOUG65691-G06	0.047264554	0.30721965	Diptera	Syrphinae	BOLD:AAE5566	13	8.294931
OTU-21	GMPJA3700-21	BIOUG65693-H06	0.047264554	0.30721965	Diptera	Syrphinae	BOLD:AAE5566	13	8.294931
OTU-22	GMPJA052-21	BIOUG65656-A03	0.67118394	1.5360984	Diptera	Chloropidae	BOLD:ACP4699	44	6.1443934
OTU-22	GMPJA135-21	BIOUG65656-H02	0.67118394	1.5360984	Diptera	Chloropidae	BOLD:ACP4699	44	6.1443934
OTU-22	GMPJA140-21	BIOUG65656-H07	0.67118394	1.5360984	Diptera	Chloropidae	BOLD:ACP4699	44	6.1443934
OTU-22	GMPJA158-21	BIOUG65657-B02	0.67118394	1.5360984	Diptera	Chloropidae	BOLD:ACP4699	44	6.1443934
OTU-22	GMPJA211-21	BIOUG65657-F07	0.67118394	1.5360984	Diptera	Chloropidae	BOLD:ACP4699	44	6.1443934
OTU-22	GMPJA436-21	BIOUG65660-A07	0.67118394	1.5360984	Diptera	Chloropidae	BOLD:ACP4699	44	6.1443934
OTU-22	GMPJA474-21	BIOUG65660-D09	0.67118394	1.5360984	Diptera	Chloropidae	BOLD:ACP4699	44	6.1443934
OTU-22	GMPJA2296-21	BIOUG65679-F02	0.67118394	1.5360984	Diptera	Chloropidae	BOLD:ACP4699	44	6.1443934
OTU-22	GMPJA3111-21	BIOUG65687-F11	0.67118394	1.5360984	Diptera	Chloropidae	BOLD:ACP4699	44	6.1443934
OTU-22	GMPJA3204-21	BIOUG65688-F09	0.67118394	1.5360984	Diptera	Chloropidae	BOLD:ACP4699	44	6.1443934
OTU-22	GMPJA3671-21	BIOUG65693-F01	0.67118394	1.5360984	Diptera	Chloropidae	BOLD:ACP4699	44	6.1443934
OTU-22	GMPJA4105-21	BIOUG65698-B08	0.67118394	1.5360984	Diptera	Chloropidae	BOLD:ACP4699	44	6.1443934
OTU-22	GMPJA4153-21	BIOUG65698-F08	0.67118394	1.5360984	Diptera	Chloropidae	BOLD:ACP4699	44	6.1443934
OTU-22	GMPJA4271-21	BIOUG65699-H07	0.67118394	1.5360984	Diptera	Chloropidae	BOLD:ACP4699	44	6.1443934
OTU-22	GMPJA5173-21	BIOUG66608-D07	0.67118394	1.5360984	Diptera	Chloropidae	BOLD:ACP4699	44	6.1443934
OTU-22	GMPJA5199-21	BIOUG66608-F09	0.67118394	1.5360984	Diptera	Chloropidae	BOLD:ACP4699	44	6.1443934
OTU-22	GMPJA5354-21	BIOUG66610-C10	0.67118394	1.5360984	Diptera	Chloropidae	BOLD:ACP4699	44	6.1443934
OTU-22	GMPJA5430-21	BIOUG66611-B03	0.67118394	1.5360984	Diptera	Chloropidae	BOLD:ACP4699	44	6.1443934
OTU-22	GMPJA5559-21	BIOUG66612-E01	0.67118394	1.5360984	Diptera	Chloropidae	BOLD:ACP4699	44	6.1443934
OTU-22	GMPJA7240-21	BIOUG66630-B08	0.67118394	1.5360984	Diptera	Chloropidae	BOLD:ACP4699	44	6.1443934
OTU-22	GMPJA7267-21	BIOUG66630-D11	0.67118394	1.5360984	Diptera	Chloropidae	BOLD:ACP4699	44	6.1443934
OTU-22	GMPJA7388-21	BIOUG66631-G01	0.67118394	1.5360984	Diptera	Chloropidae	BOLD:ACP4699	44	6.1443934
OTU-22	GMPJA7517-21	BIOUG66633-A12	0.67118394	1.5360984	Diptera	Chloropidae	BOLD:ACP4699	44	6.1443934
OTU-22	GMPJA7545-21	BIOUG66633-D04	0.67118394	1.5360984	Diptera	Chloropidae	BOLD:ACP4699	44	6.1443934
OTU-22	GMPJA7747-21	BIOUG66635-E04	0.67118394	1.5360984	Diptera	Chloropidae	BOLD:ACP4699	44	6.1443934
OTU-22	GMPJA7758-21	BIOUG66635-F03	0.67118394	1.5360984	Diptera	Chloropidae	BOLD:ACP4699	44	6.1443934
OTU-22	GMPJA7977-21	BIOUG66637-H08	0.67118394	1.5360984	Diptera	Chloropidae	BOLD:ACP4699	44	6.1443934
OTU-22	GMPJA8112-21	BIOUG66639-D01	0.67118394	1.5360984	Diptera	Chloropidae	BOLD:ACP4699	44	6.1443934
OTU-22	GMPJA8131-21	BIOUG66639-E08	0.67118394	1.5360984	Diptera	Chloropidae	BOLD:ACP4699	44	6.1443934
OTU-22	GMPJA8157-21	BIOUG66639-G10	0.67118394	1.5360984	Diptera	Chloropidae	BOLD:ACP4699	44	6.1443934
OTU-22	GMPJA8227-21	BIOUG66640-E09	0.67118394	1.5360984	Diptera	Chloropidae	BOLD:ACP4699	44	6.1443934
OTU-22	GMPJA8301-21	BIOUG66641-C12	0.67118394	1.5360984	Diptera	Chloropidae	BOLD:ACP4699	44	6.1443934
OTU-22	GMPJA8338-21	BIOUG66641-G01	0.67118394	1.5360984	Diptera	Chloropidae	BOLD:ACP4699	44	6.1443934
OTU-22	GMPJA8415-21	BIOUG66642-E07	0.67118394	1.5360984	Diptera	Chloropidae	BOLD:ACP4699	44	6.1443934
OTU-22	GMPJA8437-21	BIOUG66642-G05	0.67118394	1.5360984	Diptera	Chloropidae	BOLD:ACP4699	44	6.1443934
OTU-22	GMPJA8514-21	BIOUG66643-E11	0.67118394	1.5360984	Diptera	Chloropidae	BOLD:ACP4699	44	6.1443934
OTU-22	GMPJA8699-21	BIOUG66645-E06	0.67118394	1.5360984	Diptera	Chloropidae	BOLD:ACP4699	44	6.1443934
OTU-22	GMPJA8709-21	BIOUG66645-F04	0.67118394	1.5360984	Diptera	Chloropidae	BOLD:ACP4699	44	6.1443934
OTU-22	GMPJA8772-21	BIOUG66646-C08	0.67118394	1.5360984	Diptera	Chloropidae	BOLD:ACP4699	44	6.1443934
OTU-22	GMPJA10262-21	BIOUG70232-G04	0.67118394	1.5360984	Diptera	Chloropidae	BOLD:ACP4699	44	6.1443934
OTU-22	GMPJA10322-21	BIOUG70233-D05	0.67118394	1.5360984	Diptera	Chloropidae	BOLD:ACP4699	44	6.1443934
OTU-22	GMPJA10337-21	BIOUG70233-E08	0.67118394	1.5360984	Diptera	Chloropidae	BOLD:ACP4699	44	6.1443934
OTU-22	GMPJA10579-21	BIOUG70236-B01	0.67118394	1.5360984	Diptera	Chloropidae	BOLD:ACP4699	44	6.1443934
OTU-22	GMPJA10663-21	BIOUG70237-A02	0.67118394	1.5360984	Diptera	Chloropidae	BOLD:ACP4699	44	6.1443934
OTU-23	GMPJA051-21	BIOUG65656-A02	0.12735271	0.6144393	Diptera	Forcipomyia	BOLD:ABX4360	49	10.445469
OTU-23	GMPJA066-21	BIOUG65656-B05	0.12735271	0.6144393	Diptera	Forcipomyia	BOLD:ABX4360	49	10.445469
OTU-23	GMPJA095-21	BIOUG65656-D10	0.12735271	0.6144393	Diptera	Forcipomyia	BOLD:ABX4360	49	10.445469
OTU-23	GMPJA207-21	BIOUG65657-F03	0.12735271	0.6144393	Diptera	Forcipomyia	BOLD:ABX4360	49	10.445469
OTU-23	GMPJA212-21	BIOUG65657-F08	0.12735271	0.6144393	Diptera	Forcipomyia	BOLD:ABX4360	49	10.445469
OTU-23	GMPJA341-21	BIOUG65659-A07	0.12735271	0.6144393	Diptera	Forcipomyia	BOLD:ABX4360	49	10.445469
OTU-23	GMPJA390-21	BIOUG65659-E08	0.12735271	0.6144393	Diptera	Forcipomyia	BOLD:ABX4360	49	10.445469
OTU-23	GMPJA397-21	BIOUG65659-F03	0.12735271	0.6144393	Diptera	Forcipomyia	BOLD:ABX4360	49	10.445469
OTU-23	GMPJA417-21	BIOUG65659-G11	0.12735271	0.6144393	Diptera	Forcipomyia	BOLD:ABX4360	49	10.445469
OTU-23	GMPJA445-21	BIOUG65660-B04	0.12735271	0.6144393	Diptera	Forcipomyia	BOLD:ABX4360	49	10.445469
OTU-23	GMPJA448-21	BIOUG65660-B07	0.12735271	0.6144393	Diptera	Forcipomyia	BOLD:ABX4360	49	10.445469
OTU-23	GMPJA463-21	BIOUG65660-C10	0.12735271	0.6144393	Diptera	Forcipomyia	BOLD:ABX4360	49	10.445469
OTU-23	GMPJA504-21	BIOUG65660-G03	0.12735271	0.6144393	Diptera	Forcipomyia	BOLD:ABX4360	49	10.445469
OTU-23	GMPJA512-21	BIOUG65660-G11	0.12735271	0.6144393	Diptera	Forcipomyia	BOLD:ABX4360	49	10.445469
OTU-23	GMPJA646-21	BIOUG65662-C03	0.12735271	0.6144393	Diptera	Forcipomyia	BOLD:ABX4360	49	10.445469
OTU-23	GMPJA652-21	BIOUG65662-C09	0.12735271	0.6144393	Diptera	Forcipomyia	BOLD:ABX4360	49	10.445469
OTU-23	GMPJA718-21	BIOUG65663-A04	0.12735271	0.6144393	Diptera	Forcipomyia	BOLD:ABX4360	49	10.445469
OTU-23	GMPJA966-21	BIOUG65665-F02	0.12735271	0.6144393	Diptera	Forcipomyia	BOLD:ABX4360	49	10.445469
OTU-23	GMPJA981-21	BIOUG65665-G05	0.12735271	0.6144393	Diptera	Forcipomyia	BOLD:ABX4360	49	10.445469
OTU-23	GMPJA993-21	BIOUG65665-H05	0.12735271	0.6144393	Diptera	Forcipomyia	BOLD:ABX4360	49	10.445469
OTU-23	GMPJA1056-21	BIOUG65666-E09	0.12735271	0.6144393	Diptera	Forcipomyia	BOLD:ABX4360	49	10.445469
OTU-23	GMPJA1073-21	BIOUG65666-G02	0.12735271	0.6144393	Diptera	Forcipomyia	BOLD:ABX4360	49	10.445469
OTU-23	GMPJA1406-21	BIOUG65670-C03	0.12735271	0.6144393	Diptera	Forcipomyia	BOLD:ABX4360	49	10.445469
OTU-23	GMPJA1559-21	BIOUG65671-H01	0.12735271	0.6144393	Diptera	Forcipomyia	BOLD:ABX4360	49	10.445469
OTU-23	GMPJA1564-21	BIOUG65671-H06	0.12735271	0.6144393	Diptera	Forcipomyia	BOLD:ABX4360	49	10.445469
OTU-23	GMPJA1606-21	BIOUG65672-D01	0.12735271	0.6144393	Diptera	Forcipomyia	BOLD:ABX4360	49	10.445469
OTU-23	GMPJA1697-21	BIOUG65673-C09	0.12735271	0.6144393	Diptera	Forcipomyia	BOLD:ABX4360	49	10.445469
OTU-23	GMPJA2060-21	BIOUG65677-B04	0.12735271	0.6144393	Diptera	Forcipomyia	BOLD:ABX4360	49	10.445469
OTU-23	GMPJA2173-21	BIOUG65678-C10	0.12735271	0.6144393	Diptera	Forcipomyia	BOLD:ABX4360	49	10.445469
OTU-23	GMPJA2205-21	BIOUG65678-F06	0.12735271	0.6144393	Diptera	Forcipomyia	BOLD:ABX4360	49	10.445469
OTU-23	GMPJA2371-21	BIOUG65680-D06	0.12735271	0.6144393	Diptera	Forcipomyia	BOLD:ABX4360	49	10.445469
OTU-23	GMPJA3926-21	BIOUG65696-C07	0.12735271	0.6144393	Diptera	Forcipomyia	BOLD:ABX4360	49	10.445469
OTU-23	GMPJA7406-21	BIOUG66631-H07	0.12735271	0.6144393	Diptera	Forcipomyia	BOLD:ABX4360	49	10.445469
OTU-23	GMPJA7480-21	BIOUG66632-F10	0.12735271	0.6144393	Diptera	Forcipomyia	BOLD:ABX4360	49	10.445469
OTU-23	GMPJA7580-21	BIOUG66633-G03	0.12735271	0.6144393	Diptera	Forcipomyia	BOLD:ABX4360	49	10.445469
OTU-23	GMPJA7670-21	BIOUG66634-F10	0.12735271	0.6144393	Diptera	Forcipomyia	BOLD:ABX4360	49	10.445469
OTU-23	GMPJA7688-21	BIOUG66634-H04	0.12735271	0.6144393	Diptera	Forcipomyia	BOLD:ABX4360	49	10.445469
OTU-23	GMPJA7780-21	BIOUG66635-H01	0.12735271	0.6144393	Diptera	Forcipomyia	BOLD:ABX4360	49	10.445469
OTU-23	GMPJA7838-21	BIOUG66636-D12	0.12735271	0.6144393	Diptera	Forcipomyia	BOLD:ABX4360	49	10.445469
OTU-23	GMPJA8143-21	BIOUG66639-F08	0.12735271	0.6144393	Diptera	Forcipomyia	BOLD:ABX4360	49	10.445469
OTU-23	GMPJA8263-21	BIOUG66640-H09	0.12735271	0.6144393	Diptera	Forcipomyia	BOLD:ABX4360	49	10.445469
OTU-23	GMPJA8282-21	BIOUG66641-B05	0.12735271	0.6144393	Diptera	Forcipomyia	BOLD:ABX4360	49	10.445469
OTU-23	GMPJA8299-21	BIOUG66641-C10	0.12735271	0.6144393	Diptera	Forcipomyia	BOLD:ABX4360	49	10.445469
OTU-23	GMPJA8322-21	BIOUG66641-E09	0.12735271	0.6144393	Diptera	Forcipomyia	BOLD:ABX4360	49	10.445469
OTU-23	GMPJA8351-21	BIOUG66641-H02	0.12735271	0.6144393	Diptera	Forcipomyia	BOLD:ABX4360	49	10.445469
OTU-23	GMPJA8484-21	BIOUG66643-C05	0.12735271	0.6144393	Diptera	Forcipomyia	BOLD:ABX4360	49	10.445469
OTU-23	GMPJA8518-21	BIOUG66643-F03	0.12735271	0.6144393	Diptera	Forcipomyia	BOLD:ABX4360	49	10.445469
OTU-23	GMPJA8770-21	BIOUG66646-C06	0.12735271	0.6144393	Diptera	Forcipomyia	BOLD:ABX4360	49	10.445469
OTU-23	GMPJA10614-21	BIOUG70236-D12	0.12735271	0.6144393	Diptera	Forcipomyia	BOLD:ABX4360	49	10.445469
OTU-24	GMPJA053-21	BIOUG65656-A04	0.362812	0.7680492	Diptera	Chloropidae	BOLD:ACG0916	15	3.8402457
OTU-24	GMPJA221-21	BIOUG65657-G05	0.362812	0.7680492	Diptera	Chloropidae	BOLD:ACG0916	15	3.8402457
OTU-24	GMPJA367-21	BIOUG65659-C09	0.362812	0.7680492	Diptera	Chloropidae	BOLD:ACG0916	15	3.8402457
OTU-24	GMPJA1850-21	BIOUG65674-H07	0.362812	0.7680492	Diptera	Chloropidae	BOLD:ACG0916	15	3.8402457
OTU-24	GMPJA1909-21	BIOUG65675-E07	0.362812	0.7680492	Diptera	Chloropidae	BOLD:ACG0916	15	3.8402457
OTU-24	GMPJA1917-21	BIOUG65675-F03	0.362812	0.7680492	Diptera	Chloropidae	BOLD:ACG0916	15	3.8402457
OTU-24	GMPJA2137-21	BIOUG65677-H09	0.362812	0.7680492	Diptera	Chloropidae	BOLD:ACG0916	15	3.8402457
OTU-24	GMPJA2217-21	BIOUG65678-G06	0.362812	0.7680492	Diptera	Chloropidae	BOLD:ACG0916	15	3.8402457
OTU-24	GMPJA2513-21	BIOUG65681-H05	0.362812	0.7680492	Diptera	Chloropidae	BOLD:ACG0916	15	3.8402457
OTU-24	GMPJA5080-21	BIOUG66607-D09	0.362812	0.7680492	Diptera	Chloropidae	BOLD:ACG0916	15	3.8402457
OTU-24	GMPJA5201-21	BIOUG66608-F11	0.362812	0.7680492	Diptera	Chloropidae	BOLD:ACG0916	15	3.8402457
OTU-24	GMPJA5252-21	BIOUG66609-C03	0.362812	0.7680492	Diptera	Chloropidae	BOLD:ACG0916	15	3.8402457
OTU-24	GMPJA5271-21	BIOUG66609-D10	0.362812	0.7680492	Diptera	Chloropidae	BOLD:ACG0916	15	3.8402457
OTU-24	GMPJA8300-21	BIOUG66641-C11	0.362812	0.7680492	Diptera	Chloropidae	BOLD:ACG0916	15	3.8402457
OTU-24	GMPJA10573-21	BIOUG70236-A07	0.362812	0.7680492	Diptera	Chloropidae	BOLD:ACG0916	15	3.8402457
OTU-25	GMPJA056-21	BIOUG65656-A07	0	0	Diptera	Agromyzidae	BOLD:ABX2135	1	12.442396
OTU-26	GMPJA055-21	BIOUG65656-A06	1.7214397	1.7214397	Diptera	Ephydridae	BOLD:ABX6211	2	11.059908
OTU-26	GMPJA6759-21	BIOUG66625-B02	1.7214397	1.7214397	Diptera	Ephydridae	BOLD:ABX6211	2	11.059908
OTU-27	GMPJA060-21	BIOUG65656-A11	0.16349354	3.3478894	Diptera	Scatella	BOLD:ACZ6583	302	2.2222223
OTU-27	GMPJA062-21	BIOUG65656-B01	0.16349354	3.3478894	Diptera	Scatella	BOLD:ACZ6583	302	2.2222223
OTU-27	GMPJA078-21	BIOUG65656-C05	0.16349354	3.3478894	Diptera	Scatella	BOLD:ACZ6583	302	2.2222223
OTU-27	GMPJA134-21	BIOUG65656-H01	0.16349354	3.3478894	Diptera	Scatella	BOLD:ACZ6583	302	2.2222223
OTU-27	GMPJA137-21	BIOUG65656-H04	0.16349354	3.3478894	Diptera	Scatella	BOLD:ACZ6583	302	2.2222223
OTU-27	GMPJA165-21	BIOUG65657-B09	0.16349354	3.3478894	Diptera	Scatella	BOLD:ACZ6583	302	2.2222223
OTU-27	GMPJA189-21	BIOUG65657-D09	0.16349354	3.3478894	Diptera	Scatella	BOLD:ACZ6583	302	2.2222223
OTU-27	GMPJA213-21	BIOUG65657-F09	0.16349354	3.3478894	Diptera	Scatella	BOLD:ACZ6583	302	2.2222223
OTU-27	GMPJA358-21	BIOUG65659-B12	0.16349354	3.3478894	Diptera	Scatella	BOLD:ACZ6583	302	2.2222223
OTU-27	GMPJA362-21	BIOUG65659-C04	0.16349354	3.3478894	Diptera	Scatella	BOLD:ACZ6583	302	2.2222223
OTU-27	GMPJA426-21	BIOUG65659-H08	0.16349354	3.3478894	Diptera	Scatella	BOLD:ACZ6583	302	2.2222223
OTU-27	GMPJA442-21	BIOUG65660-B01	0.16349354	3.3478894	Diptera	Scatella	BOLD:ACZ6583	302	2.2222223
OTU-27	GMPJA457-21	BIOUG65660-C04	0.16349354	3.3478894	Diptera	Scatella	BOLD:ACZ6583	302	2.2222223
OTU-27	GMPJA499-21	BIOUG65660-F10	0.16349354	3.3478894	Diptera	Scatella	BOLD:ACZ6583	302	2.2222223
OTU-27	GMPJA526-21	BIOUG65661-A02	0.16349354	3.3478894	Diptera	Scatella	BOLD:ACZ6583	302	2.2222223
OTU-27	GMPJA620-21	BIOUG65662-A01	0.16349354	3.3478894	Diptera	Scatella	BOLD:ACZ6583	302	2.2222223
OTU-27	GMPJA628-21	BIOUG65662-A09	0.16349354	3.3478894	Diptera	Scatella	BOLD:ACZ6583	302	2.2222223
OTU-27	GMPJA630-21	BIOUG65662-A11	0.16349354	3.3478894	Diptera	Scatella	BOLD:ACZ6583	302	2.2222223
OTU-27	GMPJA632-21	BIOUG65662-B01	0.16349354	3.3478894	Diptera	Scatella	BOLD:ACZ6583	302	2.2222223
OTU-27	GMPJA635-21	BIOUG65662-B04	0.16349354	3.3478894	Diptera	Scatella	BOLD:ACZ6583	302	2.2222223
OTU-27	GMPJA637-21	BIOUG65662-B06	0.16349354	3.3478894	Diptera	Scatella	BOLD:ACZ6583	302	2.2222223
OTU-27	GMPJA643-21	BIOUG65662-B12	0.16349354	3.3478894	Diptera	Scatella	BOLD:ACZ6583	302	2.2222223
OTU-27	GMPJA649-21	BIOUG65662-C06	0.16349354	3.3478894	Diptera	Scatella	BOLD:ACZ6583	302	2.2222223
OTU-27	GMPJA650-21	BIOUG65662-C07	0.16349354	3.3478894	Diptera	Scatella	BOLD:ACZ6583	302	2.2222223
OTU-27	GMPJA653-21	BIOUG65662-C10	0.16349354	3.3478894	Diptera	Scatella	BOLD:ACZ6583	302	2.2222223
OTU-27	GMPJA654-21	BIOUG65662-C11	0.16349354	3.3478894	Diptera	Scatella	BOLD:ACZ6583	302	2.2222223
OTU-27	GMPJA659-21	BIOUG65662-D04	0.16349354	3.3478894	Diptera	Scatella	BOLD:ACZ6583	302	2.2222223
OTU-27	GMPJA661-21	BIOUG65662-D06	0.16349354	3.3478894	Diptera	Scatella	BOLD:ACZ6583	302	2.2222223
OTU-27	GMPJA663-21	BIOUG65662-D08	0.16349354	3.3478894	Diptera	Scatella	BOLD:ACZ6583	302	2.2222223
OTU-27	GMPJA665-21	BIOUG65662-D10	0.16349354	3.3478894	Diptera	Scatella	BOLD:ACZ6583	302	2.2222223
OTU-27	GMPJA668-21	BIOUG65662-E01	0.16349354	3.3478894	Diptera	Scatella	BOLD:ACZ6583	302	2.2222223
OTU-27	GMPJA669-21	BIOUG65662-E02	0.16349354	3.3478894	Diptera	Scatella	BOLD:ACZ6583	302	2.2222223
OTU-27	GMPJA670-21	BIOUG65662-E03	0.16349354	3.3478894	Diptera	Scatella	BOLD:ACZ6583	302	2.2222223
OTU-27	GMPJA671-21	BIOUG65662-E04	0.16349354	3.3478894	Diptera	Scatella	BOLD:ACZ6583	302	2.2222223
OTU-27	GMPJA674-21	BIOUG65662-E07	0.16349354	3.3478894	Diptera	Scatella	BOLD:ACZ6583	302	2.2222223
OTU-27	GMPJA676-21	BIOUG65662-E09	0.16349354	3.3478894	Diptera	Scatella	BOLD:ACZ6583	302	2.2222223
OTU-27	GMPJA683-21	BIOUG65662-F04	0.16349354	3.3478894	Diptera	Scatella	BOLD:ACZ6583	302	2.2222223
OTU-27	GMPJA685-21	BIOUG65662-F06	0.16349354	3.3478894	Diptera	Scatella	BOLD:ACZ6583	302	2.2222223
OTU-27	GMPJA699-21	BIOUG65662-G08	0.16349354	3.3478894	Diptera	Scatella	BOLD:ACZ6583	302	2.2222223
OTU-27	GMPJA700-21	BIOUG65662-G09	0.16349354	3.3478894	Diptera	Scatella	BOLD:ACZ6583	302	2.2222223
OTU-27	GMPJA703-21	BIOUG65662-G12	0.16349354	3.3478894	Diptera	Scatella	BOLD:ACZ6583	302	2.2222223
OTU-27	GMPJA704-21	BIOUG65662-H01	0.16349354	3.3478894	Diptera	Scatella	BOLD:ACZ6583	302	2.2222223
OTU-27	GMPJA707-21	BIOUG65662-H04	0.16349354	3.3478894	Diptera	Scatella	BOLD:ACZ6583	302	2.2222223
OTU-27	GMPJA709-21	BIOUG65662-H06	0.16349354	3.3478894	Diptera	Scatella	BOLD:ACZ6583	302	2.2222223
OTU-27	GMPJA710-21	BIOUG65662-H07	0.16349354	3.3478894	Diptera	Scatella	BOLD:ACZ6583	302	2.2222223
OTU-27	GMPJA712-21	BIOUG65662-H09	0.16349354	3.3478894	Diptera	Scatella	BOLD:ACZ6583	302	2.2222223
OTU-27	GMPJA713-21	BIOUG65662-H10	0.16349354	3.3478894	Diptera	Scatella	BOLD:ACZ6583	302	2.2222223
OTU-27	GMPJA719-21	BIOUG65663-A05	0.16349354	3.3478894	Diptera	Scatella	BOLD:ACZ6583	302	2.2222223
OTU-27	GMPJA720-21	BIOUG65663-A06	0.16349354	3.3478894	Diptera	Scatella	BOLD:ACZ6583	302	2.2222223
OTU-27	GMPJA726-21	BIOUG65663-A12	0.16349354	3.3478894	Diptera	Scatella	BOLD:ACZ6583	302	2.2222223
OTU-27	GMPJA731-21	BIOUG65663-B05	0.16349354	3.3478894	Diptera	Scatella	BOLD:ACZ6583	302	2.2222223
OTU-27	GMPJA734-21	BIOUG65663-B08	0.16349354	3.3478894	Diptera	Scatella	BOLD:ACZ6583	302	2.2222223
OTU-27	GMPJA735-21	BIOUG65663-B09	0.16349354	3.3478894	Diptera	Scatella	BOLD:ACZ6583	302	2.2222223
OTU-27	GMPJA746-21	BIOUG65663-C08	0.16349354	3.3478894	Diptera	Scatella	BOLD:ACZ6583	302	2.2222223
OTU-27	GMPJA765-21	BIOUG65663-E03	0.16349354	3.3478894	Diptera	Scatella	BOLD:ACZ6583	302	2.2222223
OTU-27	GMPJA824-21	BIOUG65664-B03	0.16349354	3.3478894	Hemiptera	Hemiptera		302	2.2222223
OTU-27	GMPJA888-21	BIOUG65664-G07	0.16349354	3.3478894		Arachnida		302	2.2222223
OTU-27	GMPJA906-21	BIOUG65665-A02	0.16349354	3.3478894	Diptera	Scatella	BOLD:ACZ6583	302	2.2222223
OTU-27	GMPJA908-21	BIOUG65665-A04	0.16349354	3.3478894	Diptera	Scatella	BOLD:ACZ6583	302	2.2222223
OTU-27	GMPJA911-21	BIOUG65665-A07	0.16349354	3.3478894	Diptera	Scatella	BOLD:ACZ6583	302	2.2222223
OTU-27	GMPJA912-21	BIOUG65665-A08	0.16349354	3.3478894	Diptera	Scatella	BOLD:ACZ6583	302	2.2222223
OTU-27	GMPJA914-21	BIOUG65665-A10	0.16349354	3.3478894	Diptera	Scatella	BOLD:ACZ6583	302	2.2222223
OTU-27	GMPJA923-21	BIOUG65665-B07	0.16349354	3.3478894	Diptera	Scatella	BOLD:ACZ6583	302	2.2222223
OTU-27	GMPJA924-21	BIOUG65665-B08	0.16349354	3.3478894	Diptera	Scatella	BOLD:ACZ6583	302	2.2222223
OTU-27	GMPJA925-21	BIOUG65665-B09	0.16349354	3.3478894	Diptera	Scatella	BOLD:ACZ6583	302	2.2222223
OTU-27	GMPJA926-21	BIOUG65665-B10	0.16349354	3.3478894	Diptera	Scatella	BOLD:ACZ6583	302	2.2222223
OTU-27	GMPJA927-21	BIOUG65665-B11	0.16349354	3.3478894	Diptera	Scatella	BOLD:ACZ6583	302	2.2222223
OTU-27	GMPJA929-21	BIOUG65665-C01	0.16349354	3.3478894	Diptera	Scatella	BOLD:ACZ6583	302	2.2222223
OTU-27	GMPJA933-21	BIOUG65665-C05	0.16349354	3.3478894	Diptera	Scatella	BOLD:ACZ6583	302	2.2222223
OTU-27	GMPJA935-21	BIOUG65665-C07	0.16349354	3.3478894	Diptera	Scatella	BOLD:ACZ6583	302	2.2222223
OTU-27	GMPJA936-21	BIOUG65665-C08	0.16349354	3.3478894	Diptera	Scatella	BOLD:ACZ6583	302	2.2222223
OTU-27	GMPJA937-21	BIOUG65665-C09	0.16349354	3.3478894	Diptera	Scatella	BOLD:ACZ6583	302	2.2222223
OTU-27	GMPJA938-21	BIOUG65665-C10	0.16349354	3.3478894	Diptera	Scatella	BOLD:ACZ6583	302	2.2222223
OTU-27	GMPJA939-21	BIOUG65665-C11	0.16349354	3.3478894	Diptera	Scatella	BOLD:ACZ6583	302	2.2222223
OTU-27	GMPJA943-21	BIOUG65665-D03	0.16349354	3.3478894	Diptera	Scatella	BOLD:ACZ6583	302	2.2222223
OTU-27	GMPJA944-21	BIOUG65665-D04	0.16349354	3.3478894	Diptera	Scatella	BOLD:ACZ6583	302	2.2222223
OTU-27	GMPJA945-21	BIOUG65665-D05	0.16349354	3.3478894	Diptera	Scatella	BOLD:ACZ6583	302	2.2222223
OTU-27	GMPJA949-21	BIOUG65665-D09	0.16349354	3.3478894	Diptera	Scatella	BOLD:ACZ6583	302	2.2222223
OTU-27	GMPJA950-21	BIOUG65665-D10	0.16349354	3.3478894	Diptera	Scatella	BOLD:ACZ6583	302	2.2222223
OTU-27	GMPJA955-21	BIOUG65665-E03	0.16349354	3.3478894	Diptera	Scatella	BOLD:ACZ6583	302	2.2222223
OTU-27	GMPJA956-21	BIOUG65665-E04	0.16349354	3.3478894	Diptera	Scatella	BOLD:ACZ6583	302	2.2222223
OTU-27	GMPJA959-21	BIOUG65665-E07	0.16349354	3.3478894	Diptera	Scatella	BOLD:ACZ6583	302	2.2222223
OTU-27	GMPJA961-21	BIOUG65665-E09	0.16349354	3.3478894	Diptera	Scatella	BOLD:ACZ6583	302	2.2222223
OTU-27	GMPJA963-21	BIOUG65665-E11	0.16349354	3.3478894	Diptera	Scatella	BOLD:ACZ6583	302	2.2222223
OTU-27	GMPJA965-21	BIOUG65665-F01	0.16349354	3.3478894	Diptera	Scatella	BOLD:ACZ6583	302	2.2222223
OTU-27	GMPJA968-21	BIOUG65665-F04	0.16349354	3.3478894	Diptera	Scatella	BOLD:ACZ6583	302	2.2222223
OTU-27	GMPJA969-21	BIOUG65665-F05	0.16349354	3.3478894	Diptera	Scatella	BOLD:ACZ6583	302	2.2222223
OTU-27	GMPJA970-21	BIOUG65665-F06	0.16349354	3.3478894	Diptera	Scatella	BOLD:ACZ6583	302	2.2222223
OTU-27	GMPJA971-21	BIOUG65665-F07	0.16349354	3.3478894	Diptera	Scatella	BOLD:ACZ6583	302	2.2222223
OTU-27	GMPJA973-21	BIOUG65665-F09	0.16349354	3.3478894	Diptera	Scatella	BOLD:ACZ6583	302	2.2222223
OTU-27	GMPJA974-21	BIOUG65665-F10	0.16349354	3.3478894	Diptera	Scatella	BOLD:ACZ6583	302	2.2222223
OTU-27	GMPJA975-21	BIOUG65665-F11	0.16349354	3.3478894	Diptera	Scatella	BOLD:ACZ6583	302	2.2222223
OTU-27	GMPJA980-21	BIOUG65665-G04	0.16349354	3.3478894	Diptera	Scatella	BOLD:ACZ6583	302	2.2222223
OTU-27	GMPJA982-21	BIOUG65665-G06	0.16349354	3.3478894	Diptera	Scatella	BOLD:ACZ6583	302	2.2222223
OTU-27	GMPJA984-21	BIOUG65665-G08	0.16349354	3.3478894	Diptera	Scatella	BOLD:ACZ6583	302	2.2222223
OTU-27	GMPJA991-21	BIOUG65665-H03	0.16349354	3.3478894	Diptera	Scatella	BOLD:ACZ6583	302	2.2222223
OTU-27	GMPJA992-21	BIOUG65665-H04	0.16349354	3.3478894	Diptera	Scatella	BOLD:ACZ6583	302	2.2222223
OTU-27	GMPJA994-21	BIOUG65665-H06	0.16349354	3.3478894	Diptera	Scatella	BOLD:ACZ6583	302	2.2222223
OTU-27	GMPJA995-21	BIOUG65665-H07	0.16349354	3.3478894	Diptera	Scatella	BOLD:ACZ6583	302	2.2222223
OTU-27	GMPJA996-21	BIOUG65665-H08	0.16349354	3.3478894	Diptera	Scatella	BOLD:ACZ6583	302	2.2222223
OTU-27	GMPJA997-21	BIOUG65665-H09	0.16349354	3.3478894	Diptera	Scatella	BOLD:ACZ6583	302	2.2222223
OTU-27	GMPJA998-21	BIOUG65665-H10	0.16349354	3.3478894	Diptera	Scatella	BOLD:ACZ6583	302	2.2222223
OTU-27	GMPJA1000-21	BIOUG65666-A01	0.16349354	3.3478894	Diptera	Scatella	BOLD:ACZ6583	302	2.2222223
OTU-27	GMPJA1004-21	BIOUG65666-A05	0.16349354	3.3478894	Diptera	Scatella	BOLD:ACZ6583	302	2.2222223
OTU-27	GMPJA1005-21	BIOUG65666-A06	0.16349354	3.3478894	Diptera	Scatella	BOLD:ACZ6583	302	2.2222223
OTU-27	GMPJA1006-21	BIOUG65666-A07	0.16349354	3.3478894	Diptera	Scatella	BOLD:ACZ6583	302	2.2222223
OTU-27	GMPJA1007-21	BIOUG65666-A08	0.16349354	3.3478894	Diptera	Scatella	BOLD:ACZ6583	302	2.2222223
OTU-27	GMPJA1008-21	BIOUG65666-A09	0.16349354	3.3478894	Diptera	Scatella	BOLD:ACZ6583	302	2.2222223
OTU-27	GMPJA1013-21	BIOUG65666-B02	0.16349354	3.3478894	Diptera	Scatella	BOLD:ACZ6583	302	2.2222223
OTU-27	GMPJA1015-21	BIOUG65666-B04	0.16349354	3.3478894	Diptera	Scatella	BOLD:ACZ6583	302	2.2222223
OTU-27	GMPJA1016-21	BIOUG65666-B05	0.16349354	3.3478894	Diptera	Scatella	BOLD:ACZ6583	302	2.2222223
OTU-27	GMPJA1018-21	BIOUG65666-B07	0.16349354	3.3478894	Diptera	Scatella	BOLD:ACZ6583	302	2.2222223
OTU-27	GMPJA1020-21	BIOUG65666-B09	0.16349354	3.3478894	Diptera	Scatella	BOLD:ACZ6583	302	2.2222223
OTU-27	GMPJA1021-21	BIOUG65666-B10	0.16349354	3.3478894	Diptera	Scatella	BOLD:ACZ6583	302	2.2222223
OTU-27	GMPJA1022-21	BIOUG65666-B11	0.16349354	3.3478894	Diptera	Scatella	BOLD:ACZ6583	302	2.2222223
OTU-27	GMPJA1025-21	BIOUG65666-C02	0.16349354	3.3478894	Diptera	Scatella	BOLD:ACZ6583	302	2.2222223
OTU-27	GMPJA1026-21	BIOUG65666-C03	0.16349354	3.3478894	Diptera	Scatella	BOLD:ACZ6583	302	2.2222223
OTU-27	GMPJA1028-21	BIOUG65666-C05	0.16349354	3.3478894	Diptera	Scatella	BOLD:ACZ6583	302	2.2222223
OTU-27	GMPJA1032-21	BIOUG65666-C09	0.16349354	3.3478894	Diptera	Scatella	BOLD:ACZ6583	302	2.2222223
OTU-27	GMPJA1034-21	BIOUG65666-C11	0.16349354	3.3478894	Diptera	Scatella	BOLD:ACZ6583	302	2.2222223
OTU-27	GMPJA1039-21	BIOUG65666-D04	0.16349354	3.3478894	Diptera	Scatella	BOLD:ACZ6583	302	2.2222223
OTU-27	GMPJA1042-21	BIOUG65666-D07	0.16349354	3.3478894	Diptera	Scatella	BOLD:ACZ6583	302	2.2222223
OTU-27	GMPJA1046-21	BIOUG65666-D11	0.16349354	3.3478894	Diptera	Scatella	BOLD:ACZ6583	302	2.2222223
OTU-27	GMPJA1049-21	BIOUG65666-E02	0.16349354	3.3478894	Diptera	Scatella	BOLD:ACZ6583	302	2.2222223
OTU-27	GMPJA1052-21	BIOUG65666-E05	0.16349354	3.3478894	Diptera	Scatella	BOLD:ACZ6583	302	2.2222223
OTU-27	GMPJA1054-21	BIOUG65666-E07	0.16349354	3.3478894	Diptera	Scatella	BOLD:ACZ6583	302	2.2222223
OTU-27	GMPJA1055-21	BIOUG65666-E08	0.16349354	3.3478894	Diptera	Scatella	BOLD:ACZ6583	302	2.2222223
OTU-27	GMPJA1057-21	BIOUG65666-E10	0.16349354	3.3478894	Diptera	Scatella	BOLD:ACZ6583	302	2.2222223
OTU-27	GMPJA1058-21	BIOUG65666-E11	0.16349354	3.3478894	Diptera	Scatella	BOLD:ACZ6583	302	2.2222223
OTU-27	GMPJA1061-21	BIOUG65666-F02	0.16349354	3.3478894	Diptera	Scatella	BOLD:ACZ6583	302	2.2222223
OTU-27	GMPJA1062-21	BIOUG65666-F03	0.16349354	3.3478894	Diptera	Scatella	BOLD:ACZ6583	302	2.2222223
OTU-27	GMPJA1064-21	BIOUG65666-F05	0.16349354	3.3478894	Diptera	Scatella	BOLD:ACZ6583	302	2.2222223
OTU-27	GMPJA1066-21	BIOUG65666-F07	0.16349354	3.3478894	Diptera	Scatella	BOLD:ACZ6583	302	2.2222223
OTU-27	GMPJA1067-21	BIOUG65666-F08	0.16349354	3.3478894	Diptera	Scatella	BOLD:ACZ6583	302	2.2222223
OTU-27	GMPJA1069-21	BIOUG65666-F10	0.16349354	3.3478894	Diptera	Scatella	BOLD:ACZ6583	302	2.2222223
OTU-27	GMPJA1070-21	BIOUG65666-F11	0.16349354	3.3478894	Diptera	Scatella	BOLD:ACZ6583	302	2.2222223
OTU-27	GMPJA1075-21	BIOUG65666-G04	0.16349354	3.3478894	Diptera	Scatella	BOLD:ACZ6583	302	2.2222223
OTU-27	GMPJA1079-21	BIOUG65666-G08	0.16349354	3.3478894	Diptera	Scatella	BOLD:ACZ6583	302	2.2222223
OTU-27	GMPJA1081-21	BIOUG65666-G10	0.16349354	3.3478894	Diptera	Scatella	BOLD:ACZ6583	302	2.2222223
OTU-27	GMPJA1082-21	BIOUG65666-G11	0.16349354	3.3478894	Diptera	Scatella	BOLD:ACZ6583	302	2.2222223
OTU-27	GMPJA1085-21	BIOUG65666-H02	0.16349354	3.3478894	Diptera	Scatella	BOLD:ACZ6583	302	2.2222223
OTU-27	GMPJA1086-21	BIOUG65666-H03	0.16349354	3.3478894	Diptera	Scatella	BOLD:ACZ6583	302	2.2222223
OTU-27	GMPJA1087-21	BIOUG65666-H04	0.16349354	3.3478894	Diptera	Scatella	BOLD:ACZ6583	302	2.2222223
OTU-27	GMPJA1091-21	BIOUG65666-H08	0.16349354	3.3478894	Diptera	Scatella	BOLD:ACZ6583	302	2.2222223
OTU-27	GMPJA1092-21	BIOUG65666-H09	0.16349354	3.3478894	Diptera	Scatella	BOLD:ACZ6583	302	2.2222223
OTU-27	GMPJA1093-21	BIOUG65666-H10	0.16349354	3.3478894	Diptera	Scatella	BOLD:ACZ6583	302	2.2222223
OTU-27	GMPJA1096-21	BIOUG65667-A02	0.16349354	3.3478894	Diptera	Scatella	BOLD:ACZ6583	302	2.2222223
OTU-27	GMPJA1097-21	BIOUG65667-A03	0.16349354	3.3478894	Diptera	Scatella	BOLD:ACZ6583	302	2.2222223
OTU-27	GMPJA1098-21	BIOUG65667-A04	0.16349354	3.3478894	Diptera	Scatella	BOLD:ACZ6583	302	2.2222223
OTU-27	GMPJA1100-21	BIOUG65667-A06	0.16349354	3.3478894	Diptera	Scatella	BOLD:ACZ6583	302	2.2222223
OTU-27	GMPJA1101-21	BIOUG65667-A07	0.16349354	3.3478894	Diptera	Scatella	BOLD:ACZ6583	302	2.2222223
OTU-27	GMPJA1105-21	BIOUG65667-A11	0.16349354	3.3478894	Diptera	Scatella	BOLD:ACZ6583	302	2.2222223
OTU-27	GMPJA1108-21	BIOUG65667-B02	0.16349354	3.3478894	Diptera	Scatella	BOLD:ACZ6583	302	2.2222223
OTU-27	GMPJA1109-21	BIOUG65667-B03	0.16349354	3.3478894	Diptera	Scatella	BOLD:ACZ6583	302	2.2222223
OTU-27	GMPJA1110-21	BIOUG65667-B04	0.16349354	3.3478894	Diptera	Scatella	BOLD:ACZ6583	302	2.2222223
OTU-27	GMPJA1113-21	BIOUG65667-B07	0.16349354	3.3478894	Diptera	Scatella	BOLD:ACZ6583	302	2.2222223
OTU-27	GMPJA1114-21	BIOUG65667-B08	0.16349354	3.3478894	Diptera	Scatella	BOLD:ACZ6583	302	2.2222223
OTU-27	GMPJA1116-21	BIOUG65667-B10	0.16349354	3.3478894	Diptera	Scatella	BOLD:ACZ6583	302	2.2222223
OTU-27	GMPJA1122-21	BIOUG65667-C04	0.16349354	3.3478894	Diptera	Scatella	BOLD:ACZ6583	302	2.2222223
OTU-27	GMPJA1123-21	BIOUG65667-C05	0.16349354	3.3478894	Diptera	Scatella	BOLD:ACZ6583	302	2.2222223
OTU-27	GMPJA1126-21	BIOUG65667-C08	0.16349354	3.3478894	Diptera	Scatella	BOLD:ACZ6583	302	2.2222223
OTU-27	GMPJA1127-21	BIOUG65667-C09	0.16349354	3.3478894	Diptera	Scatella	BOLD:ACZ6583	302	2.2222223
OTU-27	GMPJA1128-21	BIOUG65667-C10	0.16349354	3.3478894	Diptera	Scatella	BOLD:ACZ6583	302	2.2222223
OTU-27	GMPJA1132-21	BIOUG65667-D02	0.16349354	3.3478894	Diptera	Scatella	BOLD:ACZ6583	302	2.2222223
OTU-27	GMPJA1133-21	BIOUG65667-D03	0.16349354	3.3478894	Diptera	Scatella	BOLD:ACZ6583	302	2.2222223
OTU-27	GMPJA1134-21	BIOUG65667-D04	0.16349354	3.3478894	Diptera	Scatella	BOLD:ACZ6583	302	2.2222223
OTU-27	GMPJA1137-21	BIOUG65667-D07	0.16349354	3.3478894	Diptera	Scatella	BOLD:ACZ6583	302	2.2222223
OTU-27	GMPJA1142-21	BIOUG65667-D12	0.16349354	3.3478894	Diptera	Scatella	BOLD:ACZ6583	302	2.2222223
OTU-27	GMPJA1143-21	BIOUG65667-E01	0.16349354	3.3478894	Diptera	Scatella	BOLD:ACZ6583	302	2.2222223
OTU-27	GMPJA1144-21	BIOUG65667-E02	0.16349354	3.3478894	Diptera	Scatella	BOLD:ACZ6583	302	2.2222223
OTU-27	GMPJA1146-21	BIOUG65667-E04	0.16349354	3.3478894	Diptera	Scatella	BOLD:ACZ6583	302	2.2222223
OTU-27	GMPJA1147-21	BIOUG65667-E05	0.16349354	3.3478894	Diptera	Scatella	BOLD:ACZ6583	302	2.2222223
OTU-27	GMPJA1149-21	BIOUG65667-E07	0.16349354	3.3478894	Diptera	Scatella	BOLD:ACZ6583	302	2.2222223
OTU-27	GMPJA1151-21	BIOUG65667-E09	0.16349354	3.3478894	Diptera	Scatella	BOLD:ACZ6583	302	2.2222223
OTU-27	GMPJA1158-21	BIOUG65667-F04	0.16349354	3.3478894	Diptera	Scatella	BOLD:ACZ6583	302	2.2222223
OTU-27	GMPJA1159-21	BIOUG65667-F05	0.16349354	3.3478894	Diptera	Scatella	BOLD:ACZ6583	302	2.2222223
OTU-27	GMPJA1161-21	BIOUG65667-F07	0.16349354	3.3478894	Diptera	Scatella	BOLD:ACZ6583	302	2.2222223
OTU-27	GMPJA1164-21	BIOUG65667-F10	0.16349354	3.3478894	Diptera	Scatella	BOLD:ACZ6583	302	2.2222223
OTU-27	GMPJA1165-21	BIOUG65667-F11	0.16349354	3.3478894	Diptera	Scatella	BOLD:ACZ6583	302	2.2222223
OTU-27	GMPJA1170-21	BIOUG65667-G04	0.16349354	3.3478894	Diptera	Scatella	BOLD:ACZ6583	302	2.2222223
OTU-27	GMPJA1173-21	BIOUG65667-G07	0.16349354	3.3478894	Diptera	Scatella	BOLD:ACZ6583	302	2.2222223
OTU-27	GMPJA1175-21	BIOUG65667-G09	0.16349354	3.3478894	Diptera	Scatella	BOLD:ACZ6583	302	2.2222223
OTU-27	GMPJA1176-21	BIOUG65667-G10	0.16349354	3.3478894	Diptera	Scatella	BOLD:ACZ6583	302	2.2222223
OTU-27	GMPJA1178-21	BIOUG65667-G12	0.16349354	3.3478894	Diptera	Scatella	BOLD:ACZ6583	302	2.2222223
OTU-27	GMPJA1179-21	BIOUG65667-H01	0.16349354	3.3478894	Diptera	Scatella	BOLD:ACZ6583	302	2.2222223
OTU-27	GMPJA1180-21	BIOUG65667-H02	0.16349354	3.3478894	Diptera	Scatella	BOLD:ACZ6583	302	2.2222223
OTU-27	GMPJA1181-21	BIOUG65667-H03	0.16349354	3.3478894	Diptera	Scatella	BOLD:ACZ6583	302	2.2222223
OTU-27	GMPJA1182-21	BIOUG65667-H04	0.16349354	3.3478894	Diptera	Scatella	BOLD:ACZ6583	302	2.2222223
OTU-27	GMPJA1183-21	BIOUG65667-H05	0.16349354	3.3478894	Diptera	Scatella	BOLD:ACZ6583	302	2.2222223
OTU-27	GMPJA1184-21	BIOUG65667-H06	0.16349354	3.3478894	Diptera	Scatella	BOLD:ACZ6583	302	2.2222223
OTU-27	GMPJA1185-21	BIOUG65667-H07	0.16349354	3.3478894	Diptera	Scatella	BOLD:ACZ6583	302	2.2222223
OTU-27	GMPJA1186-21	BIOUG65667-H08	0.16349354	3.3478894	Diptera	Scatella	BOLD:ACZ6583	302	2.2222223
OTU-27	GMPJA1187-21	BIOUG65667-H09	0.16349354	3.3478894	Diptera	Scatella	BOLD:ACZ6583	302	2.2222223
OTU-27	GMPJA1189-21	BIOUG65667-H11	0.16349354	3.3478894	Diptera	Scatella	BOLD:ACZ6583	302	2.2222223
OTU-27	GMPJA1190-21	BIOUG65668-A01	0.16349354	3.3478894	Diptera	Scatella	BOLD:ACZ6583	302	2.2222223
OTU-27	GMPJA1191-21	BIOUG65668-A02	0.16349354	3.3478894	Diptera	Scatella	BOLD:ACZ6583	302	2.2222223
OTU-27	GMPJA1193-21	BIOUG65668-A04	0.16349354	3.3478894	Diptera	Scatella	BOLD:ACZ6583	302	2.2222223
OTU-27	GMPJA1196-21	BIOUG65668-A07	0.16349354	3.3478894	Diptera	Scatella	BOLD:ACZ6583	302	2.2222223
OTU-27	GMPJA1201-21	BIOUG65668-A12	0.16349354	3.3478894	Diptera	Scatella	BOLD:ACZ6583	302	2.2222223
OTU-27	GMPJA1295-21	BIOUG65669-A11	0.16349354	3.3478894	Diptera	Scatella	BOLD:ACZ6583	302	2.2222223
OTU-27	GMPJA1318-21	BIOUG65669-C10	0.16349354	3.3478894	Diptera	Scatella	BOLD:ACZ6583	302	2.2222223
OTU-27	GMPJA1325-21	BIOUG65669-D05	0.16349354	3.3478894	Diptera	Scatella	BOLD:ACZ6583	302	2.2222223
OTU-27	GMPJA1339-21	BIOUG65669-E07	0.16349354	3.3478894	Diptera	Scatella	BOLD:ACZ6583	302	2.2222223
OTU-27	GMPJA1358-21	BIOUG65669-G02	0.16349354	3.3478894	Diptera	Scatella	BOLD:ACZ6583	302	2.2222223
OTU-27	GMPJA1373-21	BIOUG65669-H05	0.16349354	3.3478894	Diptera	Scatella	BOLD:ACZ6583	302	2.2222223
OTU-27	GMPJA1411-21	BIOUG65670-C08	0.16349354	3.3478894	Diptera	Scatella	BOLD:ACZ6583	302	2.2222223
OTU-27	GMPJA1418-21	BIOUG65670-D03	0.16349354	3.3478894	Diptera	Scatella	BOLD:ACZ6583	302	2.2222223
OTU-27	GMPJA1421-21	BIOUG65670-D06	0.16349354	3.3478894	Diptera	Scatella	BOLD:ACZ6583	302	2.2222223
OTU-27	GMPJA1438-21	BIOUG65670-E11	0.16349354	3.3478894	Diptera	Scatella	BOLD:ACZ6583	302	2.2222223
OTU-27	GMPJA1440-21	BIOUG65670-F01	0.16349354	3.3478894	Diptera	Scatella	BOLD:ACZ6583	302	2.2222223
OTU-27	GMPJA1444-21	BIOUG65670-F05	0.16349354	3.3478894	Diptera	Scatella	BOLD:ACZ6583	302	2.2222223
OTU-27	GMPJA1476-21	BIOUG65671-A02	0.16349354	3.3478894	Diptera	Scatella	BOLD:ACZ6583	302	2.2222223
OTU-27	GMPJA1507-21	BIOUG65671-C09	0.16349354	3.3478894	Diptera	Scatella	BOLD:ACZ6583	302	2.2222223
OTU-27	GMPJA1509-21	BIOUG65671-C11	0.16349354	3.3478894	Diptera	Scatella	BOLD:ACZ6583	302	2.2222223
OTU-27	GMPJA1525-21	BIOUG65671-E03	0.16349354	3.3478894	Diptera	Scatella	BOLD:ACZ6583	302	2.2222223
OTU-27	GMPJA1535-21	BIOUG65671-F01	0.16349354	3.3478894	Diptera	Scatella	BOLD:ACZ6583	302	2.2222223
OTU-27	GMPJA1536-21	BIOUG65671-F02	0.16349354	3.3478894	Diptera	Scatella	BOLD:ACZ6583	302	2.2222223
OTU-27	GMPJA1538-21	BIOUG65671-F04	0.16349354	3.3478894	Diptera	Scatella	BOLD:ACZ6583	302	2.2222223
OTU-27	GMPJA1541-21	BIOUG65671-F07	0.16349354	3.3478894	Diptera	Scatella	BOLD:ACZ6583	302	2.2222223
OTU-27	GMPJA1544-21	BIOUG65671-F10	0.16349354	3.3478894	Diptera	Scatella	BOLD:ACZ6583	302	2.2222223
OTU-27	GMPJA1551-21	BIOUG65671-G05	0.16349354	3.3478894	Diptera	Scatella	BOLD:ACZ6583	302	2.2222223
OTU-27	GMPJA1553-21	BIOUG65671-G07	0.16349354	3.3478894	Diptera	Scatella	BOLD:ACZ6583	302	2.2222223
OTU-27	GMPJA1574-21	BIOUG65672-A05	0.16349354	3.3478894	Diptera	Scatella	BOLD:ACZ6583	302	2.2222223
OTU-27	GMPJA1583-21	BIOUG65672-B02	0.16349354	3.3478894	Diptera	Scatella	BOLD:ACZ6583	302	2.2222223
OTU-27	GMPJA1585-21	BIOUG65672-B04	0.16349354	3.3478894	Diptera	Scatella	BOLD:ACZ6583	302	2.2222223
OTU-27	GMPJA1591-21	BIOUG65672-B10	0.16349354	3.3478894	Diptera	Scatella	BOLD:ACZ6583	302	2.2222223
OTU-27	GMPJA1611-21	BIOUG65672-D06	0.16349354	3.3478894	Diptera	Scatella	BOLD:ACZ6583	302	2.2222223
OTU-27	GMPJA1634-21	BIOUG65672-F05	0.16349354	3.3478894	Diptera	Scatella	BOLD:ACZ6583	302	2.2222223
OTU-27	GMPJA1654-21	BIOUG65672-H01	0.16349354	3.3478894	Diptera	Scatella	BOLD:ACZ6583	302	2.2222223
OTU-27	GMPJA1682-21	BIOUG65673-B06	0.16349354	3.3478894	Diptera	Scatella	BOLD:ACZ6583	302	2.2222223
OTU-27	GMPJA1714-21	BIOUG65673-E02	0.16349354	3.3478894	Diptera	Scatella	BOLD:ACZ6583	302	2.2222223
OTU-27	GMPJA1722-21	BIOUG65673-E10	0.16349354	3.3478894	Diptera	Scatella	BOLD:ACZ6583	302	2.2222223
OTU-27	GMPJA1734-21	BIOUG65673-F10	0.16349354	3.3478894	Diptera	Scatella	BOLD:ACZ6583	302	2.2222223
OTU-27	GMPJA1749-21	BIOUG65673-H01	0.16349354	3.3478894	Diptera	Scatella	BOLD:ACZ6583	302	2.2222223
OTU-27	GMPJA1778-21	BIOUG65674-B07	0.16349354	3.3478894	Diptera	Scatella	BOLD:ACZ6583	302	2.2222223
OTU-27	GMPJA1802-21	BIOUG65674-D07	0.16349354	3.3478894	Diptera	Scatella	BOLD:ACZ6583	302	2.2222223
OTU-27	GMPJA1813-21	BIOUG65674-E06	0.16349354	3.3478894	Diptera	Scatella	BOLD:ACZ6583	302	2.2222223
OTU-27	GMPJA1820-21	BIOUG65674-F01	0.16349354	3.3478894	Diptera	Scatella	BOLD:ACZ6583	302	2.2222223
OTU-27	GMPJA1828-21	BIOUG65674-F09	0.16349354	3.3478894	Diptera	Scatella	BOLD:ACZ6583	302	2.2222223
OTU-27	GMPJA1870-21	BIOUG65675-B04	0.16349354	3.3478894	Diptera	Scatella	BOLD:ACZ6583	302	2.2222223
OTU-27	GMPJA1872-21	BIOUG65675-B06	0.16349354	3.3478894	Diptera	Scatella	BOLD:ACZ6583	302	2.2222223
OTU-27	GMPJA1873-21	BIOUG65675-B07	0.16349354	3.3478894	Diptera	Scatella	BOLD:ACZ6583	302	2.2222223
OTU-27	GMPJA1907-21	BIOUG65675-E05	0.16349354	3.3478894	Diptera	Scatella	BOLD:ACZ6583	302	2.2222223
OTU-27	GMPJA1920-21	BIOUG65675-F06	0.16349354	3.3478894	Diptera	Scatella	BOLD:ACZ6583	302	2.2222223
OTU-27	GMPJA1934-21	BIOUG65675-G08	0.16349354	3.3478894	Diptera	Scatella	BOLD:ACZ6583	302	2.2222223
OTU-27	GMPJA1945-21	BIOUG65675-H07	0.16349354	3.3478894	Diptera	Scatella	BOLD:ACZ6583	302	2.2222223
OTU-27	GMPJA1953-21	BIOUG65676-A04	0.16349354	3.3478894	Diptera	Scatella	BOLD:ACZ6583	302	2.2222223
OTU-27	GMPJA1962-21	BIOUG65676-B01	0.16349354	3.3478894	Diptera	Scatella	BOLD:ACZ6583	302	2.2222223
OTU-27	GMPJA1971-21	BIOUG65676-B10	0.16349354	3.3478894	Diptera	Scatella	BOLD:ACZ6583	302	2.2222223
OTU-27	GMPJA1975-21	BIOUG65676-C02	0.16349354	3.3478894	Diptera	Scatella	BOLD:ACZ6583	302	2.2222223
OTU-27	GMPJA1976-21	BIOUG65676-C03	0.16349354	3.3478894	Diptera	Scatella	BOLD:ACZ6583	302	2.2222223
OTU-27	GMPJA1990-21	BIOUG65676-D05	0.16349354	3.3478894	Diptera	Scatella	BOLD:ACZ6583	302	2.2222223
OTU-27	GMPJA1991-21	BIOUG65676-D06	0.16349354	3.3478894	Diptera	Scatella	BOLD:ACZ6583	302	2.2222223
OTU-27	GMPJA2017-21	BIOUG65676-F08	0.16349354	3.3478894	Diptera	Scatella	BOLD:ACZ6583	302	2.2222223
OTU-27	GMPJA2020-21	BIOUG65676-F11	0.16349354	3.3478894	Diptera	Scatella	BOLD:ACZ6583	302	2.2222223
OTU-27	GMPJA2027-21	BIOUG65676-G06	0.16349354	3.3478894	Diptera	Scatella	BOLD:ACZ6583	302	2.2222223
OTU-27	GMPJA2028-21	BIOUG65676-G07	0.16349354	3.3478894	Diptera	Scatella	BOLD:ACZ6583	302	2.2222223
OTU-27	GMPJA2051-21	BIOUG65677-A07	0.16349354	3.3478894	Diptera	Scatella	BOLD:ACZ6583	302	2.2222223
OTU-27	GMPJA2069-21	BIOUG65677-C01	0.16349354	3.3478894	Diptera	Scatella	BOLD:ACZ6583	302	2.2222223
OTU-27	GMPJA2074-21	BIOUG65677-C06	0.16349354	3.3478894	Diptera	Scatella	BOLD:ACZ6583	302	2.2222223
OTU-27	GMPJA2081-21	BIOUG65677-D01	0.16349354	3.3478894	Diptera	Scatella	BOLD:ACZ6583	302	2.2222223
OTU-27	GMPJA2115-21	BIOUG65677-F11	0.16349354	3.3478894	Diptera	Scatella	BOLD:ACZ6583	302	2.2222223
OTU-27	GMPJA2118-21	BIOUG65677-G02	0.16349354	3.3478894	Diptera	Scatella	BOLD:ACZ6583	302	2.2222223
OTU-27	GMPJA2123-21	BIOUG65677-G07	0.16349354	3.3478894	Diptera	Scatella	BOLD:ACZ6583	302	2.2222223
OTU-27	GMPJA2155-21	BIOUG65678-B04	0.16349354	3.3478894	Diptera	Scatella	BOLD:ACZ6583	302	2.2222223
OTU-27	GMPJA2158-21	BIOUG65678-B07	0.16349354	3.3478894	Diptera	Scatella	BOLD:ACZ6583	302	2.2222223
OTU-27	GMPJA2164-21	BIOUG65678-C01	0.16349354	3.3478894	Diptera	Scatella	BOLD:ACZ6583	302	2.2222223
OTU-27	GMPJA2166-21	BIOUG65678-C03	0.16349354	3.3478894	Diptera	Scatella	BOLD:ACZ6583	302	2.2222223
OTU-27	GMPJA2180-21	BIOUG65678-D05	0.16349354	3.3478894	Diptera	Scatella	BOLD:ACZ6583	302	2.2222223
OTU-27	GMPJA2185-21	BIOUG65678-D10	0.16349354	3.3478894	Diptera	Scatella	BOLD:ACZ6583	302	2.2222223
OTU-27	GMPJA2186-21	BIOUG65678-D11	0.16349354	3.3478894	Diptera	Scatella	BOLD:ACZ6583	302	2.2222223
OTU-27	GMPJA2193-21	BIOUG65678-E06	0.16349354	3.3478894	Diptera	Scatella	BOLD:ACZ6583	302	2.2222223
OTU-27	GMPJA2248-21	BIOUG65679-B02	0.16349354	3.3478894	Diptera	Scatella	BOLD:ACZ6583	302	2.2222223
OTU-27	GMPJA2259-21	BIOUG65679-C01	0.16349354	3.3478894	Diptera	Scatella	BOLD:ACZ6583	302	2.2222223
OTU-27	GMPJA2277-21	BIOUG65679-D07	0.16349354	3.3478894	Diptera	Scatella	BOLD:ACZ6583	302	2.2222223
OTU-27	GMPJA2283-21	BIOUG65679-E01	0.16349354	3.3478894	Diptera	Scatella	BOLD:ACZ6583	302	2.2222223
OTU-27	GMPJA2305-21	BIOUG65679-F11	0.16349354	3.3478894	Diptera	Scatella	BOLD:ACZ6583	302	2.2222223
OTU-27	GMPJA2365-21	BIOUG65680-C12	0.16349354	3.3478894	Diptera	Scatella	BOLD:ACZ6583	302	2.2222223
OTU-27	GMPJA2372-21	BIOUG65680-D07	0.16349354	3.3478894	Diptera	Scatella	BOLD:ACZ6583	302	2.2222223
OTU-27	GMPJA2385-21	BIOUG65680-E08	0.16349354	3.3478894	Diptera	Scatella	BOLD:ACZ6583	302	2.2222223
OTU-27	GMPJA2397-21	BIOUG65680-F08	0.16349354	3.3478894	Diptera	Scatella	BOLD:ACZ6583	302	2.2222223
OTU-27	GMPJA2409-21	BIOUG65680-G08	0.16349354	3.3478894	Diptera	Scatella	BOLD:ACZ6583	302	2.2222223
OTU-27	GMPJA2413-21	BIOUG65680-G12	0.16349354	3.3478894	Diptera	Scatella	BOLD:ACZ6583	302	2.2222223
OTU-27	GMPJA2423-21	BIOUG65680-H10	0.16349354	3.3478894	Diptera	Scatella	BOLD:ACZ6583	302	2.2222223
OTU-27	GMPJA2469-21	BIOUG65681-D09	0.16349354	3.3478894	Diptera	Scatella	BOLD:ACZ6583	302	2.2222223
OTU-27	GMPJA2472-21	BIOUG65681-D12	0.16349354	3.3478894	Diptera	Scatella	BOLD:ACZ6583	302	2.2222223
OTU-27	GMPJA2486-21	BIOUG65681-F02	0.16349354	3.3478894	Diptera	Scatella	BOLD:ACZ6583	302	2.2222223
OTU-27	GMPJA2757-21	BIOUG65684-D12	0.16349354	3.3478894	Diptera	Scatella	BOLD:ACZ6583	302	2.2222223
OTU-27	GMPJA2767-21	BIOUG65684-E10	0.16349354	3.3478894	Diptera	Scatella	BOLD:ACZ6583	302	2.2222223
OTU-27	GMPJA3106-21	BIOUG65687-F06	0.16349354	3.3478894	Diptera	Scatella	BOLD:ACZ6583	302	2.2222223
OTU-27	GMPJA3451-21	BIOUG65691-C07	0.16349354	3.3478894	Diptera	Scatella	BOLD:ACZ6583	302	2.2222223
OTU-27	GMPJA3856-21	BIOUG65695-E08	0.16349354	3.3478894	Coleoptera	Coleoptera		302	2.2222223
OTU-27	GMPJA4178-21	BIOUG65698-H09	0.16349354	3.3478894	Diptera	Scatella	BOLD:ACZ6583	302	2.2222223
OTU-27	GMPJA4187-21	BIOUG65699-A07	0.16349354	3.3478894	Diptera	Ephydrinae	BOLD:ACZ6583	302	2.2222223
OTU-27	GMPJA4243-21	BIOUG65699-F03	0.16349354	3.3478894	Diptera	Scatella	BOLD:ACZ6583	302	2.2222223
OTU-27	GMPJA4361-21	BIOUG65700-H02	0.16349354	3.3478894	Diptera	Scatella	BOLD:ACZ6583	302	2.2222223
OTU-27	GMPJA4489-21	BIOUG66602-B12	0.16349354	3.3478894	Diptera	Scatella	BOLD:ACZ6583	302	2.2222223
OTU-27	GMPJA6375-21	BIOUG66621-A10	0.16349354	3.3478894	Diptera	Scatella	BOLD:ACZ6583	302	2.2222223
OTU-27	GMPJA8313-21	BIOUG66641-D12	0.16349354	3.3478894	Diptera	Scatella	BOLD:ACZ6583	302	2.2222223
OTU-27	GMPJA8639-21	BIOUG66644-H05	0.16349354	3.3478894	Diptera	Scatella	BOLD:ACZ6583	302	2.2222223
OTU-27	GMPJA8697-21	BIOUG66645-E04	0.16349354	3.3478894	Diptera	Scatella	BOLD:ACZ6583	302	2.2222223
OTU-27	GMPJA10195-21	BIOUG70232-A09	0.16349354	3.3478894	Diptera	Scatella	BOLD:ACZ6583	302	2.2222223
OTU-28	GMPJA057-21	BIOUG65656-A08	0.67340493	1.6897082	Diptera	Megaselia	BOLD:ACA3150	63	5.100182
OTU-28	GMPJA084-21	BIOUG65656-C11	0.67340493	1.6897082	Diptera	Megaselia	BOLD:ACA3150	63	5.100182
OTU-28	GMPJA706-21	BIOUG65662-H03	0.67340493	1.6897082	Diptera	Megaselia	BOLD:ACA3150	63	5.100182
OTU-28	GMPJA1467-21	BIOUG65670-H04	0.67340493	1.6897082	Diptera	Megaselia	BOLD:ACA3150	63	5.100182
OTU-28	GMPJA2120-21	BIOUG65677-G04	0.67340493	1.6897082	Diptera	Megaselia	BOLD:ACA3150	63	5.100182
OTU-28	GMPJA2122-21	BIOUG65677-G06	0.67340493	1.6897082	Diptera	Megaselia	BOLD:ACA3150	63	5.100182
OTU-28	GMPJA2167-21	BIOUG65678-C04	0.67340493	1.6897082	Diptera	Megaselia	BOLD:ACA3150	63	5.100182
OTU-28	GMPJA3162-21	BIOUG65688-C03	0.67340493	1.6897082	Diptera	Megaselia	BOLD:ACA3150	63	5.100182
OTU-28	GMPJA3615-21	BIOUG65693-A05	0.67340493	1.6897082	Diptera	Megaselia	BOLD:ACA3150	63	5.100182
OTU-28	GMPJA3998-21	BIOUG65697-A08	0.67340493	1.6897082	Diptera	Megaselia	BOLD:ACA3150	63	5.100182
OTU-28	GMPJA4005-21	BIOUG65697-B03	0.67340493	1.6897082	Diptera	Megaselia	BOLD:ACA3150	63	5.100182
OTU-28	GMPJA4142-21	BIOUG65698-E09	0.67340493	1.6897082	Diptera	Megaselia	BOLD:ACA3150	63	5.100182
OTU-28	GMPJA4166-21	BIOUG65698-G09	0.67340493	1.6897082	Diptera	Megaselia	BOLD:ACA3150	63	5.100182
OTU-28	GMPJA4219-21	BIOUG65699-D03	0.67340493	1.6897082	Diptera	Megaselia	BOLD:ACA3150	63	5.100182
OTU-28	GMPJA4227-21	BIOUG65699-D11	0.67340493	1.6897082	Diptera	Megaselia	BOLD:ACA3150	63	5.100182
OTU-28	GMPJA4325-21	BIOUG65700-E02	0.67340493	1.6897082	Diptera	Megaselia	BOLD:ACA3150	63	5.100182
OTU-28	GMPJA4385-21	BIOUG66601-B03	0.67340493	1.6897082	Diptera	Megaselia	BOLD:ACA3150	63	5.100182
OTU-28	GMPJA4402-21	BIOUG66601-C08	0.67340493	1.6897082	Diptera	Megaselia	BOLD:ACA3150	63	5.100182
OTU-28	GMPJA5213-21	BIOUG66608-G11	0.67340493	1.6897082	Diptera	Megaselia	BOLD:ACA3150	63	5.100182
OTU-28	GMPJA5236-21	BIOUG66609-A11	0.67340493	1.6897082	Diptera	Megaselia	BOLD:ACA3150	63	5.100182
OTU-28	GMPJA5328-21	BIOUG66610-A08	0.67340493	1.6897082	Diptera	Megaselia	BOLD:ACA3150	63	5.100182
OTU-28	GMPJA5429-21	BIOUG66611-B02	0.67340493	1.6897082	Diptera	Megaselia	BOLD:ACA3150	63	5.100182
OTU-28	GMPJA5478-21	BIOUG66611-F03	0.67340493	1.6897082	Diptera	Megaselia	BOLD:ACA3150	63	5.100182
OTU-28	GMPJA5483-21	BIOUG66611-F08	0.67340493	1.6897082	Diptera	Megaselia	BOLD:ACA3150	63	5.100182
OTU-28	GMPJA5485-21	BIOUG66611-F10	0.67340493	1.6897082	Diptera	Megaselia	BOLD:ACA3150	63	5.100182
OTU-28	GMPJA5538-21	BIOUG66612-C04	0.67340493	1.6897082	Diptera	Megaselia	BOLD:ACA3150	63	5.100182
OTU-28	GMPJA5602-21	BIOUG66612-H08	0.67340493	1.6897082	Diptera	Megaselia	BOLD:ACA3150	63	5.100182
OTU-28	GMPJA6583-21	BIOUG66623-C04	0.67340493	1.6897082	Diptera	Megaselia	BOLD:ACA3150	63	5.100182
OTU-28	GMPJA6590-21	BIOUG66623-C11	0.67340493	1.6897082	Diptera	Megaselia	BOLD:ACA3150	63	5.100182
OTU-28	GMPJA6635-21	BIOUG66623-G08	0.67340493	1.6897082	Diptera	Megaselia	BOLD:ACA3150	63	5.100182
OTU-28	GMPJA6671-21	BIOUG66624-B09	0.67340493	1.6897082	Diptera	Megaselia	BOLD:ACA3150	63	5.100182
OTU-28	GMPJA6747-21	BIOUG66625-A02	0.67340493	1.6897082	Diptera	Megaselia	BOLD:ACA3150	63	5.100182
OTU-28	GMPJA6844-21	BIOUG66626-A04	0.67340493	1.6897082	Diptera	Megaselia	BOLD:ACA3150	63	5.100182
OTU-28	GMPJA7258-21	BIOUG66630-D02	0.67340493	1.6897082	Diptera	Megaselia	BOLD:ACA3150	63	5.100182
OTU-28	GMPJA7395-21	BIOUG66631-G08	0.67340493	1.6897082	Diptera	Megaselia	BOLD:ACA3150	63	5.100182
OTU-28	GMPJA7449-21	BIOUG66632-D03	0.67340493	1.6897082	Diptera	Megaselia	BOLD:ACA3150	63	5.100182
OTU-28	GMPJA7515-21	BIOUG66633-A10	0.67340493	1.6897082	Diptera	Megaselia	BOLD:ACA3150	63	5.100182
OTU-28	GMPJA7556-21	BIOUG66633-E03	0.67340493	1.6897082	Diptera	Megaselia	BOLD:ACA3150	63	5.100182
OTU-28	GMPJA7646-21	BIOUG66634-D10	0.67340493	1.6897082	Diptera	Megaselia	BOLD:ACA3150	63	5.100182
OTU-28	GMPJA7679-21	BIOUG66634-G07	0.67340493	1.6897082	Diptera	Megaselia	BOLD:ACA3150	63	5.100182
OTU-28	GMPJA7729-21	BIOUG66635-C10	0.67340493	1.6897082	Diptera	Megaselia	BOLD:ACA3150	63	5.100182
OTU-28	GMPJA7744-21	BIOUG66635-E01	0.67340493	1.6897082	Diptera	Megaselia	BOLD:ACA3150	63	5.100182
OTU-28	GMPJA7789-21	BIOUG66635-H10	0.67340493	1.6897082	Diptera	Megaselia	BOLD:ACA3150	63	5.100182
OTU-28	GMPJA7997-21	BIOUG66638-B05	0.67340493	1.6897082	Diptera	Megaselia	BOLD:ACA3150	63	5.100182
OTU-28	GMPJA8118-21	BIOUG66639-D07	0.67340493	1.6897082	Diptera	Megaselia	BOLD:ACA3150	63	5.100182
OTU-28	GMPJA8120-21	BIOUG66639-D09	0.67340493	1.6897082	Diptera	Megaselia	BOLD:ACA3150	63	5.100182
OTU-28	GMPJA8137-21	BIOUG66639-F02	0.67340493	1.6897082	Diptera	Megaselia	BOLD:ACA3150	63	5.100182
OTU-28	GMPJA8256-21	BIOUG66640-H02	0.67340493	1.6897082	Diptera	Megaselia	BOLD:ACA3150	63	5.100182
OTU-28	GMPJA8270-21	BIOUG66641-A05	0.67340493	1.6897082	Diptera	Megaselia	BOLD:ACA3150	63	5.100182
OTU-28	GMPJA8496-21	BIOUG66643-D05	0.67340493	1.6897082	Diptera	Megaselia	BOLD:ACA3150	63	5.100182
OTU-28	GMPJA8576-21	BIOUG66644-C02	0.67340493	1.6897082	Diptera	Megaselia	BOLD:ACA3150	63	5.100182
OTU-28	GMPJA8582-21	BIOUG66644-C08	0.67340493	1.6897082	Diptera	Megaselia	BOLD:ACA3150	63	5.100182
OTU-28	GMPJA8637-21	BIOUG66644-H03	0.67340493	1.6897082	Diptera	Megaselia	BOLD:ACA3150	63	5.100182
OTU-28	GMPJA8641-21	BIOUG66644-H07	0.67340493	1.6897082	Diptera	Megaselia	BOLD:ACA3150	63	5.100182
OTU-28	GMPJA8689-21	BIOUG66645-D08	0.67340493	1.6897082	Diptera	Megaselia	BOLD:ACA3150	63	5.100182
OTU-28	GMPJA8691-21	BIOUG66645-D10	0.67340493	1.6897082	Diptera	Megaselia	BOLD:ACA3150	63	5.100182
OTU-28	GMPJA8706-21	BIOUG66645-F01	0.67340493	1.6897082	Diptera	Megaselia	BOLD:ACA3150	63	5.100182
OTU-28	GMPJA8712-21	BIOUG66645-F07	0.67340493	1.6897082	Diptera	Megaselia	BOLD:ACA3150	63	5.100182
OTU-28	GMPJA8730-21	BIOUG66645-H01	0.67340493	1.6897082	Diptera	Megaselia	BOLD:ACA3150	63	5.100182
OTU-28	GMPJA8752-21	BIOUG66646-A12	0.67340493	1.6897082	Diptera	Megaselia	BOLD:ACA3150	63	5.100182
OTU-28	GMPJA10253-21	BIOUG70232-F07	0.67340493	1.6897082	Diptera	Megaselia	BOLD:ACA3150	63	5.100182
OTU-28	GMPJA10618-21	BIOUG70236-E04	0.67340493	1.6897082	Diptera	Megaselia	BOLD:ACA3150	63	5.100182
OTU-28	GMPJA10638-21	BIOUG70236-F12	0.67340493	1.6897082	Diptera	Megaselia	BOLD:ACA3150	63	5.100182
OTU-29	GMPJA063-21	BIOUG65656-B02	0.77986556	1.843318	Diptera	Anatrichus	BOLD:ACV2691	14	2.777778
OTU-29	GMPJA177-21	BIOUG65657-C09	0.77986556	1.843318	Diptera	Anatrichus	BOLD:ACV2691	14	2.777778
OTU-29	GMPJA5391-21	BIOUG66610-F11	0.77986556	1.843318	Diptera	Anatrichus	BOLD:ACV2691	14	2.777778
OTU-29	GMPJA7244-21	BIOUG66630-B12	0.77986556	1.843318	Diptera	Anatrichus	BOLD:ACV2691	14	2.777778
OTU-29	GMPJA7281-21	BIOUG66630-F01	0.77986556	1.843318	Diptera	Anatrichus	BOLD:ACV2691	14	2.777778
OTU-29	GMPJA7980-21	BIOUG66637-H11	0.77986556	1.843318	Diptera	Anatrichus	BOLD:ACV2691	14	2.777778
OTU-29	GMPJA8693-21	BIOUG66645-D12	0.77986556	1.843318	Diptera	Anatrichus	BOLD:ACV2691	14	2.777778
OTU-29	GMPJA10205-21	BIOUG70232-B07	0.77986556	1.843318	Diptera	Anatrichus	BOLD:ACV2691	14	2.777778
OTU-29	GMPJA10221-21	BIOUG70232-C11	0.77986556	1.843318	Diptera	Anatrichus	BOLD:ACV2691	14	2.777778
OTU-29	GMPJA10225-21	BIOUG70232-D03	0.77986556	1.843318	Diptera	Anatrichus	BOLD:ACV2691	14	2.777778
OTU-29	GMPJA10290-21	BIOUG70233-A09	0.77986556	1.843318	Diptera	Anatrichus	BOLD:ACV2691	14	2.777778
OTU-29	GMPJA10314-21	BIOUG70233-C09	0.77986556	1.843318	Diptera	Anatrichus	BOLD:ACV2691	14	2.777778
OTU-29	GMPJA10352-21	BIOUG70233-F11	0.77986556	1.843318	Diptera	Anatrichus	BOLD:ACV2691	14	2.777778
OTU-29	GMPJA10373-21	BIOUG70233-H08	0.77986556	1.843318	Diptera	Anatrichus	BOLD:ACV2691	14	2.777778
OTU-30	GMPJA061-21	BIOUG65656-A12	0.008879386	0.4716981	Diptera	Bradysia ocellaris	BOLD:AAO8565	142	2.8169014
OTU-30	GMPJA072-21	BIOUG65656-B11	0.008879386	0.4716981	Diptera	Bradysia ocellaris	BOLD:AAO8565	142	2.8169014
OTU-30	GMPJA075-21	BIOUG65656-C02	0.008879386	0.4716981	Diptera	Bradysia ocellaris	BOLD:AAO8565	142	2.8169014
OTU-30	GMPJA092-21	BIOUG65656-D07	0.008879386	0.4716981	Diptera	Bradysia ocellaris	BOLD:AAO8565	142	2.8169014
OTU-30	GMPJA093-21	BIOUG65656-D08	0.008879386	0.4716981	Diptera	Bradysia ocellaris	BOLD:AAO8565	142	2.8169014
OTU-30	GMPJA094-21	BIOUG65656-D09	0.008879386	0.4716981	Diptera	Bradysia ocellaris	BOLD:AAO8565	142	2.8169014
OTU-30	GMPJA096-21	BIOUG65656-D11	0.008879386	0.4716981	Diptera	Bradysia ocellaris	BOLD:AAO8565	142	2.8169014
OTU-30	GMPJA103-21	BIOUG65656-E06	0.008879386	0.4716981	Diptera	Bradysia ocellaris	BOLD:AAO8565	142	2.8169014
OTU-30	GMPJA105-21	BIOUG65656-E08	0.008879386	0.4716981	Diptera	Bradysia ocellaris	BOLD:AAO8565	142	2.8169014
OTU-30	GMPJA108-21	BIOUG65656-E11	0.008879386	0.4716981	Diptera	Bradysia ocellaris	BOLD:AAO8565	142	2.8169014
OTU-30	GMPJA109-21	BIOUG65656-E12	0.008879386	0.4716981	Diptera	Bradysia ocellaris	BOLD:AAO8565	142	2.8169014
OTU-30	GMPJA110-21	BIOUG65656-F01	0.008879386	0.4716981	Diptera	Bradysia ocellaris	BOLD:AAO8565	142	2.8169014
OTU-30	GMPJA123-21	BIOUG65656-G02	0.008879386	0.4716981	Diptera	Bradysia ocellaris	BOLD:AAO8565	142	2.8169014
OTU-30	GMPJA136-21	BIOUG65656-H03	0.008879386	0.4716981	Diptera	Bradysia ocellaris	BOLD:AAO8565	142	2.8169014
OTU-30	GMPJA141-21	BIOUG65656-H08	0.008879386	0.4716981	Diptera	Bradysia ocellaris	BOLD:AAO8565	142	2.8169014
OTU-30	GMPJA155-21	BIOUG65657-A11	0.008879386	0.4716981	Diptera	Bradysia ocellaris	BOLD:AAO8565	142	2.8169014
OTU-30	GMPJA160-21	BIOUG65657-B04	0.008879386	0.4716981	Diptera	Bradysia ocellaris	BOLD:AAO8565	142	2.8169014
OTU-30	GMPJA163-21	BIOUG65657-B07	0.008879386	0.4716981	Diptera	Bradysia ocellaris	BOLD:AAO8565	142	2.8169014
OTU-30	GMPJA185-21	BIOUG65657-D05	0.008879386	0.4716981	Diptera	Bradysia ocellaris	BOLD:AAO8565	142	2.8169014
OTU-30	GMPJA190-21	BIOUG65657-D10	0.008879386	0.4716981	Diptera	Bradysia ocellaris	BOLD:AAO8565	142	2.8169014
OTU-30	GMPJA197-21	BIOUG65657-E05	0.008879386	0.4716981	Diptera	Bradysia ocellaris	BOLD:AAO8565	142	2.8169014
OTU-30	GMPJA199-21	BIOUG65657-E07	0.008879386	0.4716981	Diptera	Bradysia ocellaris	BOLD:AAO8565	142	2.8169014
OTU-30	GMPJA219-21	BIOUG65657-G03	0.008879386	0.4716981	Diptera	Bradysia ocellaris	BOLD:AAO8565	142	2.8169014
OTU-30	GMPJA220-21	BIOUG65657-G04	0.008879386	0.4716981	Diptera	Bradysia ocellaris	BOLD:AAO8565	142	2.8169014
OTU-30	GMPJA227-21	BIOUG65657-G11	0.008879386	0.4716981	Diptera	Bradysia ocellaris	BOLD:AAO8565	142	2.8169014
OTU-30	GMPJA337-21	BIOUG65659-A03	0.008879386	0.4716981	Diptera	Bradysia ocellaris	BOLD:AAO8565	142	2.8169014
OTU-30	GMPJA340-21	BIOUG65659-A06	0.008879386	0.4716981	Diptera	Bradysia ocellaris	BOLD:AAO8565	142	2.8169014
OTU-30	GMPJA342-21	BIOUG65659-A08	0.008879386	0.4716981	Diptera	Bradysia ocellaris	BOLD:AAO8565	142	2.8169014
OTU-30	GMPJA343-21	BIOUG65659-A09	0.008879386	0.4716981	Diptera	Bradysia ocellaris	BOLD:AAO8565	142	2.8169014
OTU-30	GMPJA348-21	BIOUG65659-B02	0.008879386	0.4716981	Diptera	Bradysia ocellaris	BOLD:AAO8565	142	2.8169014
OTU-30	GMPJA356-21	BIOUG65659-B10	0.008879386	0.4716981	Diptera	Bradysia ocellaris	BOLD:AAO8565	142	2.8169014
OTU-30	GMPJA357-21	BIOUG65659-B11	0.008879386	0.4716981	Diptera	Bradysia ocellaris	BOLD:AAO8565	142	2.8169014
OTU-30	GMPJA361-21	BIOUG65659-C03	0.008879386	0.4716981	Diptera	Bradysia ocellaris	BOLD:AAO8565	142	2.8169014
OTU-30	GMPJA374-21	BIOUG65659-D04	0.008879386	0.4716981	Diptera	Bradysia ocellaris	BOLD:AAO8565	142	2.8169014
OTU-30	GMPJA375-21	BIOUG65659-D05	0.008879386	0.4716981	Diptera	Bradysia ocellaris	BOLD:AAO8565	142	2.8169014
OTU-30	GMPJA380-21	BIOUG65659-D10	0.008879386	0.4716981	Diptera	Bradysia ocellaris	BOLD:AAO8565	142	2.8169014
OTU-30	GMPJA385-21	BIOUG65659-E03	0.008879386	0.4716981	Diptera	Bradysia ocellaris	BOLD:AAO8565	142	2.8169014
OTU-30	GMPJA387-21	BIOUG65659-E05	0.008879386	0.4716981	Diptera	Bradysia ocellaris	BOLD:AAO8565	142	2.8169014
OTU-30	GMPJA388-21	BIOUG65659-E06	0.008879386	0.4716981	Diptera	Bradysia ocellaris	BOLD:AAO8565	142	2.8169014
OTU-30	GMPJA389-21	BIOUG65659-E07	0.008879386	0.4716981	Diptera	Bradysia ocellaris	BOLD:AAO8565	142	2.8169014
OTU-30	GMPJA411-21	BIOUG65659-G05	0.008879386	0.4716981	Diptera	Bradysia ocellaris	BOLD:AAO8565	142	2.8169014
OTU-30	GMPJA427-21	BIOUG65659-H09	0.008879386	0.4716981	Diptera	Bradysia ocellaris	BOLD:AAO8565	142	2.8169014
OTU-30	GMPJA431-21	BIOUG65660-A02	0.008879386	0.4716981	Diptera	Bradysia ocellaris	BOLD:AAO8565	142	2.8169014
OTU-30	GMPJA435-21	BIOUG65660-A06	0.008879386	0.4716981	Diptera	Bradysia ocellaris	BOLD:AAO8565	142	2.8169014
OTU-30	GMPJA449-21	BIOUG65660-B08	0.008879386	0.4716981	Diptera	Bradysia ocellaris	BOLD:AAO8565	142	2.8169014
OTU-30	GMPJA455-21	BIOUG65660-C02	0.008879386	0.4716981	Diptera	Bradysia ocellaris	BOLD:AAO8565	142	2.8169014
OTU-30	GMPJA461-21	BIOUG65660-C08	0.008879386	0.4716981	Diptera	Bradysia ocellaris	BOLD:AAO8565	142	2.8169014
OTU-30	GMPJA462-21	BIOUG65660-C09	0.008879386	0.4716981	Diptera	Bradysia ocellaris	BOLD:AAO8565	142	2.8169014
OTU-30	GMPJA466-21	BIOUG65660-D01	0.008879386	0.4716981	Diptera	Bradysia ocellaris	BOLD:AAO8565	142	2.8169014
OTU-30	GMPJA467-21	BIOUG65660-D02	0.008879386	0.4716981	Diptera	Bradysia ocellaris	BOLD:AAO8565	142	2.8169014
OTU-30	GMPJA470-21	BIOUG65660-D05	0.008879386	0.4716981	Diptera	Bradysia ocellaris	BOLD:AAO8565	142	2.8169014
OTU-30	GMPJA475-21	BIOUG65660-D10	0.008879386	0.4716981	Diptera	Bradysia ocellaris	BOLD:AAO8565	142	2.8169014
OTU-30	GMPJA479-21	BIOUG65660-E02	0.008879386	0.4716981	Diptera	Bradysia ocellaris	BOLD:AAO8565	142	2.8169014
OTU-30	GMPJA483-21	BIOUG65660-E06	0.008879386	0.4716981	Diptera	Bradysia ocellaris	BOLD:AAO8565	142	2.8169014
OTU-30	GMPJA500-21	BIOUG65660-F11	0.008879386	0.4716981	Diptera	Bradysia ocellaris	BOLD:AAO8565	142	2.8169014
OTU-30	GMPJA510-21	BIOUG65660-G09	0.008879386	0.4716981	Diptera	Bradysia ocellaris	BOLD:AAO8565	142	2.8169014
OTU-30	GMPJA517-21	BIOUG65660-H04	0.008879386	0.4716981	Diptera	Bradysia ocellaris	BOLD:AAO8565	142	2.8169014
OTU-30	GMPJA521-21	BIOUG65660-H08	0.008879386	0.4716981	Diptera	Bradysia ocellaris	BOLD:AAO8565	142	2.8169014
OTU-30	GMPJA523-21	BIOUG65660-H10	0.008879386	0.4716981	Diptera	Bradysia ocellaris	BOLD:AAO8565	142	2.8169014
OTU-30	GMPJA528-21	BIOUG65661-A04	0.008879386	0.4716981	Diptera	Bradysia ocellaris	BOLD:AAO8565	142	2.8169014
OTU-30	GMPJA532-21	BIOUG65661-A08	0.008879386	0.4716981	Diptera	Bradysia ocellaris	BOLD:AAO8565	142	2.8169014
OTU-30	GMPJA546-21	BIOUG65661-B10	0.008879386	0.4716981	Diptera	Bradysia ocellaris	BOLD:AAO8565	142	2.8169014
OTU-30	GMPJA621-21	BIOUG65662-A02	0.008879386	0.4716981	Diptera	Bradysia ocellaris	BOLD:AAO8565	142	2.8169014
OTU-30	GMPJA634-21	BIOUG65662-B03	0.008879386	0.4716981	Diptera	Bradysia ocellaris	BOLD:AAO8565	142	2.8169014
OTU-30	GMPJA642-21	BIOUG65662-B11	0.008879386	0.4716981	Diptera	Bradysia ocellaris	BOLD:AAO8565	142	2.8169014
OTU-30	GMPJA690-21	BIOUG65662-F11	0.008879386	0.4716981	Diptera	Bradysia ocellaris	BOLD:AAO8565	142	2.8169014
OTU-30	GMPJA701-21	BIOUG65662-G10	0.008879386	0.4716981	Diptera	Bradysia ocellaris	BOLD:AAO8565	142	2.8169014
OTU-30	GMPJA742-21	BIOUG65663-C04	0.008879386	0.4716981	Diptera	Bradysia ocellaris	BOLD:AAO8565	142	2.8169014
OTU-30	GMPJA745-21	BIOUG65663-C07	0.008879386	0.4716981	Diptera	Bradysia ocellaris	BOLD:AAO8565	142	2.8169014
OTU-30	GMPJA753-21	BIOUG65663-D03	0.008879386	0.4716981	Diptera	Bradysia ocellaris	BOLD:AAO8565	142	2.8169014
OTU-30	GMPJA1010-21	BIOUG65666-A11	0.008879386	0.4716981	Diptera	Bradysia ocellaris	BOLD:AAO8565	142	2.8169014
OTU-30	GMPJA1111-21	BIOUG65667-B05	0.008879386	0.4716981	Diptera	Bradysia ocellaris	BOLD:AAO8565	142	2.8169014
OTU-30	GMPJA1125-21	BIOUG65667-C07	0.008879386	0.4716981	Diptera	Bradysia ocellaris	BOLD:AAO8565	142	2.8169014
OTU-30	GMPJA1327-21	BIOUG65669-D07	0.008879386	0.4716981	Diptera	Bradysia ocellaris	BOLD:AAO8565	142	2.8169014
OTU-30	GMPJA1330-21	BIOUG65669-D10	0.008879386	0.4716981	Diptera	Bradysia ocellaris	BOLD:AAO8565	142	2.8169014
OTU-30	GMPJA1396-21	BIOUG65670-B05	0.008879386	0.4716981	Diptera	Bradysia ocellaris	BOLD:AAO8565	142	2.8169014
OTU-30	GMPJA1399-21	BIOUG65670-B08	0.008879386	0.4716981	Diptera	Bradysia ocellaris	BOLD:AAO8565	142	2.8169014
OTU-30	GMPJA1405-21	BIOUG65670-C02	0.008879386	0.4716981	Diptera	Bradysia ocellaris	BOLD:AAO8565	142	2.8169014
OTU-30	GMPJA1414-21	BIOUG65670-C11	0.008879386	0.4716981	Diptera	Bradysia ocellaris	BOLD:AAO8565	142	2.8169014
OTU-30	GMPJA1429-21	BIOUG65670-E02	0.008879386	0.4716981	Diptera	Bradysia ocellaris	BOLD:AAO8565	142	2.8169014
OTU-30	GMPJA1504-21	BIOUG65671-C06	0.008879386	0.4716981	Diptera	Bradysia ocellaris	BOLD:AAO8565	142	2.8169014
OTU-30	GMPJA1547-21	BIOUG65671-G01	0.008879386	0.4716981	Diptera	Bradysia ocellaris	BOLD:AAO8565	142	2.8169014
OTU-30	GMPJA1568-21	BIOUG65671-H10	0.008879386	0.4716981	Diptera	Bradysia ocellaris	BOLD:AAO8565	142	2.8169014
OTU-30	GMPJA1589-21	BIOUG65672-B08	0.008879386	0.4716981	Diptera	Bradysia ocellaris	BOLD:AAO8565	142	2.8169014
OTU-30	GMPJA1660-21	BIOUG65672-H07	0.008879386	0.4716981	Diptera	Bradysia ocellaris	BOLD:AAO8565	142	2.8169014
OTU-30	GMPJA1692-21	BIOUG65673-C04	0.008879386	0.4716981	Diptera	Bradysia ocellaris	BOLD:AAO8565	142	2.8169014
OTU-30	GMPJA1704-21	BIOUG65673-D04	0.008879386	0.4716981	Diptera	Bradysia ocellaris	BOLD:AAO8565	142	2.8169014
OTU-30	GMPJA1751-21	BIOUG65673-H03	0.008879386	0.4716981	Diptera	Bradysia ocellaris	BOLD:AAO8565	142	2.8169014
OTU-30	GMPJA1783-21	BIOUG65674-B12	0.008879386	0.4716981	Diptera	Bradysia ocellaris	BOLD:AAO8565	142	2.8169014
OTU-30	GMPJA1794-21	BIOUG65674-C11	0.008879386	0.4716981	Diptera	Bradysia ocellaris	BOLD:AAO8565	142	2.8169014
OTU-30	GMPJA1838-21	BIOUG65674-G07	0.008879386	0.4716981	Diptera	Bradysia ocellaris	BOLD:AAO8565	142	2.8169014
OTU-30	GMPJA1848-21	BIOUG65674-H05	0.008879386	0.4716981	Diptera	Bradysia ocellaris	BOLD:AAO8565	142	2.8169014
OTU-30	GMPJA1849-21	BIOUG65674-H06	0.008879386	0.4716981	Diptera	Bradysia ocellaris	BOLD:AAO8565	142	2.8169014
OTU-30	GMPJA1858-21	BIOUG65675-A04	0.008879386	0.4716981	Diptera	Bradysia ocellaris	BOLD:AAO8565	142	2.8169014
OTU-30	GMPJA1861-21	BIOUG65675-A07	0.008879386	0.4716981	Diptera	Bradysia ocellaris	BOLD:AAO8565	142	2.8169014
OTU-30	GMPJA1886-21	BIOUG65675-C08	0.008879386	0.4716981	Diptera	Bradysia ocellaris	BOLD:AAO8565	142	2.8169014
OTU-30	GMPJA1892-21	BIOUG65675-D02	0.008879386	0.4716981	Diptera	Bradysia ocellaris	BOLD:AAO8565	142	2.8169014
OTU-30	GMPJA1919-21	BIOUG65675-F05	0.008879386	0.4716981	Diptera	Bradysia ocellaris	BOLD:AAO8565	142	2.8169014
OTU-30	GMPJA1947-21	BIOUG65675-H09	0.008879386	0.4716981	Diptera	Bradysia ocellaris	BOLD:AAO8565	142	2.8169014
OTU-30	GMPJA2002-21	BIOUG65676-E05	0.008879386	0.4716981	Diptera	Bradysia ocellaris	BOLD:AAO8565	142	2.8169014
OTU-30	GMPJA2005-21	BIOUG65676-E08	0.008879386	0.4716981	Diptera	Bradysia ocellaris	BOLD:AAO8565	142	2.8169014
OTU-30	GMPJA2013-21	BIOUG65676-F04	0.008879386	0.4716981	Diptera	Bradysia ocellaris	BOLD:AAO8565	142	2.8169014
OTU-30	GMPJA2014-21	BIOUG65676-F05	0.008879386	0.4716981	Diptera	Bradysia ocellaris	BOLD:AAO8565	142	2.8169014
OTU-30	GMPJA2041-21	BIOUG65676-H08	0.008879386	0.4716981	Diptera	Bradysia ocellaris	BOLD:AAO8565	142	2.8169014
OTU-30	GMPJA2048-21	BIOUG65677-A04	0.008879386	0.4716981	Diptera	Bradysia ocellaris	BOLD:AAO8565	142	2.8169014
OTU-30	GMPJA2052-21	BIOUG65677-A08	0.008879386	0.4716981	Diptera	Bradysia ocellaris	BOLD:AAO8565	142	2.8169014
OTU-30	GMPJA2053-21	BIOUG65677-A09	0.008879386	0.4716981	Diptera	Bradysia ocellaris	BOLD:AAO8565	142	2.8169014
OTU-30	GMPJA2083-21	BIOUG65677-D03	0.008879386	0.4716981	Diptera	Bradysia ocellaris	BOLD:AAO8565	142	2.8169014
OTU-30	GMPJA2094-21	BIOUG65677-E02	0.008879386	0.4716981	Diptera	Bradysia ocellaris	BOLD:AAO8565	142	2.8169014
OTU-30	GMPJA2125-21	BIOUG65677-G09	0.008879386	0.4716981	Diptera	Bradysia ocellaris	BOLD:AAO8565	142	2.8169014
OTU-30	GMPJA2135-21	BIOUG65677-H07	0.008879386	0.4716981	Diptera	Bradysia ocellaris	BOLD:AAO8565	142	2.8169014
OTU-30	GMPJA2218-21	BIOUG65678-G07	0.008879386	0.4716981	Diptera	Bradysia ocellaris	BOLD:AAO8565	142	2.8169014
OTU-30	GMPJA2227-21	BIOUG65678-H04	0.008879386	0.4716981	Diptera	Bradysia ocellaris	BOLD:AAO8565	142	2.8169014
OTU-30	GMPJA2230-21	BIOUG65678-H07	0.008879386	0.4716981	Diptera	Bradysia ocellaris	BOLD:AAO8565	142	2.8169014
OTU-30	GMPJA2231-21	BIOUG65678-H08	0.008879386	0.4716981	Diptera	Bradysia ocellaris	BOLD:AAO8565	142	2.8169014
OTU-30	GMPJA2353-21	BIOUG65680-B12	0.008879386	0.4716981	Diptera	Bradysia ocellaris	BOLD:AAO8565	142	2.8169014
OTU-30	GMPJA2358-21	BIOUG65680-C05	0.008879386	0.4716981	Diptera	Bradysia ocellaris	BOLD:AAO8565	142	2.8169014
OTU-30	GMPJA2366-21	BIOUG65680-D01	0.008879386	0.4716981	Diptera	Bradysia ocellaris	BOLD:AAO8565	142	2.8169014
OTU-30	GMPJA2408-21	BIOUG65680-G07	0.008879386	0.4716981	Diptera	Bradysia ocellaris	BOLD:AAO8565	142	2.8169014
OTU-30	GMPJA2491-21	BIOUG65681-F07	0.008879386	0.4716981	Diptera	Bradysia ocellaris	BOLD:AAO8565	142	2.8169014
OTU-30	GMPJA2494-21	BIOUG65681-F10	0.008879386	0.4716981	Diptera	Bradysia ocellaris	BOLD:AAO8565	142	2.8169014
OTU-30	GMPJA2509-21	BIOUG65681-H01	0.008879386	0.4716981	Diptera	Bradysia ocellaris	BOLD:AAO8565	142	2.8169014
OTU-30	GMPJA2758-21	BIOUG65684-E01	0.008879386	0.4716981	Diptera	Bradysia ocellaris	BOLD:AAO8565	142	2.8169014
OTU-30	GMPJA3079-21	BIOUG65687-D03	0.008879386	0.4716981	Diptera	Bradysia ocellaris	BOLD:AAO8565	142	2.8169014
OTU-30	GMPJA3268-21	BIOUG65689-D02	0.008879386	0.4716981	Diptera	Bradysia ocellaris	BOLD:AAO8565	142	2.8169014
OTU-30	GMPJA3389-21	BIOUG65690-F04	0.008879386	0.4716981	Diptera	Bradysia ocellaris	BOLD:AAO8565	142	2.8169014
OTU-30	GMPJA6594-21	BIOUG66623-D03	0.008879386	0.4716981	Diptera	Bradysia ocellaris	BOLD:AAO8565	142	2.8169014
OTU-30	GMPJA6789-21	BIOUG66625-D08	0.008879386	0.4716981	Diptera	Bradysia ocellaris	BOLD:AAO8565	142	2.8169014
OTU-30	GMPJA7334-21	BIOUG66631-B07	0.008879386	0.4716981	Diptera	Bradysia ocellaris	BOLD:AAO8565	142	2.8169014
OTU-30	GMPJA7562-21	BIOUG66633-E09	0.008879386	0.4716981	Diptera	Bradysia ocellaris	BOLD:AAO8565	142	2.8169014
OTU-30	GMPJA7683-21	BIOUG66634-G11	0.008879386	0.4716981	Diptera	Bradysia ocellaris	BOLD:AAO8565	142	2.8169014
OTU-30	GMPJA7770-21	BIOUG66635-G03	0.008879386	0.4716981	Diptera	Bradysia ocellaris	BOLD:AAO8565	142	2.8169014
OTU-30	GMPJA7965-21	BIOUG66637-G08	0.008879386	0.4716981	Diptera	Bradysia ocellaris	BOLD:AAO8565	142	2.8169014
OTU-30	GMPJA7995-21	BIOUG66638-B03	0.008879386	0.4716981	Diptera	Bradysia ocellaris	BOLD:AAO8565	142	2.8169014
OTU-30	GMPJA8042-21	BIOUG66638-F02	0.008879386	0.4716981	Diptera	Bradysia ocellaris	BOLD:AAO8565	142	2.8169014
OTU-30	GMPJA8557-21	BIOUG66644-A07	0.008879386	0.4716981	Diptera	Bradysia ocellaris	BOLD:AAO8565	142	2.8169014
OTU-30	GMPJA10244-21	BIOUG70232-E10	0.008879386	0.4716981	Diptera	Bradysia ocellaris	BOLD:AAO8565	142	2.8169014
OTU-30	GMPJA10363-21	BIOUG70233-G10	0.008879386	0.4716981	Diptera	Bradysia ocellaris	BOLD:AAO8565	142	2.8169014
OTU-30	GMPJA10535-21	BIOUG70235-F04	0.008879386	0.4716981	Diptera	Bradysia ocellaris	BOLD:AAO8565	142	2.8169014
OTU-30	GMPJA10544-21	BIOUG70235-G01	0.008879386	0.4716981	Diptera	Bradysia ocellaris	BOLD:AAO8565	142	2.8169014
OTU-30	GMPJA10589-21	BIOUG70236-B11	0.008879386	0.4716981	Diptera	Bradysia ocellaris	BOLD:AAO8565	142	2.8169014
OTU-30	GMPJA10628-21	BIOUG70236-F02	0.008879386	0.4716981	Diptera	Bradysia ocellaris	BOLD:AAO8565	142	2.8169014
OTU-31	GMPJA067-21	BIOUG65656-B06	0.61443937	1.0752689	Diptera	Cecidomyiidae	BOLD:ACP4697	5	6.912442
OTU-31	GMPJA1518-21	BIOUG65671-D08	0.61443937	1.0752689	Diptera	Cecidomyiidae	BOLD:ACP4697	5	6.912442
OTU-31	GMPJA1747-21	BIOUG65673-G11	0.61443937	1.0752689	Diptera	Cecidomyiidae	BOLD:ACP4697	5	6.912442
OTU-31	GMPJA2363-21	BIOUG65680-C10	0.61443937	1.0752689	Diptera	Cecidomyiidae	BOLD:ACP4697	5	6.912442
OTU-31	GMPJA2440-21	BIOUG65681-B04	0.61443937	1.0752689	Diptera	Cecidomyiidae	BOLD:ACP4697	5	6.912442
OTU-32	GMPJA068-21	BIOUG65656-B07	0.0	0.0	Diptera	Anthomyia illocata	BOLD:ACD8455	3	7.8341017
OTU-32	GMPJA1392-21	BIOUG65670-B01	0.0	0.0	Diptera	Anthomyia illocata	BOLD:ACD8455	3	7.8341017
OTU-32	GMPJA3090-21	BIOUG65687-E02	0.0	0.0	Diptera	Anthomyia illocata	BOLD:ACD8455	3	7.8341017
OTU-33	GMPJA064-21	BIOUG65656-B03	0	0	Diptera	Philygria	BOLD:AEJ7310	1	6.758833
OTU-34	GMPJA065-21	BIOUG65656-B04	0	0	Diptera	Pachylophus	BOLD:AEJ8020	1	5.29595
OTU-35	GMPJA073-21	BIOUG65656-B12	0.04448856	0.30721965	Diptera	Atherigona	BOLD:ACG2170	20	4.9155145
OTU-35	GMPJA100-21	BIOUG65656-E03	0.04448856	0.30721965	Diptera	Atherigona	BOLD:ACG2170	20	4.9155145
OTU-35	GMPJA112-21	BIOUG65656-F03	0.04448856	0.30721965	Diptera	Atherigona	BOLD:ACG2170	20	4.9155145
OTU-35	GMPJA530-21	BIOUG65661-A06	0.04448856	0.30721965	Diptera	Atherigona	BOLD:ACG2170	20	4.9155145
OTU-35	GMPJA6535-21	BIOUG66622-G03	0.04448856	0.30721965	Diptera	Atherigona	BOLD:ACG2170	20	4.9155145
OTU-35	GMPJA6574-21	BIOUG66623-B07	0.04448856	0.30721965	Diptera	Atherigona	BOLD:ACG2170	20	4.9155145
OTU-35	GMPJA6634-21	BIOUG66623-G07	0.04448856	0.30721965	Diptera	Atherigona	BOLD:ACG2170	20	4.9155145
OTU-35	GMPJA6750-21	BIOUG66625-A05	0.04448856	0.30721965	Diptera	Atherigona	BOLD:ACG2170	20	4.9155145
OTU-35	GMPJA6790-21	BIOUG66625-D09	0.04448856	0.30721965	Diptera	Atherigona	BOLD:ACG2170	20	4.9155145
OTU-35	GMPJA6839-21	BIOUG66625-H10	0.04448856	0.30721965	Diptera	Atherigona	BOLD:ACG2170	20	4.9155145
OTU-35	GMPJA7358-21	BIOUG66631-D07	0.04448856	0.30721965	Diptera	Atherigona	BOLD:ACG2170	20	4.9155145
OTU-35	GMPJA8123-21	BIOUG66639-D12	0.04448856	0.30721965	Diptera	Atherigona	BOLD:ACG2170	20	4.9155145
OTU-35	GMPJA8366-21	BIOUG66642-A06	0.04448856	0.30721965	Diptera	Atherigona	BOLD:ACG2170	20	4.9155145
OTU-35	GMPJA8635-21	BIOUG66644-H01	0.04448856	0.30721965	Diptera	Atherigona	BOLD:ACG2170	20	4.9155145
OTU-35	GMPJA10249-21	BIOUG70232-F03	0.04448856	0.30721965	Diptera	Atherigona	BOLD:ACG2170	20	4.9155145
OTU-35	GMPJA10267-21	BIOUG70232-G09	0.04448856	0.30721965	Diptera	Atherigona	BOLD:ACG2170	20	4.9155145
OTU-35	GMPJA10279-21	BIOUG70232-H09	0.04448856	0.30721965	Diptera	Atherigona	BOLD:ACG2170	20	4.9155145
OTU-35	GMPJA10298-21	BIOUG70233-B05	0.04448856	0.30721965	Diptera	Atherigona	BOLD:ACG2170	20	4.9155145
OTU-35	GMPJA10303-21	BIOUG70233-B10	0.04448856	0.30721965	Diptera	Atherigona	BOLD:ACG2170	20	4.9155145
OTU-35	GMPJA10346-21	BIOUG70233-F05	0.04448856	0.30721965	Diptera	Atherigona	BOLD:ACG2170	20	4.9155145
OTU-36	GMPJA076-21	BIOUG65656-C03	0	0	Diptera	Diptera		1	17.299578
OTU-37	GMPJA069-21	BIOUG65656-B08	0.09638121	0.4608295	Diptera	Anthomyiidae	BOLD:AAZ4294	51	8.141321
OTU-37	GMPJA079-21	BIOUG65656-C06	0.09638121	0.4608295	Diptera	Anthomyiidae	BOLD:AAZ4294	51	8.141321
OTU-37	GMPJA117-21	BIOUG65656-F08	0.09638121	0.4608295	Diptera	Anthomyiidae	BOLD:AAZ4294	51	8.141321
OTU-37	GMPJA156-21	BIOUG65657-A12	0.09638121	0.4608295	Diptera	Anthomyiidae	BOLD:AAZ4294	51	8.141321
OTU-37	GMPJA162-21	BIOUG65657-B06	0.09638121	0.4608295	Diptera	Anthomyiidae	BOLD:AAZ4294	51	8.141321
OTU-37	GMPJA441-21	BIOUG65660-A12	0.09638121	0.4608295	Diptera	Anthomyiidae	BOLD:AAZ4294	51	8.141321
OTU-37	GMPJA494-21	BIOUG65660-F05	0.09638121	0.4608295	Diptera	Anthomyiidae	BOLD:AAZ4294	51	8.141321
OTU-37	GMPJA514-21	BIOUG65660-H01	0.09638121	0.4608295	Diptera	Anthomyiidae	BOLD:AAZ4294	51	8.141321
OTU-37	GMPJA536-21	BIOUG65661-A12	0.09638121	0.4608295	Diptera	Anthomyiidae	BOLD:AAZ4294	51	8.141321
OTU-37	GMPJA715-21	BIOUG65663-A01	0.09638121	0.4608295	Diptera	Anthomyiidae	BOLD:AAZ4294	51	8.141321
OTU-37	GMPJA989-21	BIOUG65665-H01	0.09638121	0.4608295	Diptera	Anthomyiidae	BOLD:AAZ4294	51	8.141321
OTU-37	GMPJA1036-21	BIOUG65666-D01	0.09638121	0.4608295	Diptera	Anthomyiidae	BOLD:AAZ4294	51	8.141321
OTU-37	GMPJA1040-21	BIOUG65666-D05	0.09638121	0.4608295	Diptera	Anthomyiidae	BOLD:AAZ4294	51	8.141321
OTU-37	GMPJA1059-21	BIOUG65666-E12	0.09638121	0.4608295	Diptera	Anthomyiidae	BOLD:AAZ4294	51	8.141321
OTU-37	GMPJA1060-21	BIOUG65666-F01	0.09638121	0.4608295	Diptera	Anthomyiidae	BOLD:AAZ4294	51	8.141321
OTU-37	GMPJA1065-21	BIOUG65666-F06	0.09638121	0.4608295	Diptera	Anthomyiidae	BOLD:AAZ4294	51	8.141321
OTU-37	GMPJA1072-21	BIOUG65666-G01	0.09638121	0.4608295	Diptera	Anthomyiidae	BOLD:AAZ4294	51	8.141321
OTU-37	GMPJA1089-21	BIOUG65666-H06	0.09638121	0.4608295	Diptera	Anthomyiidae	BOLD:AAZ4294	51	8.141321
OTU-37	GMPJA1130-21	BIOUG65667-C12	0.09638121	0.4608295	Diptera	Anthomyiidae	BOLD:AAZ4294	51	8.141321
OTU-37	GMPJA1297-21	BIOUG65669-B01	0.09638121	0.4608295	Diptera	Anthomyiidae	BOLD:AAZ4294	51	8.141321
OTU-37	GMPJA1308-21	BIOUG65669-B12	0.09638121	0.4608295	Diptera	Anthomyiidae	BOLD:AAZ4294	51	8.141321
OTU-37	GMPJA1345-21	BIOUG65669-F01	0.09638121	0.4608295	Diptera	Anthomyiidae	BOLD:AAZ4294	51	8.141321
OTU-37	GMPJA1356-21	BIOUG65669-F12	0.09638121	0.4608295	Diptera	Anthomyiidae	BOLD:AAZ4294	51	8.141321
OTU-37	GMPJA1409-21	BIOUG65670-C06	0.09638121	0.4608295	Diptera	Anthomyiidae	BOLD:AAZ4294	51	8.141321
OTU-37	GMPJA1570-21	BIOUG65672-A01	0.09638121	0.4608295	Diptera	Anthomyiidae	BOLD:AAZ4294	51	8.141321
OTU-37	GMPJA1581-21	BIOUG65672-A12	0.09638121	0.4608295	Diptera	Anthomyiidae	BOLD:AAZ4294	51	8.141321
OTU-37	GMPJA2044-21	BIOUG65676-H11	0.09638121	0.4608295	Diptera	Anthomyiidae	BOLD:AAZ4294	51	8.141321
OTU-37	GMPJA2092-21	BIOUG65677-D12	0.09638121	0.4608295	Diptera	Anthomyiidae	BOLD:AAZ4294	51	8.141321
OTU-37	GMPJA2098-21	BIOUG65677-E06	0.09638121	0.4608295	Diptera	Anthomyiidae	BOLD:AAZ4294	51	8.141321
OTU-37	GMPJA2140-21	BIOUG65678-A01	0.09638121	0.4608295	Diptera	Anthomyiidae	BOLD:AAZ4294	51	8.141321
OTU-37	GMPJA2224-21	BIOUG65678-H01	0.09638121	0.4608295	Diptera	Anthomyiidae	BOLD:AAZ4294	51	8.141321
OTU-37	GMPJA2294-21	BIOUG65679-E12	0.09638121	0.4608295	Diptera	Anthomyiidae	BOLD:AAZ4294	51	8.141321
OTU-37	GMPJA2306-21	BIOUG65679-F12	0.09638121	0.4608295	Diptera	Anthomyiidae	BOLD:AAZ4294	51	8.141321
OTU-37	GMPJA2335-21	BIOUG65680-A06	0.09638121	0.4608295	Diptera	Anthomyiidae	BOLD:AAZ4294	51	8.141321
OTU-37	GMPJA2398-21	BIOUG65680-F09	0.09638121	0.4608295	Diptera	Anthomyiidae	BOLD:AAZ4294	51	8.141321
OTU-37	GMPJA2401-21	BIOUG65680-F12	0.09638121	0.4608295	Diptera	Anthomyiidae	BOLD:AAZ4294	51	8.141321
OTU-37	GMPJA3158-21	BIOUG65688-B11	0.09638121	0.4608295	Diptera	Anthomyiidae	BOLD:AAZ4294	51	8.141321
OTU-37	GMPJA3207-21	BIOUG65688-F12	0.09638121	0.4608295	Diptera	Anthomyiidae	BOLD:AAZ4294	51	8.141321
OTU-37	GMPJA3246-21	BIOUG65689-B04	0.09638121	0.4608295	Diptera	Anthomyiidae	BOLD:AAZ4294	51	8.141321
OTU-37	GMPJA3254-21	BIOUG65689-B12	0.09638121	0.4608295	Diptera	Anthomyiidae	BOLD:AAZ4294	51	8.141321
OTU-37	GMPJA3315-21	BIOUG65689-H01	0.09638121	0.4608295	Diptera	Anthomyiidae	BOLD:AAZ4294	51	8.141321
OTU-37	GMPJA3320-21	BIOUG65689-H06	0.09638121	0.4608295	Diptera	Anthomyiidae	BOLD:AAZ4294	51	8.141321
OTU-37	GMPJA3325-21	BIOUG65689-H11	0.09638121	0.4608295	Diptera	Anthomyiidae	BOLD:AAZ4294	51	8.141321
OTU-37	GMPJA3337-21	BIOUG65690-A12	0.09638121	0.4608295	Diptera	Anthomyiidae	BOLD:AAZ4294	51	8.141321
OTU-37	GMPJA3343-21	BIOUG65690-B06	0.09638121	0.4608295	Diptera	Anthomyiidae	BOLD:AAZ4294	51	8.141321
OTU-37	GMPJA3367-21	BIOUG65690-D06	0.09638121	0.4608295	Diptera	Anthomyiidae	BOLD:AAZ4294	51	8.141321
OTU-37	GMPJA3433-21	BIOUG65691-B01	0.09638121	0.4608295	Diptera	Anthomyiidae	BOLD:AAZ4294	51	8.141321
OTU-37	GMPJA3444-21	BIOUG65691-B12	0.09638121	0.4608295	Diptera	Anthomyiidae	BOLD:AAZ4294	51	8.141321
OTU-37	GMPJA3510-21	BIOUG65691-H06	0.09638121	0.4608295	Diptera	Anthomyiidae	BOLD:AAZ4294	51	8.141321
OTU-37	GMPJA3539-21	BIOUG65692-B12	0.09638121	0.4608295	Diptera	Anthomyiidae	BOLD:AAZ4294	51	8.141321
OTU-37	GMPJA3609-21	BIOUG65692-H10	0.09638121	0.4608295	Diptera	Anthomyiidae	BOLD:AAZ4294	51	8.141321
OTU-38	GMPJA083-21	BIOUG65656-C10	0.42650655	1.7094018	Diptera	Phoridae	BOLD:ACS3082	14	2.764977
OTU-38	GMPJA1614-21	BIOUG65672-D09	0.42650655	1.7094018	Diptera	Phoridae	BOLD:ACS3082	14	2.764977
OTU-38	GMPJA5055-21	BIOUG66607-B08	0.42650655	1.7094018	Diptera	Phoridae	BOLD:ACS3082	14	2.764977
OTU-38	GMPJA5165-21	BIOUG66608-C11	0.42650655	1.7094018	Diptera	Phoridae	BOLD:ACS3082	14	2.764977
OTU-38	GMPJA5182-21	BIOUG66608-E04	0.42650655	1.7094018	Diptera	Phoridae	BOLD:ACS3082	14	2.764977
OTU-38	GMPJA6016-21	BIOUG66617-C07	0.42650655	1.7094018	Diptera	Phoridae	BOLD:ACS3082	14	2.764977
OTU-38	GMPJA6552-21	BIOUG66622-H08	0.42650655	1.7094018	Diptera	Diptera		14	2.764977
OTU-38	GMPJA6659-21	BIOUG66624-A09	0.42650655	1.7094018	Diptera	Phoridae	BOLD:ACS3082	14	2.764977
OTU-38	GMPJA7450-21	BIOUG66632-D04	0.42650655	1.7094018	Diptera	Phoridae	BOLD:ACS3082	14	2.764977
OTU-38	GMPJA8045-21	BIOUG66638-F05	0.42650655	1.7094018	Diptera	Phoridae	BOLD:ACS3082	14	2.764977
OTU-38	GMPJA8047-21	BIOUG66638-F07	0.42650655	1.7094018	Diptera	Phoridae	BOLD:ACS3082	14	2.764977
OTU-38	GMPJA8208-21	BIOUG66640-D02	0.42650655	1.7094018	Diptera	Phoridae	BOLD:ACS3082	14	2.764977
OTU-38	GMPJA8213-21	BIOUG66640-D07	0.42650655	1.7094018	Diptera	Phoridae	BOLD:ACS3082	14	2.764977
OTU-38	GMPJA10271-21	BIOUG70232-H01	0.42650655	1.7094018	Diptera	Phoridae	BOLD:ACS3082	14	2.764977
OTU-39	GMPJA077-21	BIOUG65656-C04	1.3395318	2.6113672	Diptera	Ceratopogonidae	BOLD:ACG0244	31	2.504817
OTU-39	GMPJA131-21	BIOUG65656-G10	1.3395318	2.6113672	Diptera	Ceratopogonidae	BOLD:ACG0244	31	2.504817
OTU-39	GMPJA338-21	BIOUG65659-A04	1.3395318	2.6113672	Diptera	Ceratopogonidae	BOLD:ACG0244	31	2.504817
OTU-39	GMPJA452-21	BIOUG65660-B11	1.3395318	2.6113672	Diptera	Ceratopogonidae	BOLD:ACG0244	31	2.504817
OTU-39	GMPJA6539-21	BIOUG66622-G07	1.3395318	2.6113672	Diptera	Ceratopogonidae	BOLD:ACG0244	31	2.504817
OTU-39	GMPJA7481-21	BIOUG66632-F11	1.3395318	2.6113672	Diptera	Ceratopogonidae	BOLD:ACG0244	31	2.504817
OTU-39	GMPJA7484-21	BIOUG66632-G02	1.3395318	2.6113672	Diptera	Ceratopogonidae	BOLD:ACG0244	31	2.504817
OTU-39	GMPJA7542-21	BIOUG66633-D01	1.3395318	2.6113672	Diptera	Ceratopogonidae	BOLD:ACG0244	31	2.504817
OTU-39	GMPJA7552-21	BIOUG66633-D11	1.3395318	2.6113672	Diptera	Ceratopogonidae	BOLD:ACG0244	31	2.504817
OTU-39	GMPJA7606-21	BIOUG66634-A06	1.3395318	2.6113672	Diptera	Ceratopogonidae	BOLD:ACG0244	31	2.504817
OTU-39	GMPJA7693-21	BIOUG66634-H09	1.3395318	2.6113672	Diptera	Ceratopogonidae	BOLD:ACG0244	31	2.504817
OTU-39	GMPJA7705-21	BIOUG66635-A10	1.3395318	2.6113672	Diptera	Ceratopogonidae	BOLD:ACG0244	31	2.504817
OTU-39	GMPJA7771-21	BIOUG66635-G04	1.3395318	2.6113672	Diptera	Ceratopogonidae	BOLD:ACG0244	31	2.504817
OTU-39	GMPJA7987-21	BIOUG66638-A07	1.3395318	2.6113672	Diptera	Ceratopogonidae	BOLD:ACG0244	31	2.504817
OTU-39	GMPJA7993-21	BIOUG66638-B01	1.3395318	2.6113672	Diptera	Ceratopogonidae	BOLD:ACG0244	31	2.504817
OTU-39	GMPJA7994-21	BIOUG66638-B02	1.3395318	2.6113672	Diptera	Ceratopogonidae	BOLD:ACG0244	31	2.504817
OTU-39	GMPJA8260-21	BIOUG66640-H06	1.3395318	2.6113672	Diptera	Ceratopogonidae	BOLD:ACG0244	31	2.504817
OTU-39	GMPJA8324-21	BIOUG66641-E11	1.3395318	2.6113672	Diptera	Ceratopogonidae	BOLD:ACG0244	31	2.504817
OTU-39	GMPJA8388-21	BIOUG66642-C04	1.3395318	2.6113672	Diptera	Ceratopogonidae	BOLD:ACG0244	31	2.504817
OTU-39	GMPJA8551-21	BIOUG66644-A01	1.3395318	2.6113672	Diptera	Ceratopogonidae	BOLD:ACG0244	31	2.504817
OTU-39	GMPJA8581-21	BIOUG66644-C07	1.3395318	2.6113672	Diptera	Ceratopogonidae	BOLD:ACG0244	31	2.504817
OTU-39	GMPJA8585-21	BIOUG66644-C11	1.3395318	2.6113672	Diptera	Ceratopogonidae	BOLD:ACG0244	31	2.504817
OTU-39	GMPJA8673-21	BIOUG66645-C04	1.3395318	2.6113672	Diptera	Ceratopogonidae	BOLD:ACG0244	31	2.504817
OTU-39	GMPJA8695-21	BIOUG66645-E02	1.3395318	2.6113672	Diptera	Ceratopogonidae	BOLD:ACG0244	31	2.504817
OTU-39	GMPJA8719-21	BIOUG66645-G02	1.3395318	2.6113672	Diptera	Ceratopogonidae	BOLD:ACG0244	31	2.504817
OTU-39	GMPJA8729-21	BIOUG66645-G12	1.3395318	2.6113672	Diptera	Ceratopogonidae	BOLD:ACG0244	31	2.504817
OTU-39	GMPJA8756-21	BIOUG66646-B04	1.3395318	2.6113672	Diptera	Ceratopogonidae	BOLD:ACG0244	31	2.504817
OTU-39	GMPJA10331-21	BIOUG70233-E02	1.3395318	2.6113672	Diptera	Ceratopogonidae	BOLD:ACG0244	31	2.504817
OTU-39	GMPJA10333-21	BIOUG70233-E04	1.3395318	2.6113672	Diptera	Ceratopogonidae	BOLD:ACG0244	31	2.504817
OTU-39	GMPJA10358-21	BIOUG70233-G05	1.3395318	2.6113672	Diptera	Ceratopogonidae	BOLD:ACG0244	31	2.504817
OTU-39	GMPJA10365-21	BIOUG70233-G12	1.3395318	2.6113672	Diptera	Ceratopogonidae	BOLD:ACG0244	31	2.504817
OTU-40	GMPJA080-21	BIOUG65656-C07	0.7066053	1.3824885	Diptera	Ephydridae	BOLD:ACP4271	5	9.831029
OTU-40	GMPJA1533-21	BIOUG65671-E11	0.7066053	1.3824885	Diptera	Ephydridae	BOLD:ACP4271	5	9.831029
OTU-40	GMPJA2446-21	BIOUG65681-B10	0.7066053	1.3824885	Diptera	Ephydridae	BOLD:ACP4271	5	9.831029
OTU-40	GMPJA8342-21	BIOUG66641-G05	0.7066053	1.3824885	Diptera	Ephydridae	BOLD:ACP4271	5	9.831029
OTU-40	GMPJA8621-21	BIOUG66644-F11	0.7066053	1.3824885	Diptera	Ephydridae	BOLD:ACP4271	5	9.831029
OTU-41	GMPJA090-21	BIOUG65656-D05	0	0	Diptera	Diptera		1	3.1007752
OTU-42	GMPJA099-21	BIOUG65656-E02	0.0033978936	0.15290521	Diptera	Limosininae	BOLD:AAG6826	10	9.381238
OTU-42	GMPJA957-21	BIOUG65665-E05	0.0033978936	0.15290521	Diptera	Limosininae	BOLD:AAG6826	10	9.381238
OTU-42	GMPJA1746-21	BIOUG65673-G10	0.0033978936	0.15290521	Diptera	Limosininae	BOLD:AAG6826	10	9.381238
OTU-42	GMPJA1867-21	BIOUG65675-B01	0.0033978936	0.15290521	Diptera	Limosininae	BOLD:AAG6826	10	9.381238
OTU-42	GMPJA1877-21	BIOUG65675-B11	0.0033978936	0.15290521	Diptera	Limosininae	BOLD:AAG6826	10	9.381238
OTU-42	GMPJA2091-21	BIOUG65677-D11	0.0033978936	0.15290521	Diptera	Limosininae	BOLD:AAG6826	10	9.381238
OTU-42	GMPJA2289-21	BIOUG65679-E07	0.0033978936	0.15290521	Diptera	Limosininae	BOLD:AAG6826	10	9.381238
OTU-42	GMPJA2386-21	BIOUG65680-E09	0.0033978936	0.15290521	Diptera	Limosininae	BOLD:AAG6826	10	9.381238
OTU-42	GMPJA2438-21	BIOUG65681-B02	0.0033978936	0.15290521	Diptera	Limosininae	BOLD:AAG6826	10	9.381238
OTU-42	GMPJA2999-21	BIOUG65686-E06	0.0033978936	0.15290521	Lepidoptera	Lepidoptera		10	9.381238
OTU-43	GMPJA086-21	BIOUG65656-D01	0.54488534	1.3824885	Diptera	Psilopa singaporensis	BOLD:AAP6562	13	8.857809
OTU-43	GMPJA396-21	BIOUG65659-F02	0.54488534	1.3824885	Diptera	Psilopa singaporensis	BOLD:AAP6562	13	8.857809
OTU-43	GMPJA780-21	BIOUG65663-F06	0.54488534	1.3824885		Arachnida		13	8.857809
OTU-43	GMPJA7321-21	BIOUG66631-A06	0.54488534	1.3824885	Diptera	Psilopa singaporensis	BOLD:AAP6562	13	8.857809
OTU-43	GMPJA7342-21	BIOUG66631-C03	0.54488534	1.3824885	Diptera	Psilopa singaporensis	BOLD:AAP6562	13	8.857809
OTU-43	GMPJA7465-21	BIOUG66632-E07	0.54488534	1.3824885	Diptera	Psilopa singaporensis	BOLD:AAP6562	13	8.857809
OTU-43	GMPJA7641-21	BIOUG66634-D05	0.54488534	1.3824885	Diptera	Psilopa singaporensis	BOLD:AAP6562	13	8.857809
OTU-43	GMPJA7802-21	BIOUG66636-A12	0.54488534	1.3824885	Diptera	Psilopa singaporensis	BOLD:AAP6562	13	8.857809
OTU-43	GMPJA7833-21	BIOUG66636-D07	0.54488534	1.3824885	Diptera	Psilopa singaporensis	BOLD:AAP6562	13	8.857809
OTU-43	GMPJA8295-21	BIOUG66641-C06	0.54488534	1.3824885	Diptera	Psilopa singaporensis	BOLD:AAP6562	13	8.857809
OTU-43	GMPJA10243-21	BIOUG70232-E09	0.54488534	1.3824885	Diptera	Psilopa singaporensis	BOLD:AAP6562	13	8.857809
OTU-43	GMPJA10353-21	BIOUG70233-F12	0.54488534	1.3824885	Diptera	Psilopa singaporensis	BOLD:AAP6562	13	8.857809
OTU-43	GMPJA10364-21	BIOUG70233-G11	0.54488534	1.3824885	Diptera	Psilopa singaporensis	BOLD:AAP6562	13	8.857809
OTU-44	GMPJA089-21	BIOUG65656-D04	0	0	Diptera	Diptera		1	20.14652
OTU-45	GMPJA114-21	BIOUG65656-F05	0.0	0.0	Diptera	Smittia	BOLD:ABW7981	7	11.195929
OTU-45	GMPJA179-21	BIOUG65657-C11	0.0	0.0	Diptera	Smittia	BOLD:ABW7981	7	11.195929
OTU-45	GMPJA640-21	BIOUG65662-B09	0.0	0.0	Diptera	Smittia	BOLD:ABW7981	7	11.195929
OTU-45	GMPJA697-21	BIOUG65662-G06	0.0	0.0	Diptera	Smittia	BOLD:ABW7981	7	11.195929
OTU-45	GMPJA1043-21	BIOUG65666-D08	0.0	0.0	Diptera	Smittia	BOLD:ABW7981	7	11.195929
OTU-45	GMPJA1880-21	BIOUG65675-C02	0.0	0.0	Diptera	Smittia	BOLD:ABW7981	7	11.195929
OTU-45	GMPJA10601-21	BIOUG70236-C11	0.0	0.0	Diptera	Smittia	BOLD:ABW7981	7	11.195929
OTU-46	GMPJA113-21	BIOUG65656-F04	0.80918807	1.5649452	Diptera	Medetera grisescens	BOLD:AAG9620	10	13.043478
OTU-46	GMPJA4452-21	BIOUG66601-G10	0.80918807	1.5649452	Diptera	Medetera grisescens	BOLD:AAG9620	10	13.043478
OTU-46	GMPJA5573-21	BIOUG66612-F03	0.80918807	1.5649452	Diptera	Medetera grisescens	BOLD:AAG9620	10	13.043478
OTU-46	GMPJA6673-21	BIOUG66624-B11	0.80918807	1.5649452	Diptera	Medetera grisescens	BOLD:AAG9620	10	13.043478
OTU-46	GMPJA7458-21	BIOUG66632-D12	0.80918807	1.5649452	Diptera	Medetera grisescens	BOLD:AAG9620	10	13.043478
OTU-46	GMPJA7725-21	BIOUG66635-C06	0.80918807	1.5649452	Diptera	Medetera grisescens	BOLD:AAG9620	10	13.043478
OTU-46	GMPJA7957-21	BIOUG66637-F12	0.80918807	1.5649452	Diptera	Medetera grisescens	BOLD:AAG9620	10	13.043478
OTU-46	GMPJA8521-21	BIOUG66643-F06	0.80918807	1.5649452	Diptera	Medetera grisescens	BOLD:AAG9620	10	13.043478
OTU-46	GMPJA8682-21	BIOUG66645-D01	0.80918807	1.5649452	Diptera	Medetera grisescens	BOLD:AAG9620	10	13.043478
OTU-46	GMPJA10307-21	BIOUG70233-C02	0.80918807	1.5649452	Diptera	Medetera grisescens	BOLD:AAG9620	10	13.043478
OTU-47	GMPJA107-21	BIOUG65656-E10	0.11055832	0.16583748	Diptera	Oscinellinae	BOLD:ACQ4694	3	3.9800994
OTU-47	GMPJA186-21	BIOUG65657-D06	0.11055832	0.16583748	Diptera	Oscinellinae	BOLD:ACQ4694	3	3.9800994
OTU-47	GMPJA201-21	BIOUG65657-E09	0.11055832	0.16583748	Diptera	Oscinellinae	BOLD:ACQ4694	3	3.9800994
OTU-48	GMPJA102-21	BIOUG65656-E05	0.17548698	0.4608295	Diptera	Ephydridae	BOLD:ABX0206	7	9.174312
OTU-48	GMPJA143-21	BIOUG65656-H10	0.17548698	0.4608295	Diptera	Ephydridae	BOLD:ABX0206	7	9.174312
OTU-48	GMPJA412-21	BIOUG65659-G06	0.17548698	0.4608295	Diptera	Ephydridae	BOLD:ABX0206	7	9.174312
OTU-48	GMPJA729-21	BIOUG65663-B03	0.17548698	0.4608295	Diptera	Ephydridae	BOLD:ABX0206	7	9.174312
OTU-48	GMPJA740-21	BIOUG65663-C02	0.17548698	0.4608295	Diptera	Ephydridae	BOLD:ABX0206	7	9.174312
OTU-48	GMPJA985-21	BIOUG65665-G09	0.17548698	0.4608295	Diptera	Ephydridae	BOLD:ABX0206	7	9.174312
OTU-48	GMPJA2417-21	BIOUG65680-H04	0.17548698	0.4608295	Diptera	Ephydridae	BOLD:ABX0206	7	9.174312
OTU-49	GMPJA124-21	BIOUG65656-G03	2.1505377	2.1505377	Diptera	Bradysia	BOLD:ADU9444	2	2.6113672
OTU-49	GMPJA2262-21	BIOUG65679-C04	2.1505377	2.1505377	Diptera	Bradysia	BOLD:ADT4118	2	2.6113672
OTU-50	GMPJA119-21	BIOUG65656-F10	0	0	Diptera	Ophiomyia	BOLD:AAW9165	1	10.445469
OTU-51	GMPJA118-21	BIOUG65656-F09	0.43520832	1.100629	Diptera	Diptera		5	27.623457
OTU-51	GMPJA3667-21	BIOUG65693-E09	0.43520832	1.100629	Diptera	Diptera		5	27.623457
OTU-51	GMPJA4646-21	BIOUG66603-H02	0.43520832	1.100629	Diptera	Diptera		5	27.623457
OTU-51	GMPJA4651-21	BIOUG66603-H07	0.43520832	1.100629		Arthropoda		5	27.623457
OTU-51	GMPJA4892-21	BIOUG63984-D11	0.43520832	1.100629	Diptera	Diptera		5	27.623457
OTU-52	GMPJA116-21	BIOUG65656-F07	0.16823345	0.4608295	Diptera	Chloropidae	BOLD:ADV1178	22	3.8402457
OTU-52	GMPJA1493-21	BIOUG65671-B07	0.16823345	0.4608295	Diptera	Chloropidae	BOLD:ADV1178	22	3.8402457
OTU-52	GMPJA2019-21	BIOUG65676-F10	0.16823345	0.4608295	Diptera	Chloropidae	BOLD:ADV1178	22	3.8402457
OTU-52	GMPJA3157-21	BIOUG65688-B10	0.16823345	0.4608295	Diptera	Chloropidae	BOLD:ADV1178	22	3.8402457
OTU-52	GMPJA3205-21	BIOUG65688-F10	0.16823345	0.4608295	Diptera	Chloropidae	BOLD:ADV1178	22	3.8402457
OTU-52	GMPJA4131-21	BIOUG65698-D10	0.16823345	0.4608295	Diptera	Chloropidae	BOLD:ADV1178	22	3.8402457
OTU-52	GMPJA4224-21	BIOUG65699-D08	0.16823345	0.4608295	Diptera	Chloropidae	BOLD:ADV1178	22	3.8402457
OTU-52	GMPJA4458-21	BIOUG66601-H04	0.16823345	0.4608295	Diptera	Chloropidae	BOLD:ADV1178	22	3.8402457
OTU-52	GMPJA5061-21	BIOUG66607-C02	0.16823345	0.4608295	Diptera	Chloropidae	BOLD:ADV1178	22	3.8402457
OTU-52	GMPJA5074-21	BIOUG66607-D03	0.16823345	0.4608295	Diptera	Chloropidae	BOLD:ADV1178	22	3.8402457
OTU-52	GMPJA5268-21	BIOUG66609-D07	0.16823345	0.4608295	Diptera	Chloropidae	BOLD:ADV1178	22	3.8402457
OTU-52	GMPJA5280-21	BIOUG66609-E07	0.16823345	0.4608295	Diptera	Chloropidae	BOLD:ADV1178	22	3.8402457
OTU-52	GMPJA5337-21	BIOUG66610-B05	0.16823345	0.4608295	Diptera	Chloropidae	BOLD:ADV1178	22	3.8402457
OTU-52	GMPJA5348-21	BIOUG66610-C04	0.16823345	0.4608295	Diptera	Chloropidae	BOLD:ADV1178	22	3.8402457
OTU-52	GMPJA5395-21	BIOUG66610-G03	0.16823345	0.4608295	Diptera	Chloropidae	BOLD:ADV1178	22	3.8402457
OTU-52	GMPJA5562-21	BIOUG66612-E04	0.16823345	0.4608295	Diptera	Chloropidae	BOLD:ADV1178	22	3.8402457
OTU-52	GMPJA6504-21	BIOUG66622-D08	0.16823345	0.4608295	Diptera	Chloropidae	BOLD:ADV1178	22	3.8402457
OTU-52	GMPJA7731-21	BIOUG66635-C12	0.16823345	0.4608295	Diptera	Chloropidae	BOLD:ADV1178	22	3.8402457
OTU-52	GMPJA7842-21	BIOUG66636-E04	0.16823345	0.4608295	Diptera	Chloropidae	BOLD:ADV1178	22	3.8402457
OTU-52	GMPJA10533-21	BIOUG70235-F02	0.16823345	0.4608295	Diptera	Chloropidae	BOLD:ADV1178	22	3.8402457
OTU-52	GMPJA10581-21	BIOUG70236-B03	0.16823345	0.4608295	Diptera	Chloropidae	BOLD:ADV1178	22	3.8402457
OTU-52	GMPJA10668-21	BIOUG70237-A07	0.16823345	0.4608295	Diptera	Chloropidae	BOLD:ADV1178	22	3.8402457
OTU-53	GMPJA130-21	BIOUG65656-G09	0.8970906	1.4084507	Diptera	Scaptomyza pallida	BOLD:AAG8493	12	10.138248
OTU-53	GMPJA750-21	BIOUG65663-C12	0.8970906	1.4084507	Diptera	Scaptomyza pallida	BOLD:AAG8493	12	10.138248
OTU-53	GMPJA757-21	BIOUG65663-D07	0.8970906	1.4084507	Diptera	Scaptomyza pallida	BOLD:AAG8493	12	10.138248
OTU-53	GMPJA1407-21	BIOUG65670-C04	0.8970906	1.4084507	Diptera	Scaptomyza pallida	BOLD:AAG8493	12	10.138248
OTU-53	GMPJA1426-21	BIOUG65670-D11	0.8970906	1.4084507	Diptera	Scaptomyza pallida	BOLD:AAG8493	12	10.138248
OTU-53	GMPJA1491-21	BIOUG65671-B05	0.8970906	1.4084507	Diptera	Scaptomyza pallida	BOLD:AAG8493	12	10.138248
OTU-53	GMPJA1514-21	BIOUG65671-D04	0.8970906	1.4084507	Diptera	Scaptomyza pallida	BOLD:AAG8493	12	10.138248
OTU-53	GMPJA1841-21	BIOUG65674-G10	0.8970906	1.4084507	Diptera	Scaptomyza pallida	BOLD:AAG8493	12	10.138248
OTU-53	GMPJA2009-21	BIOUG65676-E12	0.8970906	1.4084507	Diptera	Scaptomyza pallida	BOLD:AAG8493	12	10.138248
OTU-53	GMPJA2223-21	BIOUG65678-G12	0.8970906	1.4084507	Diptera	Scaptomyza pallida	BOLD:AAG8493	12	10.138248
OTU-53	GMPJA2420-21	BIOUG65680-H07	0.8970906	1.4084507	Diptera	Scaptomyza pallida	BOLD:AAG8493	12	10.138248
OTU-53	GMPJA4602-21	BIOUG66603-D06	0.8970906	1.4084507	Thysanoptera	Thysanoptera		12	10.138248
OTU-54	GMPJA128-21	BIOUG65656-G07	0.013357375	0.15360983	Diptera	Ceratopogonidae	BOLD:ACU8246	23	13.824884
OTU-54	GMPJA151-21	BIOUG65657-A07	0.013357375	0.15360983	Diptera	Ceratopogonidae	BOLD:ACU8246	23	13.824884
OTU-54	GMPJA171-21	BIOUG65657-C03	0.013357375	0.15360983	Diptera	Ceratopogonidae	BOLD:ACU8246	23	13.824884
OTU-54	GMPJA176-21	BIOUG65657-C08	0.013357375	0.15360983	Diptera	Ceratopogonidae	BOLD:ACU8246	23	13.824884
OTU-54	GMPJA183-21	BIOUG65657-D03	0.013357375	0.15360983	Diptera	Ceratopogonidae	BOLD:ACU8246	23	13.824884
OTU-54	GMPJA194-21	BIOUG65657-E02	0.013357375	0.15360983	Diptera	Ceratopogonidae	BOLD:ACU8246	23	13.824884
OTU-54	GMPJA399-21	BIOUG65659-F05	0.013357375	0.15360983	Diptera	Ceratopogonidae	BOLD:ACU8246	23	13.824884
OTU-54	GMPJA421-21	BIOUG65659-H03	0.013357375	0.15360983	Diptera	Ceratopogonidae	BOLD:ACU8246	23	13.824884
OTU-54	GMPJA428-21	BIOUG65659-H10	0.013357375	0.15360983	Diptera	Ceratopogonidae	BOLD:ACU8246	23	13.824884
OTU-54	GMPJA451-21	BIOUG65660-B10	0.013357375	0.15360983	Diptera	Ceratopogonidae	BOLD:ACU8246	23	13.824884
OTU-54	GMPJA468-21	BIOUG65660-D03	0.013357375	0.15360983	Diptera	Ceratopogonidae	BOLD:ACU8246	23	13.824884
OTU-54	GMPJA533-21	BIOUG65661-A09	0.013357375	0.15360983	Diptera	Ceratopogonidae	BOLD:ACU8246	23	13.824884
OTU-54	GMPJA1425-21	BIOUG65670-D10	0.013357375	0.15360983	Diptera	Ceratopogonidae	BOLD:ACU8246	23	13.824884
OTU-54	GMPJA1432-21	BIOUG65670-E05	0.013357375	0.15360983	Diptera	Ceratopogonidae	BOLD:ACU8246	23	13.824884
OTU-54	GMPJA1639-21	BIOUG65672-F10	0.013357375	0.15360983	Diptera	Ceratopogonidae	BOLD:ACU8246	23	13.824884
OTU-54	GMPJA1835-21	BIOUG65674-G04	0.013357375	0.15360983	Diptera	Ceratopogonidae	BOLD:ACU8246	23	13.824884
OTU-54	GMPJA2236-21	BIOUG65679-A02	0.013357375	0.15360983	Diptera	Ceratopogonidae	BOLD:ACU8246	23	13.824884
OTU-54	GMPJA2406-21	BIOUG65680-G05	0.013357375	0.15360983	Diptera	Ceratopogonidae	BOLD:ACU8246	23	13.824884
OTU-54	GMPJA2459-21	BIOUG65681-C11	0.013357375	0.15360983	Diptera	Ceratopogonidae	BOLD:ACU8246	23	13.824884
OTU-54	GMPJA2493-21	BIOUG65681-F09	0.013357375	0.15360983	Diptera	Ceratopogonidae	BOLD:ACU8246	23	13.824884
OTU-54	GMPJA3412-21	BIOUG65690-H03	0.013357375	0.15360983	Diptera	Ceratopogonidae	BOLD:ACU8246	23	13.824884
OTU-54	GMPJA10198-21	BIOUG70232-A12	0.013357375	0.15360983	Diptera	Ceratopogonidae	BOLD:ACU8246	23	13.824884
OTU-54	GMPJA10632-21	BIOUG70236-F06	0.013357375	0.15360983	Diptera	Ceratopogonidae	BOLD:ACU8246	23	13.824884
OTU-55	GMPJA127-21	BIOUG65656-G06	0.14444703	0.4608295	Diptera	Delia	BOLD:AAG2511	54	2.777778
OTU-55	GMPJA371-21	BIOUG65659-D01	0.14444703	0.4608295	Diptera	Delia	BOLD:AAG2511	54	2.777778
OTU-55	GMPJA407-21	BIOUG65659-G01	0.14444703	0.4608295	Diptera	Delia	BOLD:AAG2511	54	2.777778
OTU-55	GMPJA513-21	BIOUG65660-G12	0.14444703	0.4608295	Diptera	Delia	BOLD:AAG2511	54	2.777778
OTU-55	GMPJA525-21	BIOUG65661-A01	0.14444703	0.4608295	Diptera	Delia	BOLD:AAG2511	54	2.777778
OTU-55	GMPJA727-21	BIOUG65663-B01	0.14444703	0.4608295	Diptera	Delia	BOLD:AAG2511	54	2.777778
OTU-55	GMPJA739-21	BIOUG65663-C01	0.14444703	0.4608295	Diptera	Delia	BOLD:AAG2511	54	2.777778
OTU-55	GMPJA744-21	BIOUG65663-C06	0.14444703	0.4608295	Diptera	Delia	BOLD:AAG2511	54	2.777778
OTU-55	GMPJA916-21	BIOUG65665-A12	0.14444703	0.4608295	Diptera	Delia	BOLD:AAG2511	54	2.777778
OTU-55	GMPJA917-21	BIOUG65665-B01	0.14444703	0.4608295	Diptera	Delia	BOLD:AAG2511	54	2.777778
OTU-55	GMPJA940-21	BIOUG65665-C12	0.14444703	0.4608295	Diptera	Delia	BOLD:AAG2511	54	2.777778
OTU-55	GMPJA941-21	BIOUG65665-D01	0.14444703	0.4608295	Diptera	Delia	BOLD:AAG2511	54	2.777778
OTU-55	GMPJA946-21	BIOUG65665-D06	0.14444703	0.4608295	Diptera	Delia	BOLD:AAG2511	54	2.777778
OTU-55	GMPJA952-21	BIOUG65665-D12	0.14444703	0.4608295	Diptera	Delia	BOLD:AAG2511	54	2.777778
OTU-55	GMPJA953-21	BIOUG65665-E01	0.14444703	0.4608295	Diptera	Delia	BOLD:AAG2511	54	2.777778
OTU-55	GMPJA988-21	BIOUG65665-G12	0.14444703	0.4608295	Diptera	Delia	BOLD:AAG2511	54	2.777778
OTU-55	GMPJA1011-21	BIOUG65666-A12	0.14444703	0.4608295	Diptera	Delia	BOLD:AAG2511	54	2.777778
OTU-55	GMPJA1012-21	BIOUG65666-B01	0.14444703	0.4608295	Diptera	Delia	BOLD:AAG2511	54	2.777778
OTU-55	GMPJA1017-21	BIOUG65666-B06	0.14444703	0.4608295	Diptera	Delia	BOLD:AAG2511	54	2.777778
OTU-55	GMPJA1023-21	BIOUG65666-B12	0.14444703	0.4608295	Diptera	Delia	BOLD:AAG2511	54	2.777778
OTU-55	GMPJA1024-21	BIOUG65666-C01	0.14444703	0.4608295	Diptera	Delia	BOLD:AAG2511	54	2.777778
OTU-55	GMPJA1035-21	BIOUG65666-C12	0.14444703	0.4608295	Diptera	Delia	BOLD:AAG2511	54	2.777778
OTU-55	GMPJA1041-21	BIOUG65666-D06	0.14444703	0.4608295	Diptera	Delia	BOLD:AAG2511	54	2.777778
OTU-55	GMPJA1047-21	BIOUG65666-D12	0.14444703	0.4608295	Diptera	Delia	BOLD:AAG2511	54	2.777778
OTU-55	GMPJA1048-21	BIOUG65666-E01	0.14444703	0.4608295	Diptera	Delia	BOLD:AAG2511	54	2.777778
OTU-55	GMPJA1077-21	BIOUG65666-G06	0.14444703	0.4608295	Diptera	Delia	BOLD:AAG2511	54	2.777778
OTU-55	GMPJA1094-21	BIOUG65666-H11	0.14444703	0.4608295	Diptera	Delia	BOLD:AAG2511	54	2.777778
OTU-55	GMPJA1095-21	BIOUG65667-A01	0.14444703	0.4608295	Diptera	Delia	BOLD:AAG2511	54	2.777778
OTU-55	GMPJA1107-21	BIOUG65667-B01	0.14444703	0.4608295	Diptera	Delia	BOLD:AAG2511	54	2.777778
OTU-55	GMPJA1112-21	BIOUG65667-B06	0.14444703	0.4608295	Diptera	Delia	BOLD:AAG2511	54	2.777778
OTU-55	GMPJA1119-21	BIOUG65667-C01	0.14444703	0.4608295	Diptera	Delia	BOLD:AAG2511	54	2.777778
OTU-55	GMPJA1124-21	BIOUG65667-C06	0.14444703	0.4608295	Diptera	Delia	BOLD:AAG2511	54	2.777778
OTU-55	GMPJA1154-21	BIOUG65667-E12	0.14444703	0.4608295	Diptera	Delia	BOLD:AAG2511	54	2.777778
OTU-55	GMPJA1160-21	BIOUG65667-F06	0.14444703	0.4608295	Diptera	Delia	BOLD:AAG2511	54	2.777778
OTU-55	GMPJA1166-21	BIOUG65667-F12	0.14444703	0.4608295	Diptera	Delia	BOLD:AAG2511	54	2.777778
OTU-55	GMPJA1167-21	BIOUG65667-G01	0.14444703	0.4608295	Diptera	Delia	BOLD:AAG2511	54	2.777778
OTU-55	GMPJA1202-21	BIOUG65668-B01	0.14444703	0.4608295	Diptera	Delia	BOLD:AAG2511	54	2.777778
OTU-55	GMPJA1296-21	BIOUG65669-A12	0.14444703	0.4608295	Diptera	Delia	BOLD:AAG2511	54	2.777778
OTU-55	GMPJA1368-21	BIOUG65669-G12	0.14444703	0.4608295	Diptera	Delia	BOLD:AAG2511	54	2.777778
OTU-55	GMPJA1369-21	BIOUG65669-H01	0.14444703	0.4608295	Diptera	Delia	BOLD:AAG2511	54	2.777778
OTU-55	GMPJA1404-21	BIOUG65670-C01	0.14444703	0.4608295	Diptera	Delia	BOLD:AAG2511	54	2.777778
OTU-55	GMPJA1439-21	BIOUG65670-E12	0.14444703	0.4608295	Diptera	Delia	BOLD:AAG2511	54	2.777778
OTU-55	GMPJA1452-21	BIOUG65670-G01	0.14444703	0.4608295	Diptera	Delia	BOLD:AAG2511	54	2.777778
OTU-55	GMPJA1587-21	BIOUG65672-B06	0.14444703	0.4608295	Diptera	Delia	BOLD:AAG2511	54	2.777778
OTU-55	GMPJA1618-21	BIOUG65672-E01	0.14444703	0.4608295	Diptera	Delia	BOLD:AAG2511	54	2.777778
OTU-55	GMPJA1623-21	BIOUG65672-E06	0.14444703	0.4608295	Diptera	Delia	BOLD:AAG2511	54	2.777778
OTU-55	GMPJA1718-21	BIOUG65673-E06	0.14444703	0.4608295	Diptera	Delia	BOLD:AAG2511	54	2.777778
OTU-55	GMPJA1789-21	BIOUG65674-C06	0.14444703	0.4608295	Diptera	Delia	BOLD:AAG2511	54	2.777778
OTU-55	GMPJA2128-21	BIOUG65677-G12	0.14444703	0.4608295	Diptera	Delia	BOLD:AAG2511	54	2.777778
OTU-55	GMPJA2295-21	BIOUG65679-F01	0.14444703	0.4608295	Diptera	Delia	BOLD:AAG2511	54	2.777778
OTU-55	GMPJA2436-21	BIOUG65681-A12	0.14444703	0.4608295	Diptera	Delia	BOLD:AAG2511	54	2.777778
OTU-55	GMPJA2473-21	BIOUG65681-E01	0.14444703	0.4608295	Diptera	Delia	BOLD:AAG2511	54	2.777778
OTU-55	GMPJA2769-21	BIOUG65684-E12	0.14444703	0.4608295	Diptera	Delia	BOLD:AAG2511	54	2.777778
OTU-55	GMPJA7043-21	BIOUG66628-B01	0.14444703	0.4608295	Hemiptera	Hemiptera		54	2.777778
OTU-56	GMPJA125-21	BIOUG65656-G04	0.0	0.0	Diptera	Cecidomyiidae	BOLD:ACF8536	2	16.86747
OTU-56	GMPJA8477-21	BIOUG66643-B10	0.0	0.0	Diptera	Cecidomyiidae	BOLD:ACF8536	2	16.86747
OTU-57	GMPJA152-21	BIOUG65657-A08	0.28381243	0.921659	Diptera	Scatella	BOLD:ABW7890	15	7.44186
OTU-57	GMPJA352-21	BIOUG65659-B06	0.28381243	0.921659	Diptera	Scatella	BOLD:ABW7890	15	7.44186
OTU-57	GMPJA364-21	BIOUG65659-C06	0.28381243	0.921659	Diptera	Scatella	BOLD:ABW7890	15	7.44186
OTU-57	GMPJA391-21	BIOUG65659-E09	0.28381243	0.921659	Diptera	Scatella	BOLD:ABW7890	15	7.44186
OTU-57	GMPJA497-21	BIOUG65660-F08	0.28381243	0.921659	Diptera	Scatella	BOLD:ABW7890	15	7.44186
OTU-57	GMPJA529-21	BIOUG65661-A05	0.28381243	0.921659	Diptera	Scatella	BOLD:ABW7890	15	7.44186
OTU-57	GMPJA960-21	BIOUG65665-E08	0.28381243	0.921659	Diptera	Scatella	BOLD:ABW7890	15	7.44186
OTU-57	GMPJA1194-21	BIOUG65668-A05	0.28381243	0.921659	Diptera	Scatella	BOLD:ABW7890	15	7.44186
OTU-57	GMPJA1773-21	BIOUG65674-B02	0.28381243	0.921659	Diptera	Scatella	BOLD:ABW7890	15	7.44186
OTU-57	GMPJA1948-21	BIOUG65675-H10	0.28381243	0.921659	Diptera	Scatella	BOLD:ABW7890	15	7.44186
OTU-57	GMPJA2275-21	BIOUG65679-D05	0.28381243	0.921659	Diptera	Scatella	BOLD:ABW7890	15	7.44186
OTU-57	GMPJA2442-21	BIOUG65681-B06	0.28381243	0.921659	Diptera	Scatella	BOLD:ABW7890	15	7.44186
OTU-57	GMPJA5537-21	BIOUG66612-C03	0.28381243	0.921659	Diptera	Scatella	BOLD:ABW7890	15	7.44186
OTU-57	GMPJA10234-21	BIOUG70232-D12	0.28381243	0.921659	Diptera	Scatella	BOLD:ABW7890	15	7.44186
OTU-57	GMPJA10549-21	BIOUG70235-G06	0.28381243	0.921659	Diptera	Scatella	BOLD:ABW7890	15	7.44186
OTU-58	GMPJA147-21	BIOUG65657-A03	0.41443405	0.6259781	Diptera	Chironomus	BOLD:AAW3997	3	13.056835
OTU-58	GMPJA2232-21	BIOUG65678-H09	0.41443405	0.6259781	Diptera	Chironomus	BOLD:AAW3997	3	13.056835
OTU-58	GMPJA3059-21	BIOUG65687-B07	0.41443405	0.6259781	Diptera	Chironomus	BOLD:AAW3997	3	13.056835
OTU-59	GMPJA138-21	BIOUG65656-H05	0.0	0.0	Diptera	Psychodidae	BOLD:AEJ4703	4	9.984639
OTU-59	GMPJA1420-21	BIOUG65670-D05	0.0	0.0	Diptera	Psychodidae	BOLD:AEJ4703	4	9.984639
OTU-59	GMPJA1676-21	BIOUG65673-A12	0.0	0.0	Diptera	Psychodidae	BOLD:AEJ4703	4	9.984639
OTU-59	GMPJA2340-21	BIOUG65680-A11	0.0	0.0	Diptera	Psychodidae	BOLD:AEJ4703	4	9.984639
OTU-60	GMPJA132-21	BIOUG65656-G11	0.0	0.0	Diptera	Sphaeroceridae	BOLD:ACS6009	4	4.9155145
OTU-60	GMPJA198-21	BIOUG65657-E06	0.0	0.0	Diptera	Sphaeroceridae	BOLD:ACS6009	4	4.9155145
OTU-60	GMPJA215-21	BIOUG65657-F11	0.0	0.0	Diptera	Sphaeroceridae	BOLD:ACS6009	4	4.9155145
OTU-60	GMPJA2252-21	BIOUG65679-B06	0.0	0.0	Diptera	Sphaeroceridae	BOLD:ACS6009	4	4.9155145
OTU-61	GMPJA168-21	BIOUG65657-B12	0.0772857	0.15649453	Diptera	Melanostoma fasciatum	BOLD:ABY6279	4	10.31746
OTU-61	GMPJA1926-21	BIOUG65675-F12	0.0772857	0.15649453	Diptera	Melanostoma fasciatum	BOLD:ABY6279	4	10.31746
OTU-61	GMPJA3308-21	BIOUG65689-G06	0.0772857	0.15649453	Diptera	Melanostoma fasciatum	BOLD:ABY6279	4	10.31746
OTU-61	GMPJA3634-21	BIOUG65693-B12	0.0772857	0.15649453	Diptera	Melanostoma fasciatum	BOLD:ABY6279	4	10.31746
OTU-62	GMPJA169-21	BIOUG65657-C01	0	0	Diptera	Drosophila	BOLD:AAE8038	1	11.059908
OTU-63	GMPJA184-21	BIOUG65657-D04	0.17067759	0.7680492	Diptera	Phoridae	BOLD:ABW5515	9	9.485095
OTU-63	GMPJA1353-21	BIOUG65669-F09	0.17067759	0.7680492	Diptera	Phoridae	BOLD:ABW5515	9	9.485095
OTU-63	GMPJA1355-21	BIOUG65669-F11	0.17067759	0.7680492	Diptera	Phoridae	BOLD:ABW5515	9	9.485095
OTU-63	GMPJA1441-21	BIOUG65670-F02	0.17067759	0.7680492	Diptera	Phoridae	BOLD:ABW5515	9	9.485095
OTU-63	GMPJA2022-21	BIOUG65676-G01	0.17067759	0.7680492	Diptera	Phoridae	BOLD:ABW5515	9	9.485095
OTU-63	GMPJA2129-21	BIOUG65677-H01	0.17067759	0.7680492	Diptera	Phoridae	BOLD:ABW5515	9	9.485095
OTU-63	GMPJA2290-21	BIOUG65679-E08	0.17067759	0.7680492	Diptera	Phoridae	BOLD:ABW5515	9	9.485095
OTU-63	GMPJA2298-21	BIOUG65679-F04	0.17067759	0.7680492	Diptera	Phoridae	BOLD:ABW5515	9	9.485095
OTU-63	GMPJA3239-21	BIOUG65689-A09	0.17067759	0.7680492	Diptera	Phoridae	BOLD:ABW5515	9	9.485095
OTU-64	GMPJA188-21	BIOUG65657-D08	0.13612579	0.32520324	Diptera	Sciaridae	BOLD:ABW5516	6	10.779436
OTU-64	GMPJA655-21	BIOUG65662-C12	0.13612579	0.32520324	Diptera	Sciaridae	BOLD:ABW5516	6	10.779436
OTU-64	GMPJA1078-21	BIOUG65666-G07	0.13612579	0.32520324	Diptera	Sciaridae	BOLD:ABW5516	6	10.779436
OTU-64	GMPJA1332-21	BIOUG65669-D12	0.13612579	0.32520324	Diptera	Sciaridae	BOLD:ABW5516	6	10.779436
OTU-64	GMPJA1672-21	BIOUG65673-A08	0.13612579	0.32520324	Diptera	Sciaridae	BOLD:ABW5516	6	10.779436
OTU-64	GMPJA3601-21	BIOUG65692-H02	0.13612579	0.32520324	Diptera	Sciaridae	BOLD:ABW5516	6	10.779436
OTU-65	GMPJA154-21	BIOUG65657-A10	0	0	Diptera	Ceratopogonidae	BOLD:AEA1475	1	13.056835
OTU-66	GMPJA157-21	BIOUG65657-B01	0.20182349	0.46948358	Diptera	Coenosia acuticornis	BOLD:AAG6793	11	6.5727696
OTU-66	GMPJA229-21	BIOUG65657-H01	0.20182349	0.46948358	Diptera	Coenosia acuticornis	BOLD:AAG6793	11	6.5727696
OTU-66	GMPJA443-21	BIOUG65660-B02	0.20182349	0.46948358	Diptera	Coenosia acuticornis	BOLD:AAG6793	11	6.5727696
OTU-66	GMPJA496-21	BIOUG65660-F07	0.20182349	0.46948358	Diptera	Coenosia acuticornis	BOLD:AAG6793	11	6.5727696
OTU-66	GMPJA1582-21	BIOUG65672-B01	0.20182349	0.46948358	Diptera	Coenosia acuticornis	BOLD:AAG6793	11	6.5727696
OTU-66	GMPJA2497-21	BIOUG65681-G01	0.20182349	0.46948358	Diptera	Coenosia acuticornis	BOLD:AAG6793	11	6.5727696
OTU-66	GMPJA3474-21	BIOUG65691-E06	0.20182349	0.46948358	Diptera	Coenosia acuticornis	BOLD:AAG6793	11	6.5727696
OTU-66	GMPJA3588-21	BIOUG65692-G01	0.20182349	0.46948358	Diptera	Coenosia acuticornis	BOLD:AAG6793	11	6.5727696
OTU-66	GMPJA3782-21	BIOUG65694-G05	0.20182349	0.46948358	Hymenoptera	Hymenoptera		11	6.5727696
OTU-66	GMPJA5320-21	BIOUG66609-H11	0.20182349	0.46948358	Diptera	Coenosia acuticornis	BOLD:AAG6793	11	6.5727696
OTU-66	GMPJA10529-21	BIOUG70235-E10	0.20182349	0.46948358	Diptera	Coenosia acuticornis	BOLD:AAG6793	11	6.5727696
OTU-67	GMPJA161-21	BIOUG65657-B05	1.0903426	1.0903426	Diptera	Pachylophus	BOLD:ACG0823	2	3.5825546
OTU-67	GMPJA226-21	BIOUG65657-G10	1.0903426	1.0903426	Diptera	Pachylophus	BOLD:ACG0823	2	3.5825546
OTU-68	GMPJA164-21	BIOUG65657-B08	0.22113079	0.6144393	Diptera	Metopininae	BOLD:ACQ8442	14	4.8433046
OTU-68	GMPJA432-21	BIOUG65660-A03	0.22113079	0.6144393	Diptera	Metopininae	BOLD:ACQ8442	14	4.8433046
OTU-68	GMPJA1037-21	BIOUG65666-D02	0.22113079	0.6144393	Diptera	Metopininae	BOLD:ACQ8442	14	4.8433046
OTU-68	GMPJA1068-21	BIOUG65666-F09	0.22113079	0.6144393	Diptera	Metopininae	BOLD:ACQ8442	14	4.8433046
OTU-68	GMPJA1135-21	BIOUG65667-D05	0.22113079	0.6144393	Diptera	Metopininae	BOLD:ACQ8442	14	4.8433046
OTU-68	GMPJA1381-21	BIOUG65670-A02	0.22113079	0.6144393	Diptera	Metopininae	BOLD:ACQ8442	14	4.8433046
OTU-68	GMPJA1744-21	BIOUG65673-G08	0.22113079	0.6144393	Diptera	Metopininae	BOLD:ACQ8442	14	4.8433046
OTU-68	GMPJA1960-21	BIOUG65676-A11	0.22113079	0.6144393	Diptera	Metopininae	BOLD:ACQ8442	14	4.8433046
OTU-68	GMPJA8773-21	BIOUG66646-C09	0.22113079	0.6144393	Diptera	Metopininae	BOLD:ACQ8442	14	4.8433046
OTU-68	GMPJA8803-21	BIOUG66646-F03	0.22113079	0.6144393	Diptera	Metopininae	BOLD:ACQ8442	14	4.8433046
OTU-68	GMPJA10219-21	BIOUG70232-C09	0.22113079	0.6144393	Diptera	Metopininae	BOLD:ACQ8442	14	4.8433046
OTU-68	GMPJA10239-21	BIOUG70232-E05	0.22113079	0.6144393	Diptera	Metopininae	BOLD:ACQ8442	14	4.8433046
OTU-68	GMPJA10335-21	BIOUG70233-E06	0.22113079	0.6144393	Diptera	Metopininae	BOLD:ACQ8442	14	4.8433046
OTU-68	GMPJA10354-21	BIOUG70233-G01	0.22113079	0.6144393	Diptera	Metopininae	BOLD:ACQ8442	14	4.8433046
OTU-69	GMPJA208-21	BIOUG65657-F04	0.3934793	1.1551155	Diptera	Sciaridae	BOLD:ABW5519	36	5.0772624
OTU-69	GMPJA754-21	BIOUG65663-D04	0.3934793	1.1551155	Diptera	Sciaridae	BOLD:ABW5519	36	5.0772624
OTU-69	GMPJA1271-21	BIOUG65668-G10	0.3934793	1.1551155	Hemiptera	Hemiptera		36	5.0772624
OTU-69	GMPJA1290-21	BIOUG65669-A06	0.3934793	1.1551155	Diptera	Sciaridae	BOLD:ABW5519	36	5.0772624
OTU-69	GMPJA1303-21	BIOUG65669-B07	0.3934793	1.1551155	Diptera	Sciaridae	BOLD:ABW5519	36	5.0772624
OTU-69	GMPJA1419-21	BIOUG65670-D04	0.3934793	1.1551155	Diptera	Sciaridae	BOLD:ABW5519	36	5.0772624
OTU-69	GMPJA1461-21	BIOUG65670-G10	0.3934793	1.1551155	Diptera	Sciaridae	BOLD:ABW5519	36	5.0772624
OTU-69	GMPJA1463-21	BIOUG65670-G12	0.3934793	1.1551155	Diptera	Sciaridae	BOLD:ABW5519	36	5.0772624
OTU-69	GMPJA1480-21	BIOUG65671-A06	0.3934793	1.1551155	Diptera	Sciaridae	BOLD:ABW5519	36	5.0772624
OTU-69	GMPJA1496-21	BIOUG65671-B10	0.3934793	1.1551155	Diptera	Sciaridae	BOLD:ABW5519	36	5.0772624
OTU-69	GMPJA1649-21	BIOUG65672-G08	0.3934793	1.1551155	Diptera	Sciaridae	BOLD:ABW5519	36	5.0772624
OTU-69	GMPJA1656-21	BIOUG65672-H03	0.3934793	1.1551155	Diptera	Sciaridae	BOLD:ABW5519	36	5.0772624
OTU-69	GMPJA1667-21	BIOUG65673-A03	0.3934793	1.1551155	Diptera	Sciaridae	BOLD:ABW5519	36	5.0772624
OTU-69	GMPJA1857-21	BIOUG65675-A03	0.3934793	1.1551155	Diptera	Sciaridae	BOLD:ABW5519	36	5.0772624
OTU-69	GMPJA1864-21	BIOUG65675-A10	0.3934793	1.1551155	Diptera	Sciaridae	BOLD:ABW5519	36	5.0772624
OTU-69	GMPJA1935-21	BIOUG65675-G09	0.3934793	1.1551155	Diptera	Sciaridae	BOLD:ABW5519	36	5.0772624
OTU-69	GMPJA2061-21	BIOUG65677-B05	0.3934793	1.1551155	Diptera	Sciaridae	BOLD:ABW5519	36	5.0772624
OTU-69	GMPJA2066-21	BIOUG65677-B10	0.3934793	1.1551155	Diptera	Sciaridae	BOLD:ABW5519	36	5.0772624
OTU-69	GMPJA2075-21	BIOUG65677-C07	0.3934793	1.1551155	Diptera	Sciaridae	BOLD:ABW5519	36	5.0772624
OTU-69	GMPJA2085-21	BIOUG65677-D05	0.3934793	1.1551155	Diptera	Sciaridae	BOLD:ABW5519	36	5.0772624
OTU-69	GMPJA2117-21	BIOUG65677-G01	0.3934793	1.1551155	Diptera	Sciaridae	BOLD:ABW5519	36	5.0772624
OTU-69	GMPJA2161-21	BIOUG65678-B10	0.3934793	1.1551155	Diptera	Sciaridae	BOLD:ABW5519	36	5.0772624
OTU-69	GMPJA2212-21	BIOUG65678-G01	0.3934793	1.1551155	Diptera	Sciaridae	BOLD:ABW5519	36	5.0772624
OTU-69	GMPJA2249-21	BIOUG65679-B03	0.3934793	1.1551155	Diptera	Sciaridae	BOLD:ABW5519	36	5.0772624
OTU-69	GMPJA2311-21	BIOUG65679-G05	0.3934793	1.1551155	Diptera	Sciaridae	BOLD:ABW5519	36	5.0772624
OTU-69	GMPJA2313-21	BIOUG65679-G07	0.3934793	1.1551155	Diptera	Sciaridae	BOLD:ABW5519	36	5.0772624
OTU-69	GMPJA2400-21	BIOUG65680-F11	0.3934793	1.1551155	Diptera	Sciaridae	BOLD:ABW5519	36	5.0772624
OTU-69	GMPJA2450-21	BIOUG65681-C02	0.3934793	1.1551155	Diptera	Sciaridae	BOLD:ABW5519	36	5.0772624
OTU-69	GMPJA2460-21	BIOUG65681-C12	0.3934793	1.1551155	Diptera	Sciaridae	BOLD:ABW5519	36	5.0772624
OTU-69	GMPJA2479-21	BIOUG65681-E07	0.3934793	1.1551155	Diptera	Sciaridae	BOLD:ABW5519	36	5.0772624
OTU-69	GMPJA2482-21	BIOUG65681-E10	0.3934793	1.1551155	Diptera	Sciaridae	BOLD:ABW5519	36	5.0772624
OTU-69	GMPJA2489-21	BIOUG65681-F05	0.3934793	1.1551155	Diptera	Sciaridae	BOLD:ABW5519	36	5.0772624
OTU-69	GMPJA2501-21	BIOUG65681-G05	0.3934793	1.1551155	Diptera	Sciaridae	BOLD:ABW5519	36	5.0772624
OTU-69	GMPJA3395-21	BIOUG65690-F10	0.3934793	1.1551155	Diptera	Sciaridae	BOLD:ABW5519	36	5.0772624
OTU-69	GMPJA4013-21	BIOUG65697-B11	0.3934793	1.1551155	Diptera	Sciaridae	BOLD:ABW5519	36	5.0772624
OTU-69	GMPJA4528-21	BIOUG66602-F03	0.3934793	1.1551155	Diptera	Sciaridae	BOLD:ABW5519	36	5.0772624
OTU-70	GMPJA222-21	BIOUG65657-G06	0.19914806	1.2578616	Diptera	Oscinellinae	BOLD:AAG1505	133	5.191257
OTU-70	GMPJA414-21	BIOUG65659-G08	0.19914806	1.2578616	Diptera	Oscinellinae	BOLD:AAG1505	133	5.191257
OTU-70	GMPJA684-21	BIOUG65662-F05	0.19914806	1.2578616	Diptera	Oscinellinae	BOLD:AAG1505	133	5.191257
OTU-70	GMPJA1231-21	BIOUG65668-D06	0.19914806	1.2578616	Coleoptera	Coleoptera		133	5.191257
OTU-70	GMPJA1987-21	BIOUG65676-D02	0.19914806	1.2578616	Diptera	Oscinellinae	BOLD:AAG1505	133	5.191257
OTU-70	GMPJA3047-21	BIOUG65687-A07	0.19914806	1.2578616	Diptera	Oscinellinae	BOLD:AAG1505	133	5.191257
OTU-70	GMPJA3626-21	BIOUG65693-B04	0.19914806	1.2578616	Diptera	Oscinellinae	BOLD:AAG1505	133	5.191257
OTU-70	GMPJA3924-21	BIOUG65696-C05	0.19914806	1.2578616	Diptera	Oscinellinae	BOLD:AAG1505	133	5.191257
OTU-70	GMPJA4185-21	BIOUG65699-A05	0.19914806	1.2578616	Diptera	Oscinellinae	BOLD:AAG1505	133	5.191257
OTU-70	GMPJA4351-21	BIOUG65700-G04	0.19914806	1.2578616	Diptera	Oscinellinae	BOLD:AAG1505	133	5.191257
OTU-70	GMPJA4368-21	BIOUG65700-H09	0.19914806	1.2578616	Diptera	Oscinellinae	BOLD:AAG1505	133	5.191257
OTU-70	GMPJA4369-21	BIOUG65700-H10	0.19914806	1.2578616	Diptera	Oscinellinae	BOLD:AAG1505	133	5.191257
OTU-70	GMPJA4372-21	BIOUG66601-A02	0.19914806	1.2578616	Diptera	Oscinellinae	BOLD:AAG1505	133	5.191257
OTU-70	GMPJA4476-21	BIOUG66602-A11	0.19914806	1.2578616	Diptera	Oscinellinae	BOLD:AAG1505	133	5.191257
OTU-70	GMPJA4580-21	BIOUG66603-B08	0.19914806	1.2578616	Diptera	Oscinellinae	BOLD:AAG1505	133	5.191257
OTU-70	GMPJA4587-21	BIOUG66603-C03	0.19914806	1.2578616	Diptera	Oscinellinae	BOLD:AAG1505	133	5.191257
OTU-70	GMPJA4590-21	BIOUG66603-C06	0.19914806	1.2578616	Diptera	Oscinellinae	BOLD:AAG1505	133	5.191257
OTU-70	GMPJA5032-21	BIOUG66606-H08	0.19914806	1.2578616	Hymenoptera	Hymenoptera		133	5.191257
OTU-70	GMPJA5086-21	BIOUG66607-E03	0.19914806	1.2578616	Diptera	Oscinellinae	BOLD:AAG1505	133	5.191257
OTU-70	GMPJA5088-21	BIOUG66607-E05	0.19914806	1.2578616	Diptera	Oscinellinae	BOLD:AAG1505	133	5.191257
OTU-70	GMPJA5122-21	BIOUG66607-H03	0.19914806	1.2578616	Diptera	Oscinellinae	BOLD:AAG1505	133	5.191257
OTU-70	GMPJA5153-21	BIOUG66608-B11	0.19914806	1.2578616	Diptera	Oscinellinae	BOLD:AAG1505	133	5.191257
OTU-70	GMPJA5158-21	BIOUG66608-C04	0.19914806	1.2578616	Diptera	Oscinellinae	BOLD:AAG1505	133	5.191257
OTU-70	GMPJA5265-21	BIOUG66609-D04	0.19914806	1.2578616	Diptera	Oscinellinae	BOLD:AAG1505	133	5.191257
OTU-70	GMPJA5322-21	BIOUG66610-A02	0.19914806	1.2578616	Diptera	Oscinellinae	BOLD:AAG1505	133	5.191257
OTU-70	GMPJA5327-21	BIOUG66610-A07	0.19914806	1.2578616	Diptera	Oscinellinae	BOLD:AAG1505	133	5.191257
OTU-70	GMPJA5349-21	BIOUG66610-C05	0.19914806	1.2578616	Diptera	Oscinellinae	BOLD:AAG1505	133	5.191257
OTU-70	GMPJA5484-21	BIOUG66611-F09	0.19914806	1.2578616	Diptera	Oscinellinae	BOLD:AAG1505	133	5.191257
OTU-70	GMPJA5506-21	BIOUG66611-H07	0.19914806	1.2578616	Diptera	Oscinellinae	BOLD:AAG1505	133	5.191257
OTU-70	GMPJA5920-21	BIOUG66616-C06	0.19914806	1.2578616	Hemiptera	Hemiptera		133	5.191257
OTU-70	GMPJA6219-21	BIOUG66619-D08	0.19914806	1.2578616	Hymenoptera	Hymenoptera		133	5.191257
OTU-70	GMPJA6249-21	BIOUG66619-G02	0.19914806	1.2578616	Diptera	Oscinellinae	BOLD:AAG1505	133	5.191257
OTU-70	GMPJA6357-21	BIOUG66620-H03	0.19914806	1.2578616		Gastropoda		133	5.191257
OTU-70	GMPJA6369-21	BIOUG66621-A04	0.19914806	1.2578616	Diptera	Oscinellinae	BOLD:AAG1505	133	5.191257
OTU-70	GMPJA6382-21	BIOUG66621-B05	0.19914806	1.2578616	Diptera	Oscinellinae	BOLD:AAG1505	133	5.191257
OTU-70	GMPJA6385-21	BIOUG66621-B08	0.19914806	1.2578616	Diptera	Oscinellinae	BOLD:AAG1505	133	5.191257
OTU-70	GMPJA6388-21	BIOUG66621-B11	0.19914806	1.2578616	Diptera	Oscinellinae	BOLD:AAG1505	133	5.191257
OTU-70	GMPJA6391-21	BIOUG66621-C02	0.19914806	1.2578616	Diptera	Oscinellinae	BOLD:AAG1505	133	5.191257
OTU-70	GMPJA6394-21	BIOUG66621-C05	0.19914806	1.2578616	Diptera	Oscinellinae	BOLD:AAG1505	133	5.191257
OTU-70	GMPJA6396-21	BIOUG66621-C07	0.19914806	1.2578616	Diptera	Oscinellinae	BOLD:AAG1505	133	5.191257
OTU-70	GMPJA6397-21	BIOUG66621-C08	0.19914806	1.2578616	Diptera	Oscinellinae	BOLD:AAG1505	133	5.191257
OTU-70	GMPJA6403-21	BIOUG66621-D02	0.19914806	1.2578616	Diptera	Oscinellinae	BOLD:AAG1505	133	5.191257
OTU-70	GMPJA6420-21	BIOUG66621-E07	0.19914806	1.2578616	Diptera	Oscinellinae	BOLD:AAG1505	133	5.191257
OTU-70	GMPJA6423-21	BIOUG66621-E10	0.19914806	1.2578616	Diptera	Oscinellinae	BOLD:AAG1505	133	5.191257
OTU-70	GMPJA6427-21	BIOUG66621-F02	0.19914806	1.2578616	Diptera	Oscinellinae	BOLD:AAG1505	133	5.191257
OTU-70	GMPJA6453-21	BIOUG66621-H04	0.19914806	1.2578616	Diptera	Oscinellinae	BOLD:AAG1505	133	5.191257
OTU-70	GMPJA6457-21	BIOUG66621-H08	0.19914806	1.2578616	Diptera	Oscinellinae	BOLD:AAG1505	133	5.191257
OTU-70	GMPJA6470-21	BIOUG66622-A10	0.19914806	1.2578616	Diptera	Oscinellinae	BOLD:AAG1505	133	5.191257
OTU-70	GMPJA6476-21	BIOUG66622-B04	0.19914806	1.2578616	Diptera	Oscinellinae	BOLD:AAG1505	133	5.191257
OTU-70	GMPJA6491-21	BIOUG66622-C07	0.19914806	1.2578616	Diptera	Oscinellinae	BOLD:AAG1505	133	5.191257
OTU-70	GMPJA6494-21	BIOUG66622-C10	0.19914806	1.2578616	Diptera	Oscinellinae	BOLD:AAG1505	133	5.191257
OTU-70	GMPJA6503-21	BIOUG66622-D07	0.19914806	1.2578616	Diptera	Oscinellinae	BOLD:AAG1505	133	5.191257
OTU-70	GMPJA6513-21	BIOUG66622-E05	0.19914806	1.2578616	Diptera	Oscinellinae	BOLD:AAG1505	133	5.191257
OTU-70	GMPJA6518-21	BIOUG66622-E10	0.19914806	1.2578616	Diptera	Oscinellinae	BOLD:AAG1505	133	5.191257
OTU-70	GMPJA6540-21	BIOUG66622-G08	0.19914806	1.2578616	Diptera	Oscinellinae	BOLD:AAG1505	133	5.191257
OTU-70	GMPJA6546-21	BIOUG66622-H02	0.19914806	1.2578616	Diptera	Oscinellinae	BOLD:AAG1505	133	5.191257
OTU-70	GMPJA6566-21	BIOUG66623-A11	0.19914806	1.2578616	Diptera	Oscinellinae	BOLD:AAG1505	133	5.191257
OTU-70	GMPJA6571-21	BIOUG66623-B04	0.19914806	1.2578616	Diptera	Oscinellinae	BOLD:AAG1505	133	5.191257
OTU-70	GMPJA6572-21	BIOUG66623-B05	0.19914806	1.2578616	Diptera	Oscinellinae	BOLD:AAG1505	133	5.191257
OTU-70	GMPJA6582-21	BIOUG66623-C03	0.19914806	1.2578616	Diptera	Oscinellinae	BOLD:AAG1505	133	5.191257
OTU-70	GMPJA6585-21	BIOUG66623-C06	0.19914806	1.2578616	Diptera	Oscinellinae	BOLD:AAG1505	133	5.191257
OTU-70	GMPJA6599-21	BIOUG66623-D08	0.19914806	1.2578616	Diptera	Oscinellinae	BOLD:AAG1505	133	5.191257
OTU-70	GMPJA6602-21	BIOUG66623-D11	0.19914806	1.2578616	Diptera	Oscinellinae	BOLD:AAG1505	133	5.191257
OTU-70	GMPJA6606-21	BIOUG66623-E03	0.19914806	1.2578616	Diptera	Oscinellinae	BOLD:AAG1505	133	5.191257
OTU-70	GMPJA6610-21	BIOUG66623-E07	0.19914806	1.2578616	Diptera	Oscinellinae	BOLD:AAG1505	133	5.191257
OTU-70	GMPJA6616-21	BIOUG66623-F01	0.19914806	1.2578616	Diptera	Oscinellinae	BOLD:AAG1505	133	5.191257
OTU-70	GMPJA6617-21	BIOUG66623-F02	0.19914806	1.2578616	Diptera	Oscinellinae	BOLD:AAG1505	133	5.191257
OTU-70	GMPJA6625-21	BIOUG66623-F10	0.19914806	1.2578616	Diptera	Oscinellinae	BOLD:AAG1505	133	5.191257
OTU-70	GMPJA6630-21	BIOUG66623-G03	0.19914806	1.2578616	Diptera	Oscinellinae	BOLD:AAG1505	133	5.191257
OTU-70	GMPJA6641-21	BIOUG66623-H02	0.19914806	1.2578616	Diptera	Oscinellinae	BOLD:AAG1505	133	5.191257
OTU-70	GMPJA6642-21	BIOUG66623-H03	0.19914806	1.2578616	Diptera	Oscinellinae	BOLD:AAG1505	133	5.191257
OTU-70	GMPJA6649-21	BIOUG66623-H10	0.19914806	1.2578616	Diptera	Oscinellinae	BOLD:AAG1505	133	5.191257
OTU-70	GMPJA6658-21	BIOUG66624-A08	0.19914806	1.2578616	Diptera	Oscinellinae	BOLD:AAG1505	133	5.191257
OTU-70	GMPJA6660-21	BIOUG66624-A10	0.19914806	1.2578616	Diptera	Oscinellinae	BOLD:AAG1505	133	5.191257
OTU-70	GMPJA6665-21	BIOUG66624-B03	0.19914806	1.2578616	Diptera	Oscinellinae	BOLD:AAG1505	133	5.191257
OTU-70	GMPJA6677-21	BIOUG66624-C03	0.19914806	1.2578616	Diptera	Oscinellinae	BOLD:AAG1505	133	5.191257
OTU-70	GMPJA6679-21	BIOUG66624-C05	0.19914806	1.2578616	Diptera	Oscinellinae	BOLD:AAG1505	133	5.191257
OTU-70	GMPJA6691-21	BIOUG66624-D05	0.19914806	1.2578616	Diptera	Oscinellinae	BOLD:AAG1505	133	5.191257
OTU-70	GMPJA6702-21	BIOUG66624-E04	0.19914806	1.2578616	Diptera	Oscinellinae	BOLD:AAG1505	133	5.191257
OTU-70	GMPJA6752-21	BIOUG66625-A07	0.19914806	1.2578616	Diptera	Oscinellinae	BOLD:AAG1505	133	5.191257
OTU-70	GMPJA6755-21	BIOUG66625-A10	0.19914806	1.2578616	Diptera	Oscinellinae	BOLD:AAG1505	133	5.191257
OTU-70	GMPJA6760-21	BIOUG66625-B03	0.19914806	1.2578616	Diptera	Oscinellinae	BOLD:AAG1505	133	5.191257
OTU-70	GMPJA6788-21	BIOUG66625-D07	0.19914806	1.2578616	Diptera	Oscinellinae	BOLD:AAG1505	133	5.191257
OTU-70	GMPJA6795-21	BIOUG66625-E02	0.19914806	1.2578616	Diptera	Oscinellinae	BOLD:AAG1505	133	5.191257
OTU-70	GMPJA6826-21	BIOUG66625-G09	0.19914806	1.2578616	Diptera	Oscinellinae	BOLD:AAG1505	133	5.191257
OTU-70	GMPJA6827-21	BIOUG66625-G10	0.19914806	1.2578616	Diptera	Oscinellinae	BOLD:AAG1505	133	5.191257
OTU-70	GMPJA6832-21	BIOUG66625-H03	0.19914806	1.2578616	Diptera	Oscinellinae	BOLD:AAG1505	133	5.191257
OTU-70	GMPJA6833-21	BIOUG66625-H04	0.19914806	1.2578616	Diptera	Oscinellinae	BOLD:AAG1505	133	5.191257
OTU-70	GMPJA6842-21	BIOUG66626-A02	0.19914806	1.2578616	Diptera	Oscinellinae	BOLD:AAG1505	133	5.191257
OTU-70	GMPJA6867-21	BIOUG66626-C03	0.19914806	1.2578616	Diptera	Oscinellinae	BOLD:AAG1505	133	5.191257
OTU-70	GMPJA6869-21	BIOUG66626-C05	0.19914806	1.2578616	Diptera	Oscinellinae	BOLD:AAG1505	133	5.191257
OTU-70	GMPJA6872-21	BIOUG66626-C08	0.19914806	1.2578616	Diptera	Oscinellinae	BOLD:AAG1505	133	5.191257
OTU-70	GMPJA6892-21	BIOUG66626-E04	0.19914806	1.2578616	Diptera	Oscinellinae	BOLD:AAG1505	133	5.191257
OTU-70	GMPJA6894-21	BIOUG66626-E06	0.19914806	1.2578616	Diptera	Oscinellinae	BOLD:AAG1505	133	5.191257
OTU-70	GMPJA6905-21	BIOUG66626-F05	0.19914806	1.2578616	Diptera	Oscinellinae	BOLD:AAG1505	133	5.191257
OTU-70	GMPJA7293-21	BIOUG66630-G01	0.19914806	1.2578616	Diptera	Oscinellinae	BOLD:AAG1505	133	5.191257
OTU-70	GMPJA7306-21	BIOUG66630-H02	0.19914806	1.2578616	Diptera	Oscinellinae	BOLD:AAG1505	133	5.191257
OTU-70	GMPJA7362-21	BIOUG66631-D11	0.19914806	1.2578616	Diptera	Oscinellinae	BOLD:AAG1505	133	5.191257
OTU-70	GMPJA7414-21	BIOUG66632-A04	0.19914806	1.2578616	Diptera	Oscinellinae	BOLD:AAG1505	133	5.191257
OTU-70	GMPJA7532-21	BIOUG66633-C03	0.19914806	1.2578616	Diptera	Oscinellinae	BOLD:AAG1505	133	5.191257
OTU-70	GMPJA7680-21	BIOUG66634-G08	0.19914806	1.2578616	Diptera	Oscinellinae	BOLD:AAG1505	133	5.191257
OTU-70	GMPJA7824-21	BIOUG66636-C10	0.19914806	1.2578616	Diptera	Oscinellinae	BOLD:AAG1505	133	5.191257
OTU-70	GMPJA7861-21	BIOUG66636-F11	0.19914806	1.2578616	Diptera	Oscinellinae	BOLD:AAG1505	133	5.191257
OTU-70	GMPJA7931-21	BIOUG66637-D10	0.19914806	1.2578616	Diptera	Oscinellinae	BOLD:AAG1505	133	5.191257
OTU-70	GMPJA8003-21	BIOUG66638-B11	0.19914806	1.2578616	Diptera	Oscinellinae	BOLD:AAG1505	133	5.191257
OTU-70	GMPJA8138-21	BIOUG66639-F03	0.19914806	1.2578616	Diptera	Oscinellinae	BOLD:AAG1505	133	5.191257
OTU-70	GMPJA8163-21	BIOUG66639-H04	0.19914806	1.2578616	Diptera	Oscinellinae	BOLD:AAG1505	133	5.191257
OTU-70	GMPJA8178-21	BIOUG66640-A08	0.19914806	1.2578616	Diptera	Oscinellinae	BOLD:AAG1505	133	5.191257
OTU-70	GMPJA8204-21	BIOUG66640-C10	0.19914806	1.2578616	Diptera	Oscinellinae	BOLD:AAG1505	133	5.191257
OTU-70	GMPJA8255-21	BIOUG66640-H01	0.19914806	1.2578616	Diptera	Oscinellinae	BOLD:AAG1505	133	5.191257
OTU-70	GMPJA8289-21	BIOUG66641-B12	0.19914806	1.2578616	Diptera	Oscinellinae	BOLD:AAG1505	133	5.191257
OTU-70	GMPJA8598-21	BIOUG66644-D12	0.19914806	1.2578616	Diptera	Oscinellinae	BOLD:AAG1505	133	5.191257
OTU-70	GMPJA8643-21	BIOUG66644-H09	0.19914806	1.2578616	Diptera	Oscinellinae	BOLD:AAG1505	133	5.191257
OTU-70	GMPJA8714-21	BIOUG66645-F09	0.19914806	1.2578616	Diptera	Oscinellinae	BOLD:AAG1505	133	5.191257
OTU-70	GMPJA8724-21	BIOUG66645-G07	0.19914806	1.2578616	Diptera	Oscinellinae	BOLD:AAG1505	133	5.191257
OTU-70	GMPJA10206-21	BIOUG70232-B08	0.19914806	1.2578616	Diptera	Oscinellinae	BOLD:AAG1505	133	5.191257
OTU-70	GMPJA10214-21	BIOUG70232-C04	0.19914806	1.2578616	Diptera	Oscinellinae	BOLD:AAG1505	133	5.191257
OTU-70	GMPJA10227-21	BIOUG70232-D05	0.19914806	1.2578616	Diptera	Oscinellinae	BOLD:AAG1505	133	5.191257
OTU-70	GMPJA10266-21	BIOUG70232-G08	0.19914806	1.2578616	Diptera	Oscinellinae	BOLD:AAG1505	133	5.191257
OTU-70	GMPJA10272-21	BIOUG70232-H02	0.19914806	1.2578616	Diptera	Oscinellinae	BOLD:AAG1505	133	5.191257
OTU-70	GMPJA10280-21	BIOUG70232-H10	0.19914806	1.2578616	Diptera	Oscinellinae	BOLD:AAG1505	133	5.191257
OTU-70	GMPJA10289-21	BIOUG70233-A08	0.19914806	1.2578616	Diptera	Oscinellinae	BOLD:AAG1505	133	5.191257
OTU-70	GMPJA10292-21	BIOUG70233-A11	0.19914806	1.2578616	Diptera	Oscinellinae	BOLD:AAG1505	133	5.191257
OTU-70	GMPJA10301-21	BIOUG70233-B08	0.19914806	1.2578616	Diptera	Oscinellinae	BOLD:AAG1505	133	5.191257
OTU-70	GMPJA10302-21	BIOUG70233-B09	0.19914806	1.2578616	Diptera	Oscinellinae	BOLD:AAG1505	133	5.191257
OTU-70	GMPJA10306-21	BIOUG70233-C01	0.19914806	1.2578616	Diptera	Oscinellinae	BOLD:AAG1505	133	5.191257
OTU-70	GMPJA10310-21	BIOUG70233-C05	0.19914806	1.2578616	Diptera	Oscinellinae	BOLD:AAG1505	133	5.191257
OTU-70	GMPJA10318-21	BIOUG70233-D01	0.19914806	1.2578616	Diptera	Oscinellinae	BOLD:AAG1505	133	5.191257
OTU-70	GMPJA10357-21	BIOUG70233-G04	0.19914806	1.2578616	Diptera	Oscinellinae	BOLD:AAG1505	133	5.191257
OTU-70	GMPJA10569-21	BIOUG70236-A03	0.19914806	1.2578616	Diptera	Oscinellinae	BOLD:AAG1505	133	5.191257
OTU-70	GMPJA10600-21	BIOUG70236-C10	0.19914806	1.2578616	Diptera	Oscinellinae	BOLD:AAG1505	133	5.191257
OTU-70	GMPJA10608-21	BIOUG70236-D06	0.19914806	1.2578616	Diptera	Oscinellinae	BOLD:AAG1505	133	5.191257
OTU-70	GMPJA10670-21	BIOUG70237-A09	0.19914806	1.2578616	Diptera	Oscinellinae	BOLD:AAG1505	133	5.191257
OTU-71	GMPJA223-21	BIOUG65657-G07	0.17687055	1.6897082	Diptera	Chironomidae	BOLD:ABW5549	49	3.9123633
OTU-71	GMPJA472-21	BIOUG65660-D07	0.17687055	1.6897082	Diptera	Chironomidae	BOLD:ABW5549	49	3.9123633
OTU-71	GMPJA476-21	BIOUG65660-D11	0.17687055	1.6897082	Diptera	Chironomidae	BOLD:ABW5549	49	3.9123633
OTU-71	GMPJA489-21	BIOUG65660-E12	0.17687055	1.6897082	Diptera	Chironomidae	BOLD:ABW5549	49	3.9123633
OTU-71	GMPJA520-21	BIOUG65660-H07	0.17687055	1.6897082	Diptera	Chironomidae	BOLD:ABW5549	49	3.9123633
OTU-71	GMPJA545-21	BIOUG65661-B09	0.17687055	1.6897082	Diptera	Chironomidae	BOLD:ABW5549	49	3.9123633
OTU-71	GMPJA651-21	BIOUG65662-C08	0.17687055	1.6897082	Diptera	Chironomidae	BOLD:ABW5549	49	3.9123633
OTU-71	GMPJA679-21	BIOUG65662-E12	0.17687055	1.6897082	Diptera	Chironomidae	BOLD:ABW5549	49	3.9123633
OTU-71	GMPJA693-21	BIOUG65662-G02	0.17687055	1.6897082	Diptera	Chironomidae	BOLD:ABW5549	49	3.9123633
OTU-71	GMPJA694-21	BIOUG65662-G03	0.17687055	1.6897082	Diptera	Chironomidae	BOLD:ABW5549	49	3.9123633
OTU-71	GMPJA724-21	BIOUG65663-A10	0.17687055	1.6897082	Diptera	Chironomidae	BOLD:ABW5549	49	3.9123633
OTU-71	GMPJA736-21	BIOUG65663-B10	0.17687055	1.6897082	Diptera	Chironomidae	BOLD:ABW5549	49	3.9123633
OTU-71	GMPJA761-21	BIOUG65663-D11	0.17687055	1.6897082	Diptera	Chironomidae	BOLD:ABW5549	49	3.9123633
OTU-71	GMPJA773-21	BIOUG65663-E11	0.17687055	1.6897082	Hymenoptera	Hymenoptera		49	3.9123633
OTU-71	GMPJA932-21	BIOUG65665-C04	0.17687055	1.6897082	Diptera	Chironomidae	BOLD:ABW5549	49	3.9123633
OTU-71	GMPJA954-21	BIOUG65665-E02	0.17687055	1.6897082	Diptera	Chironomidae	BOLD:ABW5549	49	3.9123633
OTU-71	GMPJA976-21	BIOUG65665-F12	0.17687055	1.6897082	Diptera	Chironomidae	BOLD:ABW5549	49	3.9123633
OTU-71	GMPJA987-21	BIOUG65665-G11	0.17687055	1.6897082	Diptera	Chironomidae	BOLD:ABW5549	49	3.9123633
OTU-71	GMPJA1003-21	BIOUG65666-A04	0.17687055	1.6897082	Diptera	Chironomidae	BOLD:ABW5549	49	3.9123633
OTU-71	GMPJA1088-21	BIOUG65666-H05	0.17687055	1.6897082	Diptera	Chironomidae	BOLD:ABW5549	49	3.9123633
OTU-71	GMPJA1115-21	BIOUG65667-B09	0.17687055	1.6897082	Diptera	Chironomidae	BOLD:ABW5549	49	3.9123633
OTU-71	GMPJA1129-21	BIOUG65667-C11	0.17687055	1.6897082	Diptera	Chironomidae	BOLD:ABW5549	49	3.9123633
OTU-71	GMPJA1136-21	BIOUG65667-D06	0.17687055	1.6897082	Diptera	Chironomidae	BOLD:ABW5549	49	3.9123633
OTU-71	GMPJA1140-21	BIOUG65667-D10	0.17687055	1.6897082	Diptera	Chironomidae	BOLD:ABW5549	49	3.9123633
OTU-71	GMPJA1156-21	BIOUG65667-F02	0.17687055	1.6897082	Diptera	Chironomidae	BOLD:ABW5549	49	3.9123633
OTU-71	GMPJA1227-21	BIOUG65668-D02	0.17687055	1.6897082	Coleoptera	Coleoptera		49	3.9123633
OTU-71	GMPJA1301-21	BIOUG65669-B05	0.17687055	1.6897082	Diptera	Chironomidae	BOLD:ABW5549	49	3.9123633
OTU-71	GMPJA1374-21	BIOUG65669-H06	0.17687055	1.6897082	Diptera	Chironomidae	BOLD:ABW5549	49	3.9123633
OTU-71	GMPJA1458-21	BIOUG65670-G07	0.17687055	1.6897082	Diptera	Chironomidae	BOLD:ABW5549	49	3.9123633
OTU-71	GMPJA1471-21	BIOUG65670-H08	0.17687055	1.6897082	Diptera	Chironomidae	BOLD:ABW5549	49	3.9123633
OTU-71	GMPJA1524-21	BIOUG65671-E02	0.17687055	1.6897082	Diptera	Chironomidae	BOLD:ABW5549	49	3.9123633
OTU-71	GMPJA1546-21	BIOUG65671-F12	0.17687055	1.6897082	Diptera	Chironomidae	BOLD:ABW5549	49	3.9123633
OTU-71	GMPJA1572-21	BIOUG65672-A03	0.17687055	1.6897082	Diptera	Chironomidae	BOLD:ABW5549	49	3.9123633
OTU-71	GMPJA1577-21	BIOUG65672-A08	0.17687055	1.6897082	Diptera	Chironomidae	BOLD:ABW5549	49	3.9123633
OTU-71	GMPJA1597-21	BIOUG65672-C04	0.17687055	1.6897082	Diptera	Chironomidae	BOLD:ABW5549	49	3.9123633
OTU-71	GMPJA1675-21	BIOUG65673-A11	0.17687055	1.6897082	Diptera	Chironomidae	BOLD:ABW5549	49	3.9123633
OTU-71	GMPJA1792-21	BIOUG65674-C09	0.17687055	1.6897082	Diptera	Chironomidae	BOLD:ABW5549	49	3.9123633
OTU-71	GMPJA1811-21	BIOUG65674-E04	0.17687055	1.6897082	Diptera	Chironomidae	BOLD:ABW5549	49	3.9123633
OTU-71	GMPJA1842-21	BIOUG65674-G11	0.17687055	1.6897082	Diptera	Chironomidae	BOLD:ABW5549	49	3.9123633
OTU-71	GMPJA1856-21	BIOUG65675-A02	0.17687055	1.6897082	Diptera	Chironomidae	BOLD:ABW5549	49	3.9123633
OTU-71	GMPJA1911-21	BIOUG65675-E09	0.17687055	1.6897082	Diptera	Chironomidae	BOLD:ABW5549	49	3.9123633
OTU-71	GMPJA1933-21	BIOUG65675-G07	0.17687055	1.6897082	Diptera	Chironomidae	BOLD:ABW5549	49	3.9123633
OTU-71	GMPJA2121-21	BIOUG65677-G05	0.17687055	1.6897082	Diptera	Chironomidae	BOLD:ABW5549	49	3.9123633
OTU-71	GMPJA2201-21	BIOUG65678-F02	0.17687055	1.6897082	Diptera	Chironomidae	BOLD:ABW5549	49	3.9123633
OTU-71	GMPJA2239-21	BIOUG65679-A05	0.17687055	1.6897082	Diptera	Chironomidae	BOLD:ABW5549	49	3.9123633
OTU-71	GMPJA2299-21	BIOUG65679-F05	0.17687055	1.6897082	Diptera	Chironomidae	BOLD:ABW5549	49	3.9123633
OTU-71	GMPJA4610-21	BIOUG66603-E02	0.17687055	1.6897082	Araneae	Araneae		49	3.9123633
OTU-71	GMPJA7749-21	BIOUG66635-E06	0.17687055	1.6897082	Diptera	Chironomidae	BOLD:ABW5549	49	3.9123633
OTU-71	GMPJA8024-21	BIOUG66638-D08	0.17687055	1.6897082	Diptera	Chironomidae	BOLD:ABW5549	49	3.9123633
OTU-72	GMPJA225-21	BIOUG65657-G09	0.81300807	0.81300807	Diptera	Diptera		2	2.4390242
OTU-72	GMPJA4808-21	BIOUG66605-E10	0.81300807	0.81300807	Hemiptera	Hemiptera		2	2.4390242
OTU-73	GMPJA191-21	BIOUG65657-D11	0	0	Diptera	Ephydridae	BOLD:ACV0496	1	10.599078
OTU-74	GMPJA195-21	BIOUG65657-E03	0.010217181	0.15432099	Diptera	Cecidomyiidae	BOLD:ACF9853	29	2.240326
OTU-74	GMPJA409-21	BIOUG65659-G03	0.010217181	0.15432099	Diptera	Cecidomyiidae	BOLD:ACF9853	29	2.240326
OTU-74	GMPJA1148-21	BIOUG65667-E06	0.010217181	0.15432099	Diptera	Cecidomyiidae	BOLD:ACF9853	29	2.240326
OTU-74	GMPJA1417-21	BIOUG65670-D02	0.010217181	0.15432099	Diptera	Cecidomyiidae	BOLD:ACF9853	29	2.240326
OTU-74	GMPJA1434-21	BIOUG65670-E07	0.010217181	0.15432099	Diptera	Cecidomyiidae	BOLD:ACF9853	29	2.240326
OTU-74	GMPJA1791-21	BIOUG65674-C08	0.010217181	0.15432099	Diptera	Cecidomyiidae	BOLD:ACF9853	29	2.240326
OTU-74	GMPJA2456-21	BIOUG65681-C08	0.010217181	0.15432099	Diptera	Cecidomyiidae	BOLD:ACF9853	29	2.240326
OTU-74	GMPJA3033-21	BIOUG65686-H04	0.010217181	0.15432099	Diptera	Cecidomyiidae	BOLD:ACF9853	29	2.240326
OTU-74	GMPJA3051-21	BIOUG65687-A11	0.010217181	0.15432099	Diptera	Cecidomyiidae	BOLD:ACF9853	29	2.240326
OTU-74	GMPJA3117-21	BIOUG65687-G05	0.010217181	0.15432099	Diptera	Cecidomyiidae	BOLD:ACF9853	29	2.240326
OTU-74	GMPJA3132-21	BIOUG65687-H08	0.010217181	0.15432099	Diptera	Cecidomyiidae	BOLD:ACF9853	29	2.240326
OTU-74	GMPJA3149-21	BIOUG65688-B02	0.010217181	0.15432099	Diptera	Cecidomyiidae	BOLD:ACF9853	29	2.240326
OTU-74	GMPJA3281-21	BIOUG65689-E03	0.010217181	0.15432099	Diptera	Cecidomyiidae	BOLD:ACF9853	29	2.240326
OTU-74	GMPJA3342-21	BIOUG65690-B05	0.010217181	0.15432099	Diptera	Cecidomyiidae	BOLD:ACF9853	29	2.240326
OTU-74	GMPJA3347-21	BIOUG65690-B10	0.010217181	0.15432099	Diptera	Cecidomyiidae	BOLD:ACF9853	29	2.240326
OTU-74	GMPJA3573-21	BIOUG65692-E10	0.010217181	0.15432099	Diptera	Cecidomyiidae	BOLD:ACF9853	29	2.240326
OTU-74	GMPJA4016-21	BIOUG65697-C02	0.010217181	0.15432099	Diptera	Cecidomyiidae	BOLD:ACF9853	29	2.240326
OTU-74	GMPJA6774-21	BIOUG66625-C05	0.010217181	0.15432099	Diptera	Cecidomyiidae	BOLD:ACF9853	29	2.240326
OTU-74	GMPJA7228-21	BIOUG66630-A08	0.010217181	0.15432099	Diptera	Cecidomyiidae	BOLD:ACF9853	29	2.240326
OTU-74	GMPJA7698-21	BIOUG66635-A03	0.010217181	0.15432099	Diptera	Cecidomyiidae	BOLD:ACF9853	29	2.240326
OTU-74	GMPJA7906-21	BIOUG66637-B09	0.010217181	0.15432099	Diptera	Cecidomyiidae	BOLD:ACF9853	29	2.240326
OTU-74	GMPJA7959-21	BIOUG66637-G02	0.010217181	0.15432099	Diptera	Cecidomyiidae	BOLD:ACF9853	29	2.240326
OTU-74	GMPJA8020-21	BIOUG66638-D04	0.010217181	0.15432099	Diptera	Cecidomyiidae	BOLD:ACF9853	29	2.240326
OTU-74	GMPJA8244-21	BIOUG66640-G02	0.010217181	0.15432099	Diptera	Cecidomyiidae	BOLD:ACF9853	29	2.240326
OTU-74	GMPJA8320-21	BIOUG66641-E07	0.010217181	0.15432099	Diptera	Cecidomyiidae	BOLD:ACF9853	29	2.240326
OTU-74	GMPJA8417-21	BIOUG66642-E09	0.010217181	0.15432099	Diptera	Cecidomyiidae	BOLD:ACF9853	29	2.240326
OTU-74	GMPJA8441-21	BIOUG66642-G09	0.010217181	0.15432099	Diptera	Cecidomyiidae	BOLD:ACF9853	29	2.240326
OTU-74	GMPJA8499-21	BIOUG66643-D08	0.010217181	0.15432099	Diptera	Cecidomyiidae	BOLD:ACF9853	29	2.240326
OTU-74	GMPJA9221-21	BIOUG66650-E08	0.010217181	0.15432099	Diptera	Cecidomyiidae	BOLD:ACF9853	29	2.240326
OTU-75	GMPJA200-21	BIOUG65657-E08	0.30721965	0.4608295	Diptera	Tachinidae	BOLD:AAG6798	7	11.882716
OTU-75	GMPJA7850-21	BIOUG66636-E12	0.30721965	0.4608295	Diptera	Tachinidae	BOLD:AAG6798	7	11.882716
OTU-75	GMPJA7945-21	BIOUG66637-E12	0.30721965	0.4608295	Diptera	Tachinidae	BOLD:AAG6798	7	11.882716
OTU-75	GMPJA10197-21	BIOUG70232-A11	0.30721965	0.4608295	Diptera	Tachinidae	BOLD:AAG6798	7	11.882716
OTU-75	GMPJA10218-21	BIOUG70232-C08	0.30721965	0.4608295	Diptera	Tachinidae	BOLD:AAG6798	7	11.882716
OTU-75	GMPJA10240-21	BIOUG70232-E06	0.30721965	0.4608295	Diptera	Tachinidae	BOLD:AAG6798	7	11.882716
OTU-75	GMPJA10651-21	BIOUG70236-H01	0.30721965	0.4608295	Diptera	Tachinidae	BOLD:AAG6798	7	11.882716
OTU-76	GMPJA203-21	BIOUG65657-E11	0.032756206	0.82644624	Diptera	Ceratopogonidae	BOLD:ACF8637	53	13.364056
OTU-76	GMPJA446-21	BIOUG65660-B05	0.032756206	0.82644624	Diptera	Ceratopogonidae	BOLD:ACF8637	53	13.364056
OTU-76	GMPJA1009-21	BIOUG65666-A10	0.032756206	0.82644624	Diptera	Ceratopogonidae	BOLD:ACF8637	53	13.364056
OTU-76	GMPJA1199-21	BIOUG65668-A10	0.032756206	0.82644624	Diptera	Ceratopogonidae	BOLD:ACF8637	53	13.364056
OTU-76	GMPJA1328-21	BIOUG65669-D08	0.032756206	0.82644624	Diptera	Ceratopogonidae	BOLD:ACF8637	53	13.364056
OTU-76	GMPJA1351-21	BIOUG65669-F07	0.032756206	0.82644624	Diptera	Ceratopogonidae	BOLD:ACF8637	53	13.364056
OTU-76	GMPJA1549-21	BIOUG65671-G03	0.032756206	0.82644624	Diptera	Ceratopogonidae	BOLD:ACF8637	53	13.364056
OTU-76	GMPJA1836-21	BIOUG65674-G05	0.032756206	0.82644624	Diptera	Ceratopogonidae	BOLD:ACF8637	53	13.364056
OTU-76	GMPJA4973-21	BIOUG66606-C09	0.032756206	0.82644624	Lepidoptera	Lepidoptera		53	13.364056
OTU-76	GMPJA5341-21	BIOUG66610-B09	0.032756206	0.82644624	Diptera	Ceratopogonidae	BOLD:ACF8637	53	13.364056
OTU-76	GMPJA6440-21	BIOUG66621-G03	0.032756206	0.82644624	Diptera	Ceratopogonidae	BOLD:ACF8637	53	13.364056
OTU-76	GMPJA6458-21	BIOUG66621-H09	0.032756206	0.82644624	Diptera	Ceratopogonidae	BOLD:ACF8637	53	13.364056
OTU-76	GMPJA6588-21	BIOUG66623-C09	0.032756206	0.82644624	Diptera	Ceratopogonidae	BOLD:ACF8637	53	13.364056
OTU-76	GMPJA6656-21	BIOUG66624-A06	0.032756206	0.82644624	Diptera	Ceratopogonidae	BOLD:ACF8637	53	13.364056
OTU-76	GMPJA6714-21	BIOUG66624-F04	0.032756206	0.82644624	Diptera	Ceratopogonidae	BOLD:ACF8637	53	13.364056
OTU-76	GMPJA6875-21	BIOUG66626-C11	0.032756206	0.82644624	Diptera	Ceratopogonidae	BOLD:ACF8637	53	13.364056
OTU-76	GMPJA7238-21	BIOUG66630-B06	0.032756206	0.82644624	Diptera	Ceratopogonidae	BOLD:ACF8637	53	13.364056
OTU-76	GMPJA7328-21	BIOUG66631-B01	0.032756206	0.82644624	Diptera	Ceratopogonidae	BOLD:ACF8637	53	13.364056
OTU-76	GMPJA7350-21	BIOUG66631-C11	0.032756206	0.82644624	Diptera	Ceratopogonidae	BOLD:ACF8637	53	13.364056
OTU-76	GMPJA7436-21	BIOUG66632-C02	0.032756206	0.82644624	Diptera	Ceratopogonidae	BOLD:ACF8637	53	13.364056
OTU-76	GMPJA7440-21	BIOUG66632-C06	0.032756206	0.82644624	Diptera	Ceratopogonidae	BOLD:ACF8637	53	13.364056
OTU-76	GMPJA7448-21	BIOUG66632-D02	0.032756206	0.82644624	Diptera	Ceratopogonidae	BOLD:ACF8637	53	13.364056
OTU-76	GMPJA7547-21	BIOUG66633-D06	0.032756206	0.82644624	Diptera	Ceratopogonidae	BOLD:ACF8637	53	13.364056
OTU-76	GMPJA7610-21	BIOUG66634-A10	0.032756206	0.82644624	Diptera	Ceratopogonidae	BOLD:ACF8637	53	13.364056
OTU-76	GMPJA7650-21	BIOUG66634-E02	0.032756206	0.82644624	Diptera	Ceratopogonidae	BOLD:ACF8637	53	13.364056
OTU-76	GMPJA7682-21	BIOUG66634-G10	0.032756206	0.82644624	Diptera	Ceratopogonidae	BOLD:ACF8637	53	13.364056
OTU-76	GMPJA7868-21	BIOUG66636-G06	0.032756206	0.82644624	Diptera	Ceratopogonidae	BOLD:ACF8637	53	13.364056
OTU-76	GMPJA7869-21	BIOUG66636-G07	0.032756206	0.82644624	Diptera	Ceratopogonidae	BOLD:ACF8637	53	13.364056
OTU-76	GMPJA7890-21	BIOUG66637-A05	0.032756206	0.82644624	Diptera	Ceratopogonidae	BOLD:ACF8637	53	13.364056
OTU-76	GMPJA7925-21	BIOUG66637-D04	0.032756206	0.82644624	Diptera	Ceratopogonidae	BOLD:ACF8637	53	13.364056
OTU-76	GMPJA7939-21	BIOUG66637-E06	0.032756206	0.82644624	Diptera	Ceratopogonidae	BOLD:ACF8637	53	13.364056
OTU-76	GMPJA7978-21	BIOUG66637-H09	0.032756206	0.82644624	Diptera	Ceratopogonidae	BOLD:ACF8637	53	13.364056
OTU-76	GMPJA8105-21	BIOUG66639-C06	0.032756206	0.82644624	Diptera	Ceratopogonidae	BOLD:ACF8637	53	13.364056
OTU-76	GMPJA8107-21	BIOUG66639-C08	0.032756206	0.82644624	Diptera	Ceratopogonidae	BOLD:ACF8637	53	13.364056
OTU-76	GMPJA8188-21	BIOUG66640-B06	0.032756206	0.82644624	Diptera	Ceratopogonidae	BOLD:ACF8637	53	13.364056
OTU-76	GMPJA8240-21	BIOUG66640-F10	0.032756206	0.82644624	Diptera	Ceratopogonidae	BOLD:ACF8637	53	13.364056
OTU-76	GMPJA8359-21	BIOUG66641-H10	0.032756206	0.82644624	Diptera	Ceratopogonidae	BOLD:ACF8637	53	13.364056
OTU-76	GMPJA8427-21	BIOUG66642-F07	0.032756206	0.82644624	Diptera	Ceratopogonidae	BOLD:ACF8637	53	13.364056
OTU-76	GMPJA8445-21	BIOUG66642-H01	0.032756206	0.82644624	Diptera	Ceratopogonidae	BOLD:ACF8637	53	13.364056
OTU-76	GMPJA8486-21	BIOUG66643-C07	0.032756206	0.82644624	Diptera	Ceratopogonidae	BOLD:ACF8637	53	13.364056
OTU-76	GMPJA8493-21	BIOUG66643-D02	0.032756206	0.82644624	Diptera	Ceratopogonidae	BOLD:ACF8637	53	13.364056
OTU-76	GMPJA8555-21	BIOUG66644-A05	0.032756206	0.82644624	Diptera	Ceratopogonidae	BOLD:ACF8637	53	13.364056
OTU-76	GMPJA8655-21	BIOUG66645-A10	0.032756206	0.82644624	Diptera	Ceratopogonidae	BOLD:ACF8637	53	13.364056
OTU-76	GMPJA8742-21	BIOUG66646-A02	0.032756206	0.82644624	Diptera	Ceratopogonidae	BOLD:ACF8637	53	13.364056
OTU-76	GMPJA8775-21	BIOUG66646-C11	0.032756206	0.82644624	Diptera	Ceratopogonidae	BOLD:ACF8637	53	13.364056
OTU-76	GMPJA8782-21	BIOUG66646-D06	0.032756206	0.82644624	Diptera	Ceratopogonidae	BOLD:ACF8637	53	13.364056
OTU-76	GMPJA8789-21	BIOUG66646-E01	0.032756206	0.82644624	Diptera	Ceratopogonidae	BOLD:ACF8637	53	13.364056
OTU-76	GMPJA8806-21	BIOUG66646-F06	0.032756206	0.82644624	Diptera	Ceratopogonidae	BOLD:ACF8637	53	13.364056
OTU-76	GMPJA9169-21	BIOUG66650-A04	0.032756206	0.82644624	Diptera	Ceratopogonidae	BOLD:ACF8637	53	13.364056
OTU-76	GMPJA9676-21	BIOUG66655-C12	0.032756206	0.82644624	Hymenoptera	Hymenoptera		53	13.364056
OTU-76	GMPJA10548-21	BIOUG70235-G05	0.032756206	0.82644624	Diptera	Ceratopogonidae	BOLD:ACF8637	53	13.364056
OTU-76	GMPJA10592-21	BIOUG70236-C02	0.032756206	0.82644624	Diptera	Ceratopogonidae	BOLD:ACF8637	53	13.364056
OTU-76	GMPJA10593-21	BIOUG70236-C03	0.032756206	0.82644624	Diptera	Ceratopogonidae	BOLD:ACF8637	53	13.364056
OTU-77	GMPJA244-21	BIOUG65658-A05	0.2067352	0.6259781	Hemiptera	Balclutha	BOLD:AAC9294	17	15.207373
OTU-77	GMPJA3005-21	BIOUG65686-E12	0.2067352	0.6259781	Hemiptera	Balclutha	BOLD:AAC9294	17	15.207373
OTU-77	GMPJA3659-21	BIOUG65693-E01	0.2067352	0.6259781	Diptera	Diptera		17	15.207373
OTU-77	GMPJA5813-21	BIOUG66615-B06	0.2067352	0.6259781	Hemiptera	Balclutha	BOLD:AAC9294	17	15.207373
OTU-77	GMPJA6525-21	BIOUG66622-F05	0.2067352	0.6259781	Diptera	Diptera		17	15.207373
OTU-77	GMPJA7033-21	BIOUG66628-A03	0.2067352	0.6259781	Hemiptera	Balclutha	BOLD:AAC9294	17	15.207373
OTU-77	GMPJA7039-21	BIOUG66628-A09	0.2067352	0.6259781	Hemiptera	Balclutha	BOLD:AAC9294	17	15.207373
OTU-77	GMPJA7049-21	BIOUG66628-B07	0.2067352	0.6259781	Hemiptera	Balclutha	BOLD:AAC9294	17	15.207373
OTU-77	GMPJA8912-21	BIOUG66647-C08	0.2067352	0.6259781	Hemiptera	Balclutha	BOLD:AAC9294	17	15.207373
OTU-77	GMPJA8938-21	BIOUG66647-E10	0.2067352	0.6259781	Hemiptera	Balclutha	BOLD:AAC9294	17	15.207373
OTU-77	GMPJA8978-21	BIOUG66648-A03	0.2067352	0.6259781	Hemiptera	Balclutha	BOLD:AAC9294	17	15.207373
OTU-77	GMPJA10400-21	BIOUG70234-B12	0.2067352	0.6259781	Hemiptera	Cicadellidae	BOLD:AAC9294	17	15.207373
OTU-77	GMPJA10423-21	BIOUG70234-D11	0.2067352	0.6259781	Hemiptera	Cicadellidae	BOLD:AAC9294	17	15.207373
OTU-77	GMPJA10431-21	BIOUG70234-E07	0.2067352	0.6259781	Hemiptera	Cicadellidae	BOLD:AAC9294	17	15.207373
OTU-77	GMPJA10433-21	BIOUG70234-E09	0.2067352	0.6259781	Hemiptera	Cicadellidae	BOLD:AAC9294	17	15.207373
OTU-77	GMPJA10442-21	BIOUG70234-F06	0.2067352	0.6259781	Hemiptera	Cicadellidae	BOLD:AAC9294	17	15.207373
OTU-77	GMPJA10732-21	BIOUG70237-F11	0.2067352	0.6259781	Hemiptera	Cicadellidae	BOLD:AAC9294	17	15.207373
OTU-78	GMPJA240-21	BIOUG65658-A01	0	0	Hemiptera	Hemiptera		1	12.962963
OTU-79	GMPJA246-21	BIOUG65658-A07	0	0	Hemiptera	Hemiptera		1	19.811321
OTU-80	GMPJA245-21	BIOUG65658-A06	0.34921688	1.0752689	Hemiptera	Tytthus	BOLD:AAZ2082	18	15.514593
OTU-80	GMPJA4832-21	BIOUG66605-G10	0.34921688	1.0752689	Hemiptera	Tytthus	BOLD:AAZ2082	18	15.514593
OTU-80	GMPJA10379-21	BIOUG70234-A03	0.34921688	1.0752689	Hemiptera	Tytthus	BOLD:AAZ2082	18	15.514593
OTU-80	GMPJA10391-21	BIOUG70234-B03	0.34921688	1.0752689	Hemiptera	Tytthus	BOLD:AAZ2082	18	15.514593
OTU-80	GMPJA10399-21	BIOUG70234-B11	0.34921688	1.0752689	Hemiptera	Tytthus	BOLD:AAZ2082	18	15.514593
OTU-80	GMPJA10404-21	BIOUG70234-C04	0.34921688	1.0752689	Hemiptera	Tytthus	BOLD:AAZ2082	18	15.514593
OTU-80	GMPJA10413-21	BIOUG70234-D01	0.34921688	1.0752689	Hemiptera	Tytthus	BOLD:AAZ2082	18	15.514593
OTU-80	GMPJA10414-21	BIOUG70234-D02	0.34921688	1.0752689	Hemiptera	Tytthus	BOLD:AAZ2082	18	15.514593
OTU-80	GMPJA10421-21	BIOUG70234-D09	0.34921688	1.0752689	Hemiptera	Tytthus	BOLD:AAZ2082	18	15.514593
OTU-80	GMPJA10438-21	BIOUG70234-F02	0.34921688	1.0752689	Hemiptera	Tytthus	BOLD:AAZ2082	18	15.514593
OTU-80	GMPJA10441-21	BIOUG70234-F05	0.34921688	1.0752689	Hemiptera	Tytthus	BOLD:AAZ2082	18	15.514593
OTU-80	GMPJA10455-21	BIOUG70234-G07	0.34921688	1.0752689	Hemiptera	Tytthus	BOLD:AAZ2082	18	15.514593
OTU-80	GMPJA10457-21	BIOUG70234-G09	0.34921688	1.0752689	Hemiptera	Tytthus	BOLD:AAZ2082	18	15.514593
OTU-80	GMPJA10460-21	BIOUG70234-G12	0.34921688	1.0752689	Hemiptera	Tytthus	BOLD:AAZ2082	18	15.514593
OTU-80	GMPJA10461-21	BIOUG70234-H01	0.34921688	1.0752689	Hemiptera	Tytthus	BOLD:AAZ2082	18	15.514593
OTU-80	GMPJA10465-21	BIOUG70234-H05	0.34921688	1.0752689	Hemiptera	Tytthus	BOLD:AAZ2082	18	15.514593
OTU-80	GMPJA10470-21	BIOUG70234-H10	0.34921688	1.0752689	Hemiptera	Tytthus	BOLD:AAZ2082	18	15.514593
OTU-80	GMPJA10471-21	BIOUG70234-H11	0.34921688	1.0752689	Hemiptera	Tytthus	BOLD:AAZ2082	18	15.514593
OTU-81	GMPJA231-21	BIOUG65657-H03	0.095126	1.263823	Entomobryomorpha	Seira	BOLD:ABA4863	45	15.698925
OTU-81	GMPJA232-21	BIOUG65657-H04	0.095126	1.263823	Entomobryomorpha	Seira	BOLD:ABA4863	45	15.698925
OTU-81	GMPJA233-21	BIOUG65657-H05	0.095126	1.263823	Entomobryomorpha	Seira	BOLD:ABA4863	45	15.698925
OTU-81	GMPJA234-21	BIOUG65657-H06	0.095126	1.263823	Entomobryomorpha	Seira	BOLD:ABA4863	45	15.698925
OTU-81	GMPJA235-21	BIOUG65657-H07	0.095126	1.263823	Entomobryomorpha	Seira	BOLD:ABA4863	45	15.698925
OTU-81	GMPJA314-21	BIOUG65658-G03	0.095126	1.263823	Entomobryomorpha	Seira	BOLD:ABA4863	45	15.698925
OTU-81	GMPJA315-21	BIOUG65658-G04	0.095126	1.263823	Entomobryomorpha	Seira	BOLD:ABA4863	45	15.698925
OTU-81	GMPJA597-21	BIOUG65661-G01	0.095126	1.263823	Entomobryomorpha	Seira	BOLD:ABA4863	45	15.698925
OTU-81	GMPJA598-21	BIOUG65661-G02	0.095126	1.263823	Entomobryomorpha	Seira	BOLD:ABA4863	45	15.698925
OTU-81	GMPJA599-21	BIOUG65661-G03	0.095126	1.263823	Entomobryomorpha	Seira	BOLD:ABA4863	45	15.698925
OTU-81	GMPJA785-21	BIOUG65663-F11	0.095126	1.263823	Entomobryomorpha	Seira	BOLD:ABA4863	45	15.698925
OTU-81	GMPJA786-21	BIOUG65663-F12	0.095126	1.263823	Entomobryomorpha	Seira	BOLD:ABA4863	45	15.698925
OTU-81	GMPJA2712-21	BIOUG65684-A03	0.095126	1.263823	Entomobryomorpha	Seira	BOLD:ABA4863	45	15.698925
OTU-81	GMPJA2713-21	BIOUG65684-A04	0.095126	1.263823	Entomobryomorpha	Seira	BOLD:ABA4863	45	15.698925
OTU-81	GMPJA2714-21	BIOUG65684-A05	0.095126	1.263823	Entomobryomorpha	Seira	BOLD:ABA4863	45	15.698925
OTU-81	GMPJA2715-21	BIOUG65684-A06	0.095126	1.263823	Entomobryomorpha	Seira	BOLD:ABA4863	45	15.698925
OTU-81	GMPJA2716-21	BIOUG65684-A07	0.095126	1.263823	Entomobryomorpha	Seira	BOLD:ABA4863	45	15.698925
OTU-81	GMPJA3783-21	BIOUG65694-G06	0.095126	1.263823	Entomobryomorpha	Seira	BOLD:ABA4863	45	15.698925
OTU-81	GMPJA3787-21	BIOUG65694-G10	0.095126	1.263823	Entomobryomorpha	Seira	BOLD:ABA4863	45	15.698925
OTU-81	GMPJA3788-21	BIOUG65694-G11	0.095126	1.263823	Entomobryomorpha	Seira	BOLD:ABA4863	45	15.698925
OTU-81	GMPJA3789-21	BIOUG65694-G12	0.095126	1.263823	Entomobryomorpha	Seira	BOLD:ABA4863	45	15.698925
OTU-81	GMPJA3790-21	BIOUG65694-H01	0.095126	1.263823	Entomobryomorpha	Seira	BOLD:ABA4863	45	15.698925
OTU-81	GMPJA3791-21	BIOUG65694-H02	0.095126	1.263823	Entomobryomorpha	Seira	BOLD:ABA4863	45	15.698925
OTU-81	GMPJA4592-21	BIOUG66603-C08	0.095126	1.263823	Entomobryomorpha	Seira	BOLD:ABA4863	45	15.698925
OTU-81	GMPJA4593-21	BIOUG66603-C09	0.095126	1.263823	Entomobryomorpha	Seira	BOLD:ABA4863	45	15.698925
OTU-81	GMPJA4594-21	BIOUG66603-C10	0.095126	1.263823	Entomobryomorpha	Seira	BOLD:ABA4863	45	15.698925
OTU-81	GMPJA4595-21	BIOUG66603-C11	0.095126	1.263823	Entomobryomorpha	Seira	BOLD:ABA4863	45	15.698925
OTU-81	GMPJA4596-21	BIOUG66603-C12	0.095126	1.263823	Entomobryomorpha	Seira	BOLD:ABA4863	45	15.698925
OTU-81	GMPJA4597-21	BIOUG66603-D01	0.095126	1.263823	Entomobryomorpha	Seira	BOLD:ABA4863	45	15.698925
OTU-81	GMPJA4989-21	BIOUG66606-E01	0.095126	1.263823	Entomobryomorpha	Seira	BOLD:ABA4863	45	15.698925
OTU-81	GMPJA4990-21	BIOUG66606-E02	0.095126	1.263823	Entomobryomorpha	Seira	BOLD:ABA4863	45	15.698925
OTU-81	GMPJA4991-21	BIOUG66606-E03	0.095126	1.263823	Entomobryomorpha	Seira	BOLD:ABA4863	45	15.698925
OTU-81	GMPJA4992-21	BIOUG66606-E04	0.095126	1.263823	Entomobryomorpha	Seira	BOLD:ABA4863	45	15.698925
OTU-81	GMPJA4993-21	BIOUG66606-E05	0.095126	1.263823	Entomobryomorpha	Seira	BOLD:ABA4863	45	15.698925
OTU-81	GMPJA5027-21	BIOUG66606-H03	0.095126	1.263823	Coleoptera	Coleoptera		45	15.698925
OTU-81	GMPJA5063-21	BIOUG66607-C04	0.095126	1.263823	Diptera	Diptera		45	15.698925
OTU-81	GMPJA6303-21	BIOUG66620-C09	0.095126	1.263823	Entomobryomorpha	Seira	BOLD:ABA4863	45	15.698925
OTU-81	GMPJA6921-21	BIOUG66626-G09	0.095126	1.263823	Entomobryomorpha	Seira	BOLD:ABA4863	45	15.698925
OTU-81	GMPJA10022-21	BIOUG66659-A02	0.095126	1.263823	Hemiptera	Hemiptera		45	15.698925
OTU-81	GMPJA10497-21	BIOUG70235-C02	0.095126	1.263823	Entomobryomorpha	Seira	BOLD:ABA4863	45	15.698925
OTU-81	GMPJA10506-21	BIOUG70235-C11	0.095126	1.263823	Entomobryomorpha	Seira	BOLD:ABA4863	45	15.698925
OTU-81	GMPJA10507-21	BIOUG70235-C12	0.095126	1.263823	Entomobryomorpha	Seira	BOLD:ABA4863	45	15.698925
OTU-81	GMPJA10580-21	BIOUG70236-B02	0.095126	1.263823	Diptera	Diptera		45	15.698925
OTU-81	GMPJA10754-21	BIOUG70237-H09	0.095126	1.263823	Entomobryomorpha	Seira	BOLD:ABA4863	45	15.698925
OTU-81	GMPJA10755-21	BIOUG70237-H10	0.095126	1.263823	Entomobryomorpha	Seira	BOLD:ABA4863	45	15.698925
OTU-82	GMPJA228-21	BIOUG65657-G12	0.1801783	1.5503876	Diptera	Diptera		51	7.7294683
OTU-82	GMPJA335-21	BIOUG65659-A01	0.1801783	1.5503876	Diptera	Ephydridae	BOLD:ACO4648	51	7.7294683
OTU-82	GMPJA347-21	BIOUG65659-B01	0.1801783	1.5503876	Diptera	Ephydridae	BOLD:ACO4648	51	7.7294683
OTU-82	GMPJA400-21	BIOUG65659-F06	0.1801783	1.5503876	Diptera	Ephydridae	BOLD:ACO4648	51	7.7294683
OTU-82	GMPJA430-21	BIOUG65660-A01	0.1801783	1.5503876	Diptera	Ephydridae	BOLD:ACO4648	51	7.7294683
OTU-82	GMPJA498-21	BIOUG65660-F09	0.1801783	1.5503876	Diptera	Ephydridae	BOLD:ACO4648	51	7.7294683
OTU-82	GMPJA511-21	BIOUG65660-G10	0.1801783	1.5503876	Diptera	Ephydridae	BOLD:ACO4648	51	7.7294683
OTU-82	GMPJA930-21	BIOUG65665-C02	0.1801783	1.5503876	Diptera	Ephydridae	BOLD:ACO4648	51	7.7294683
OTU-82	GMPJA4378-21	BIOUG66601-A08	0.1801783	1.5503876	Diptera	Ephydridae	BOLD:ACO4648	51	7.7294683
OTU-82	GMPJA4563-21	BIOUG66603-A03	0.1801783	1.5503876	Diptera	Ephydridae	BOLD:ACO4648	51	7.7294683
OTU-82	GMPJA5114-21	BIOUG66607-G07	0.1801783	1.5503876	Diptera	Ephydridae	BOLD:ACO4648	51	7.7294683
OTU-82	GMPJA5205-21	BIOUG66608-G03	0.1801783	1.5503876	Diptera	Ephydridae	BOLD:ACO4648	51	7.7294683
OTU-82	GMPJA5220-21	BIOUG66608-H06	0.1801783	1.5503876	Diptera	Ephydridae	BOLD:ACO4648	51	7.7294683
OTU-82	GMPJA5222-21	BIOUG66608-H08	0.1801783	1.5503876	Diptera	Ephydridae	BOLD:ACO4648	51	7.7294683
OTU-82	GMPJA5233-21	BIOUG66609-A08	0.1801783	1.5503876	Diptera	Ephydridae	BOLD:ACO4648	51	7.7294683
OTU-82	GMPJA5249-21	BIOUG66609-B12	0.1801783	1.5503876	Diptera	Ephydridae	BOLD:ACO4648	51	7.7294683
OTU-82	GMPJA5255-21	BIOUG66609-C06	0.1801783	1.5503876	Diptera	Ephydridae	BOLD:ACO4648	51	7.7294683
OTU-82	GMPJA5291-21	BIOUG66609-F06	0.1801783	1.5503876	Diptera	Ephydridae	BOLD:ACO4648	51	7.7294683
OTU-82	GMPJA5356-21	BIOUG66610-C12	0.1801783	1.5503876	Diptera	Ephydridae	BOLD:ACO4648	51	7.7294683
OTU-82	GMPJA5415-21	BIOUG66610-H11	0.1801783	1.5503876	Diptera	Ephydridae	BOLD:ACO4648	51	7.7294683
OTU-82	GMPJA5440-21	BIOUG66611-C01	0.1801783	1.5503876	Diptera	Ephydridae	BOLD:ACO4648	51	7.7294683
OTU-82	GMPJA5452-21	BIOUG66611-D01	0.1801783	1.5503876	Diptera	Ephydridae	BOLD:ACO4648	51	7.7294683
OTU-82	GMPJA5481-21	BIOUG66611-F06	0.1801783	1.5503876	Diptera	Ephydridae	BOLD:ACO4648	51	7.7294683
OTU-82	GMPJA5505-21	BIOUG66611-H06	0.1801783	1.5503876	Diptera	Ephydridae	BOLD:ACO4648	51	7.7294683
OTU-82	GMPJA5516-21	BIOUG66612-A06	0.1801783	1.5503876	Diptera	Ephydridae	BOLD:ACO4648	51	7.7294683
OTU-82	GMPJA5540-21	BIOUG66612-C06	0.1801783	1.5503876	Diptera	Ephydridae	BOLD:ACO4648	51	7.7294683
OTU-82	GMPJA5552-21	BIOUG66612-D06	0.1801783	1.5503876	Diptera	Ephydridae	BOLD:ACO4648	51	7.7294683
OTU-82	GMPJA5886-21	BIOUG66615-H07	0.1801783	1.5503876	Hemiptera	Hemiptera		51	7.7294683
OTU-82	GMPJA6557-21	BIOUG66623-A02	0.1801783	1.5503876	Diptera	Ephydridae	BOLD:ACO4648	51	7.7294683
OTU-82	GMPJA6633-21	BIOUG66623-G06	0.1801783	1.5503876	Diptera	Ephydridae	BOLD:ACO4648	51	7.7294683
OTU-82	GMPJA6664-21	BIOUG66624-B02	0.1801783	1.5503876	Diptera	Ephydridae	BOLD:ACO4648	51	7.7294683
OTU-82	GMPJA6697-21	BIOUG66624-D11	0.1801783	1.5503876	Diptera	Ephydridae	BOLD:ACO4648	51	7.7294683
OTU-82	GMPJA6728-21	BIOUG66624-G06	0.1801783	1.5503876	Diptera	Ephydridae	BOLD:ACO4648	51	7.7294683
OTU-82	GMPJA6828-21	BIOUG66625-G11	0.1801783	1.5503876	Diptera	Ephydridae	BOLD:ACO4648	51	7.7294683
OTU-82	GMPJA6838-21	BIOUG66625-H09	0.1801783	1.5503876	Diptera	Ephydridae	BOLD:ACO4648	51	7.7294683
OTU-82	GMPJA6882-21	BIOUG66626-D06	0.1801783	1.5503876	Diptera	Ephydridae	BOLD:ACO4648	51	7.7294683
OTU-82	GMPJA6888-21	BIOUG66626-D12	0.1801783	1.5503876	Diptera	Ephydridae	BOLD:ACO4648	51	7.7294683
OTU-82	GMPJA7286-21	BIOUG66630-F06	0.1801783	1.5503876	Diptera	Ephydridae	BOLD:ACO4648	51	7.7294683
OTU-82	GMPJA7315-21	BIOUG66630-H11	0.1801783	1.5503876	Diptera	Ephydridae	BOLD:ACO4648	51	7.7294683
OTU-82	GMPJA7363-21	BIOUG66631-D12	0.1801783	1.5503876	Diptera	Ephydridae	BOLD:ACO4648	51	7.7294683
OTU-82	GMPJA7601-21	BIOUG66634-A01	0.1801783	1.5503876	Diptera	Ephydridae	BOLD:ACO4648	51	7.7294683
OTU-82	GMPJA7755-21	BIOUG66635-E12	0.1801783	1.5503876	Diptera	Ephydridae	BOLD:ACO4648	51	7.7294683
OTU-82	GMPJA7767-21	BIOUG66635-F12	0.1801783	1.5503876	Diptera	Ephydridae	BOLD:ACO4648	51	7.7294683
OTU-82	GMPJA8111-21	BIOUG66639-C12	0.1801783	1.5503876	Diptera	Ephydridae	BOLD:ACO4648	51	7.7294683
OTU-82	GMPJA8242-21	BIOUG66640-F12	0.1801783	1.5503876	Diptera	Ephydridae	BOLD:ACO4648	51	7.7294683
OTU-82	GMPJA8372-21	BIOUG66642-A12	0.1801783	1.5503876	Diptera	Ephydridae	BOLD:ACO4648	51	7.7294683
OTU-82	GMPJA10216-21	BIOUG70232-C06	0.1801783	1.5503876	Diptera	Ephydridae	BOLD:ACO4648	51	7.7294683
OTU-82	GMPJA10241-21	BIOUG70232-E07	0.1801783	1.5503876	Diptera	Ephydridae	BOLD:ACO4648	51	7.7294683
OTU-82	GMPJA10294-21	BIOUG70233-B01	0.1801783	1.5503876	Diptera	Ephydridae	BOLD:ACO4648	51	7.7294683
OTU-82	GMPJA10367-21	BIOUG70233-H02	0.1801783	1.5503876	Diptera	Ephydridae	BOLD:ACO4648	51	7.7294683
OTU-82	GMPJA10646-21	BIOUG70236-G08	0.1801783	1.5503876	Diptera	Ephydridae	BOLD:ACO4648	51	7.7294683
OTU-83	GMPJA239-21	BIOUG65657-H11	0.09545714	1.5503876	Psocodea	Psocodea		111	2.795699
OTU-83	GMPJA365-21	BIOUG65659-C07	0.09545714	1.5503876	Diptera	Megaselia halterata	BOLD:ABV8939	111	2.795699
OTU-83	GMPJA384-21	BIOUG65659-E02	0.09545714	1.5503876	Diptera	Megaselia halterata	BOLD:ABV8939	111	2.795699
OTU-83	GMPJA440-21	BIOUG65660-A11	0.09545714	1.5503876	Diptera	Megaselia halterata	BOLD:ABV8939	111	2.795699
OTU-83	GMPJA493-21	BIOUG65660-F04	0.09545714	1.5503876	Diptera	Megaselia halterata	BOLD:ABV8939	111	2.795699
OTU-83	GMPJA624-21	BIOUG65662-A05	0.09545714	1.5503876	Diptera	Megaselia halterata	BOLD:ABV8939	111	2.795699
OTU-83	GMPJA625-21	BIOUG65662-A06	0.09545714	1.5503876	Diptera	Megaselia halterata	BOLD:ABV8939	111	2.795699
OTU-83	GMPJA626-21	BIOUG65662-A07	0.09545714	1.5503876	Diptera	Megaselia halterata	BOLD:ABV8939	111	2.795699
OTU-83	GMPJA633-21	BIOUG65662-B02	0.09545714	1.5503876	Diptera	Megaselia halterata	BOLD:ABV8939	111	2.795699
OTU-83	GMPJA648-21	BIOUG65662-C05	0.09545714	1.5503876	Diptera	Megaselia halterata	BOLD:ABV8939	111	2.795699
OTU-83	GMPJA664-21	BIOUG65662-D09	0.09545714	1.5503876	Diptera	Megaselia halterata	BOLD:ABV8939	111	2.795699
OTU-83	GMPJA681-21	BIOUG65662-F02	0.09545714	1.5503876	Diptera	Megaselia halterata	BOLD:ABV8939	111	2.795699
OTU-83	GMPJA695-21	BIOUG65662-G04	0.09545714	1.5503876	Diptera	Megaselia halterata	BOLD:ABV8939	111	2.795699
OTU-83	GMPJA721-21	BIOUG65663-A07	0.09545714	1.5503876	Diptera	Megaselia halterata	BOLD:ABV8939	111	2.795699
OTU-83	GMPJA733-21	BIOUG65663-B07	0.09545714	1.5503876	Diptera	Megaselia halterata	BOLD:ABV8939	111	2.795699
OTU-83	GMPJA907-21	BIOUG65665-A03	0.09545714	1.5503876	Diptera	Megaselia halterata	BOLD:ABV8939	111	2.795699
OTU-83	GMPJA910-21	BIOUG65665-A06	0.09545714	1.5503876	Diptera	Megaselia halterata	BOLD:ABV8939	111	2.795699
OTU-83	GMPJA947-21	BIOUG65665-D07	0.09545714	1.5503876	Diptera	Megaselia halterata	BOLD:ABV8939	111	2.795699
OTU-83	GMPJA1027-21	BIOUG65666-C04	0.09545714	1.5503876	Diptera	Megaselia halterata	BOLD:ABV8939	111	2.795699
OTU-83	GMPJA1044-21	BIOUG65666-D09	0.09545714	1.5503876	Diptera	Megaselia halterata	BOLD:ABV8939	111	2.795699
OTU-83	GMPJA1050-21	BIOUG65666-E03	0.09545714	1.5503876	Diptera	Megaselia halterata	BOLD:ABV8939	111	2.795699
OTU-83	GMPJA1074-21	BIOUG65666-G03	0.09545714	1.5503876	Diptera	Megaselia halterata	BOLD:ABV8939	111	2.795699
OTU-83	GMPJA1152-21	BIOUG65667-E10	0.09545714	1.5503876	Diptera	Megaselia halterata	BOLD:ABV8939	111	2.795699
OTU-83	GMPJA1197-21	BIOUG65668-A08	0.09545714	1.5503876	Diptera	Megaselia halterata	BOLD:ABV8939	111	2.795699
OTU-83	GMPJA1310-21	BIOUG65669-C02	0.09545714	1.5503876	Diptera	Megaselia halterata	BOLD:ABV8939	111	2.795699
OTU-83	GMPJA1347-21	BIOUG65669-F03	0.09545714	1.5503876	Diptera	Megaselia halterata	BOLD:ABV8939	111	2.795699
OTU-83	GMPJA1364-21	BIOUG65669-G08	0.09545714	1.5503876	Diptera	Megaselia halterata	BOLD:ABV8939	111	2.795699
OTU-83	GMPJA1375-21	BIOUG65669-H07	0.09545714	1.5503876	Diptera	Megaselia halterata	BOLD:ABV8939	111	2.795699
OTU-83	GMPJA1377-21	BIOUG65669-H09	0.09545714	1.5503876	Diptera	Megaselia halterata	BOLD:ABV8939	111	2.795699
OTU-83	GMPJA1384-21	BIOUG65670-A05	0.09545714	1.5503876	Diptera	Megaselia halterata	BOLD:ABV8939	111	2.795699
OTU-83	GMPJA1436-21	BIOUG65670-E09	0.09545714	1.5503876	Diptera	Megaselia halterata	BOLD:ABV8939	111	2.795699
OTU-83	GMPJA1470-21	BIOUG65670-H07	0.09545714	1.5503876	Diptera	Megaselia halterata	BOLD:ABV8939	111	2.795699
OTU-83	GMPJA1475-21	BIOUG65671-A01	0.09545714	1.5503876	Diptera	Megaselia halterata	BOLD:ABV8939	111	2.795699
OTU-83	GMPJA1482-21	BIOUG65671-A08	0.09545714	1.5503876	Diptera	Megaselia halterata	BOLD:ABV8939	111	2.795699
OTU-83	GMPJA1561-21	BIOUG65671-H03	0.09545714	1.5503876	Diptera	Megaselia halterata	BOLD:ABV8939	111	2.795699
OTU-83	GMPJA1563-21	BIOUG65671-H05	0.09545714	1.5503876	Diptera	Megaselia halterata	BOLD:ABV8939	111	2.795699
OTU-83	GMPJA1565-21	BIOUG65671-H07	0.09545714	1.5503876	Diptera	Megaselia halterata	BOLD:ABV8939	111	2.795699
OTU-83	GMPJA1592-21	BIOUG65672-B11	0.09545714	1.5503876	Diptera	Megaselia halterata	BOLD:ABV8939	111	2.795699
OTU-83	GMPJA1594-21	BIOUG65672-C01	0.09545714	1.5503876	Diptera	Megaselia halterata	BOLD:ABV8939	111	2.795699
OTU-83	GMPJA1604-21	BIOUG65672-C11	0.09545714	1.5503876	Diptera	Megaselia halterata	BOLD:ABV8939	111	2.795699
OTU-83	GMPJA1621-21	BIOUG65672-E04	0.09545714	1.5503876	Diptera	Megaselia halterata	BOLD:ABV8939	111	2.795699
OTU-83	GMPJA1661-21	BIOUG65672-H08	0.09545714	1.5503876	Diptera	Megaselia halterata	BOLD:ABV8939	111	2.795699
OTU-83	GMPJA1691-21	BIOUG65673-C03	0.09545714	1.5503876	Diptera	Megaselia halterata	BOLD:ABV8939	111	2.795699
OTU-83	GMPJA1709-21	BIOUG65673-D09	0.09545714	1.5503876	Diptera	Megaselia halterata	BOLD:ABV8939	111	2.795699
OTU-83	GMPJA1727-21	BIOUG65673-F03	0.09545714	1.5503876	Diptera	Megaselia halterata	BOLD:ABV8939	111	2.795699
OTU-83	GMPJA1761-21	BIOUG65674-A02	0.09545714	1.5503876	Diptera	Megaselia halterata	BOLD:ABV8939	111	2.795699
OTU-83	GMPJA1766-21	BIOUG65674-A07	0.09545714	1.5503876	Diptera	Megaselia halterata	BOLD:ABV8939	111	2.795699
OTU-83	GMPJA1776-21	BIOUG65674-B05	0.09545714	1.5503876	Diptera	Megaselia halterata	BOLD:ABV8939	111	2.795699
OTU-83	GMPJA1786-21	BIOUG65674-C03	0.09545714	1.5503876	Diptera	Megaselia halterata	BOLD:ABV8939	111	2.795699
OTU-83	GMPJA1800-21	BIOUG65674-D05	0.09545714	1.5503876	Diptera	Megaselia halterata	BOLD:ABV8939	111	2.795699
OTU-83	GMPJA1851-21	BIOUG65674-H08	0.09545714	1.5503876	Diptera	Megaselia halterata	BOLD:ABV8939	111	2.795699
OTU-83	GMPJA1887-21	BIOUG65675-C09	0.09545714	1.5503876	Diptera	Megaselia halterata	BOLD:ABV8939	111	2.795699
OTU-83	GMPJA1898-21	BIOUG65675-D08	0.09545714	1.5503876	Diptera	Megaselia halterata	BOLD:ABV8939	111	2.795699
OTU-83	GMPJA1921-21	BIOUG65675-F07	0.09545714	1.5503876	Diptera	Megaselia halterata	BOLD:ABV8939	111	2.795699
OTU-83	GMPJA1942-21	BIOUG65675-H04	0.09545714	1.5503876	Diptera	Megaselia halterata	BOLD:ABV8939	111	2.795699
OTU-83	GMPJA2006-21	BIOUG65676-E09	0.09545714	1.5503876	Diptera	Megaselia halterata	BOLD:ABV8939	111	2.795699
OTU-83	GMPJA2030-21	BIOUG65676-G09	0.09545714	1.5503876	Diptera	Megaselia halterata	BOLD:ABV8939	111	2.795699
OTU-83	GMPJA2063-21	BIOUG65677-B07	0.09545714	1.5503876	Diptera	Megaselia halterata	BOLD:ABV8939	111	2.795699
OTU-83	GMPJA2079-21	BIOUG65677-C11	0.09545714	1.5503876	Diptera	Megaselia halterata	BOLD:ABV8939	111	2.795699
OTU-83	GMPJA2086-21	BIOUG65677-D06	0.09545714	1.5503876	Diptera	Megaselia halterata	BOLD:ABV8939	111	2.795699
OTU-83	GMPJA2090-21	BIOUG65677-D10	0.09545714	1.5503876	Diptera	Megaselia halterata	BOLD:ABV8939	111	2.795699
OTU-83	GMPJA2093-21	BIOUG65677-E01	0.09545714	1.5503876	Diptera	Megaselia halterata	BOLD:ABV8939	111	2.795699
OTU-83	GMPJA2106-21	BIOUG65677-F02	0.09545714	1.5503876	Diptera	Megaselia halterata	BOLD:ABV8939	111	2.795699
OTU-83	GMPJA2132-21	BIOUG65677-H04	0.09545714	1.5503876	Diptera	Megaselia halterata	BOLD:ABV8939	111	2.795699
OTU-83	GMPJA2144-21	BIOUG65678-A05	0.09545714	1.5503876	Diptera	Megaselia halterata	BOLD:ABV8939	111	2.795699
OTU-83	GMPJA2171-21	BIOUG65678-C08	0.09545714	1.5503876	Diptera	Megaselia halterata	BOLD:ABV8939	111	2.795699
OTU-83	GMPJA2175-21	BIOUG65678-C12	0.09545714	1.5503876	Diptera	Megaselia halterata	BOLD:ABV8939	111	2.795699
OTU-83	GMPJA2184-21	BIOUG65678-D09	0.09545714	1.5503876	Diptera	Megaselia halterata	BOLD:ABV8939	111	2.795699
OTU-83	GMPJA2194-21	BIOUG65678-E07	0.09545714	1.5503876	Diptera	Megaselia halterata	BOLD:ABV8939	111	2.795699
OTU-83	GMPJA2251-21	BIOUG65679-B05	0.09545714	1.5503876	Diptera	Megaselia halterata	BOLD:ABV8939	111	2.795699
OTU-83	GMPJA2316-21	BIOUG65679-G10	0.09545714	1.5503876	Diptera	Megaselia halterata	BOLD:ABV8939	111	2.795699
OTU-83	GMPJA2325-21	BIOUG65679-H07	0.09545714	1.5503876	Diptera	Megaselia halterata	BOLD:ABV8939	111	2.795699
OTU-83	GMPJA2333-21	BIOUG65680-A04	0.09545714	1.5503876	Diptera	Megaselia halterata	BOLD:ABV8939	111	2.795699
OTU-83	GMPJA2350-21	BIOUG65680-B09	0.09545714	1.5503876	Diptera	Megaselia halterata	BOLD:ABV8939	111	2.795699
OTU-83	GMPJA2355-21	BIOUG65680-C02	0.09545714	1.5503876	Diptera	Megaselia halterata	BOLD:ABV8939	111	2.795699
OTU-83	GMPJA2373-21	BIOUG65680-D08	0.09545714	1.5503876	Diptera	Megaselia halterata	BOLD:ABV8939	111	2.795699
OTU-83	GMPJA2387-21	BIOUG65680-E10	0.09545714	1.5503876	Diptera	Megaselia halterata	BOLD:ABV8939	111	2.795699
OTU-83	GMPJA2431-21	BIOUG65681-A07	0.09545714	1.5503876	Diptera	Megaselia halterata	BOLD:ABV8939	111	2.795699
OTU-83	GMPJA2445-21	BIOUG65681-B09	0.09545714	1.5503876	Diptera	Megaselia halterata	BOLD:ABV8939	111	2.795699
OTU-83	GMPJA2453-21	BIOUG65681-C05	0.09545714	1.5503876	Diptera	Megaselia halterata	BOLD:ABV8939	111	2.795699
OTU-83	GMPJA2476-21	BIOUG65681-E04	0.09545714	1.5503876	Diptera	Megaselia halterata	BOLD:ABV8939	111	2.795699
OTU-83	GMPJA2512-21	BIOUG65681-H04	0.09545714	1.5503876	Diptera	Megaselia halterata	BOLD:ABV8939	111	2.795699
OTU-83	GMPJA2518-21	BIOUG65681-H10	0.09545714	1.5503876	Diptera	Megaselia halterata	BOLD:ABV8939	111	2.795699
OTU-83	GMPJA2766-21	BIOUG65684-E09	0.09545714	1.5503876	Diptera	Megaselia halterata	BOLD:ABV8939	111	2.795699
OTU-83	GMPJA3061-21	BIOUG65687-B09	0.09545714	1.5503876	Diptera	Megaselia halterata	BOLD:ABV8939	111	2.795699
OTU-83	GMPJA3097-21	BIOUG65687-E09	0.09545714	1.5503876	Diptera	Megaselia halterata	BOLD:ABV8939	111	2.795699
OTU-83	GMPJA3099-21	BIOUG65687-E11	0.09545714	1.5503876	Diptera	Megaselia halterata	BOLD:ABV8939	111	2.795699
OTU-83	GMPJA3181-21	BIOUG65688-D10	0.09545714	1.5503876	Diptera	Megaselia halterata	BOLD:ABV8939	111	2.795699
OTU-83	GMPJA3199-21	BIOUG65688-F04	0.09545714	1.5503876	Diptera	Megaselia halterata	BOLD:ABV8939	111	2.795699
OTU-83	GMPJA3238-21	BIOUG65689-A08	0.09545714	1.5503876	Diptera	Megaselia halterata	BOLD:ABV8939	111	2.795699
OTU-83	GMPJA3256-21	BIOUG65689-C02	0.09545714	1.5503876	Diptera	Megaselia halterata	BOLD:ABV8939	111	2.795699
OTU-83	GMPJA3270-21	BIOUG65689-D04	0.09545714	1.5503876	Diptera	Megaselia halterata	BOLD:ABV8939	111	2.795699
OTU-83	GMPJA3298-21	BIOUG65689-F08	0.09545714	1.5503876	Diptera	Megaselia halterata	BOLD:ABV8939	111	2.795699
OTU-83	GMPJA3368-21	BIOUG65690-D07	0.09545714	1.5503876	Diptera	Megaselia halterata	BOLD:ABV8939	111	2.795699
OTU-83	GMPJA3401-21	BIOUG65690-G04	0.09545714	1.5503876	Diptera	Megaselia halterata	BOLD:ABV8939	111	2.795699
OTU-83	GMPJA3465-21	BIOUG65691-D09	0.09545714	1.5503876	Diptera	Megaselia halterata	BOLD:ABV8939	111	2.795699
OTU-83	GMPJA3467-21	BIOUG65691-D11	0.09545714	1.5503876	Diptera	Megaselia halterata	BOLD:ABV8939	111	2.795699
OTU-83	GMPJA3582-21	BIOUG65692-F07	0.09545714	1.5503876	Diptera	Megaselia halterata	BOLD:ABV8939	111	2.795699
OTU-83	GMPJA3625-21	BIOUG65693-B03	0.09545714	1.5503876	Diptera	Megaselia halterata	BOLD:ABV8939	111	2.795699
OTU-83	GMPJA3639-21	BIOUG65693-C05	0.09545714	1.5503876	Diptera	Megaselia halterata	BOLD:ABV8939	111	2.795699
OTU-83	GMPJA3655-21	BIOUG65693-D09	0.09545714	1.5503876	Diptera	Megaselia halterata	BOLD:ABV8939	111	2.795699
OTU-83	GMPJA4067-21	BIOUG65697-G05	0.09545714	1.5503876	Diptera	Megaselia halterata	BOLD:ABV8939	111	2.795699
OTU-83	GMPJA4212-21	BIOUG65699-C08	0.09545714	1.5503876	Diptera	Megaselia halterata	BOLD:ABV8939	111	2.795699
OTU-83	GMPJA4231-21	BIOUG65699-E03	0.09545714	1.5503876	Diptera	Megaselia halterata	BOLD:ABV8939	111	2.795699
OTU-83	GMPJA4232-21	BIOUG65699-E04	0.09545714	1.5503876	Diptera	Megaselia halterata	BOLD:ABV8939	111	2.795699
OTU-83	GMPJA4247-21	BIOUG65699-F07	0.09545714	1.5503876	Diptera	Megaselia halterata	BOLD:ABV8939	111	2.795699
OTU-83	GMPJA4269-21	BIOUG65699-H05	0.09545714	1.5503876	Diptera	Megaselia halterata	BOLD:ABV8939	111	2.795699
OTU-83	GMPJA4309-21	BIOUG65700-C10	0.09545714	1.5503876	Diptera	Megaselia halterata	BOLD:ABV8939	111	2.795699
OTU-83	GMPJA4404-21	BIOUG66601-C10	0.09545714	1.5503876	Diptera	Megaselia halterata	BOLD:ABV8939	111	2.795699
OTU-83	GMPJA4408-21	BIOUG66601-D02	0.09545714	1.5503876	Diptera	Megaselia halterata	BOLD:ABV8939	111	2.795699
OTU-83	GMPJA5206-21	BIOUG66608-G04	0.09545714	1.5503876	Diptera	Megaselia halterata	BOLD:ABV8939	111	2.795699
OTU-84	GMPJA236-21	BIOUG65657-H08	0.30721965	0.30721965	Coleoptera	Chrysomelidae	BOLD:ACG6153	2	17.204302
OTU-84	GMPJA237-21	BIOUG65657-H09	0.30721965	0.30721965	Coleoptera	Chrysomelidae	BOLD:ACG6153	2	17.204302
OTU-85	GMPJA259-21	BIOUG65658-B08	0.061443932	0.15360983	Hemiptera	Hysteroneura	BOLD:AAE2497	5	7.0063696
OTU-85	GMPJA611-21	BIOUG65661-H03	0.061443932	0.15360983	Hemiptera	Hysteroneura	BOLD:AAE2497	5	7.0063696
OTU-85	GMPJA830-21	BIOUG65664-B09	0.061443932	0.15360983	Hemiptera	Hysteroneura	BOLD:AAE2497	5	7.0063696
OTU-85	GMPJA831-21	BIOUG65664-B10	0.061443932	0.15360983	Hemiptera	Hysteroneura	BOLD:AAE2497	5	7.0063696
OTU-85	GMPJA836-21	BIOUG65664-C03	0.061443932	0.15360983	Hemiptera	Hysteroneura	BOLD:AAE2497	5	7.0063696
OTU-86	GMPJA255-21	BIOUG65658-B04	0.0	0.0	Hemiptera	Schizaphis graminum	BOLD:ABV9069	9	3.9938557
OTU-86	GMPJA615-21	BIOUG65661-H07	0.0	0.0	Hemiptera	Schizaphis graminum	BOLD:ABV9069	9	3.9938557
OTU-86	GMPJA807-21	BIOUG65663-H09	0.0	0.0	Hemiptera	Schizaphis graminum	BOLD:ABV9069	9	3.9938557
OTU-86	GMPJA843-21	BIOUG65664-C10	0.0	0.0	Hemiptera	Schizaphis graminum	BOLD:ABV9069	9	3.9938557
OTU-86	GMPJA844-21	BIOUG65664-C11	0.0	0.0	Hemiptera	Schizaphis graminum	BOLD:ABV9069	9	3.9938557
OTU-86	GMPJA867-21	BIOUG65664-E10	0.0	0.0	Hemiptera	Schizaphis graminum	BOLD:ABV9069	9	3.9938557
OTU-86	GMPJA869-21	BIOUG65664-E12	0.0	0.0	Hemiptera	Schizaphis graminum	BOLD:ABV9069	9	3.9938557
OTU-86	GMPJA2541-21	BIOUG65682-B10	0.0	0.0	Hemiptera	Schizaphis graminum	BOLD:ABV9069	9	3.9938557
OTU-86	GMPJA2608-21	BIOUG65682-H05	0.0	0.0	Hemiptera	Schizaphis graminum	BOLD:ABV9069	9	3.9938557
OTU-87	GMPJA264-21	BIOUG65658-C01	0	0	Hemiptera	Hemiptera		1	10.476191
OTU-88	GMPJA262-21	BIOUG65658-B11	0	0	Hemiptera	Rhopalosiphum	BOLD:AAE3554	1	6.6052227
OTU-89	GMPJA248-21	BIOUG65658-A09	0.0	0.0	Hemiptera	Aphis nerii	BOLD:AAC1372	6	6.9565215
OTU-89	GMPJA320-21	BIOUG65658-G09	0.0	0.0	Hemiptera	Aphis nerii	BOLD:AAC1372	6	6.9565215
OTU-89	GMPJA2542-21	BIOUG65682-B11	0.0	0.0	Hemiptera	Aphis nerii	BOLD:AAC1372	6	6.9565215
OTU-89	GMPJA2561-21	BIOUG65682-D06	0.0	0.0	Hemiptera	Aphis nerii	BOLD:AAC1372	6	6.9565215
OTU-89	GMPJA2592-21	BIOUG65682-G01	0.0	0.0	Hemiptera	Aphis nerii	BOLD:AAC1372	6	6.9565215
OTU-89	GMPJA2615-21	BIOUG65683-A01	0.0	0.0	Hemiptera	Aphis nerii	BOLD:AAC1372	6	6.9565215
OTU-90	GMPJA247-21	BIOUG65658-A08	0	0	Hemiptera	Hemiptera		1	20.238096
OTU-91	GMPJA249-21	BIOUG65658-A10	0.2367696	2.6190476	Hemiptera	Aphis	BOLD:AAA3070	68	3.2098765
OTU-91	GMPJA256-21	BIOUG65658-B05	0.2367696	2.6190476	Hemiptera	Aphis	BOLD:AAA3070	68	3.2098765
OTU-91	GMPJA257-21	BIOUG65658-B06	0.2367696	2.6190476	Hemiptera	Aphis	BOLD:AAA3070	68	3.2098765
OTU-91	GMPJA258-21	BIOUG65658-B07	0.2367696	2.6190476	Hemiptera	Aphis	BOLD:AAA3070	68	3.2098765
OTU-91	GMPJA260-21	BIOUG65658-B09	0.2367696	2.6190476	Hemiptera	Aphis	BOLD:AAA3070	68	3.2098765
OTU-91	GMPJA261-21	BIOUG65658-B10	0.2367696	2.6190476	Hemiptera	Aphis	BOLD:AAA3070	68	3.2098765
OTU-91	GMPJA263-21	BIOUG65658-B12	0.2367696	2.6190476	Hemiptera	Aphis	BOLD:AAA3070	68	3.2098765
OTU-91	GMPJA317-21	BIOUG65658-G06	0.2367696	2.6190476	Hemiptera	Aphis	BOLD:AAA3070	68	3.2098765
OTU-91	GMPJA322-21	BIOUG65658-G11	0.2367696	2.6190476	Hemiptera	Aphis	BOLD:AAA3070	68	3.2098765
OTU-91	GMPJA565-21	BIOUG65661-D05	0.2367696	2.6190476	Hemiptera	Aphis	BOLD:AAA3070	68	3.2098765
OTU-91	GMPJA567-21	BIOUG65661-D07	0.2367696	2.6190476	Hemiptera	Aphis	BOLD:AAA3070	68	3.2098765
OTU-91	GMPJA568-21	BIOUG65661-D08	0.2367696	2.6190476	Hemiptera	Aphis	BOLD:AAA3070	68	3.2098765
OTU-91	GMPJA2543-21	BIOUG65682-B12	0.2367696	2.6190476	Hemiptera	Aphis	BOLD:AAA3070	68	3.2098765
OTU-91	GMPJA2544-21	BIOUG65682-C01	0.2367696	2.6190476	Hemiptera	Aphis	BOLD:AAA3070	68	3.2098765
OTU-91	GMPJA2545-21	BIOUG65682-C02	0.2367696	2.6190476	Hemiptera	Aphis	BOLD:AAA3070	68	3.2098765
OTU-91	GMPJA2566-21	BIOUG65682-D11	0.2367696	2.6190476	Hemiptera	Aphis	BOLD:AAA3070	68	3.2098765
OTU-91	GMPJA2603-21	BIOUG65682-G12	0.2367696	2.6190476	Hemiptera	Aphis	BOLD:AAA3070	68	3.2098765
OTU-91	GMPJA2646-21	BIOUG65683-C08	0.2367696	2.6190476	Hemiptera	Aphis	BOLD:AAA3070	68	3.2098765
OTU-91	GMPJA2647-21	BIOUG65683-C09	0.2367696	2.6190476	Hemiptera	Aphis	BOLD:AAA3070	68	3.2098765
OTU-91	GMPJA2657-21	BIOUG65683-D07	0.2367696	2.6190476	Hemiptera	Aphis	BOLD:AAA3070	68	3.2098765
OTU-91	GMPJA2662-21	BIOUG65683-D12	0.2367696	2.6190476	Hemiptera	Aphis	BOLD:AAA3070	68	3.2098765
OTU-91	GMPJA2688-21	BIOUG65683-G02	0.2367696	2.6190476	Hemiptera	Aphis	BOLD:AAA3070	68	3.2098765
OTU-91	GMPJA2706-21	BIOUG65683-H08	0.2367696	2.6190476	Hemiptera	Aphis	BOLD:AAA3070	68	3.2098765
OTU-91	GMPJA2708-21	BIOUG65683-H10	0.2367696	2.6190476	Hemiptera	Aphis	BOLD:AAA3070	68	3.2098765
OTU-91	GMPJA3927-21	BIOUG65696-C08	0.2367696	2.6190476	Diptera	Diptera		68	3.2098765
OTU-91	GMPJA5843-21	BIOUG66615-D12	0.2367696	2.6190476	Hemiptera	Aphis	BOLD:AAA3070	68	3.2098765
OTU-91	GMPJA8893-21	BIOUG66647-B01	0.2367696	2.6190476	Hemiptera	Aphis	BOLD:AAA3070	68	3.2098765
OTU-91	GMPJA8897-21	BIOUG66647-B05	0.2367696	2.6190476	Hemiptera	Aphis	BOLD:AAA3070	68	3.2098765
OTU-91	GMPJA8898-21	BIOUG66647-B06	0.2367696	2.6190476	Hemiptera	Aphis	BOLD:AAA3070	68	3.2098765
OTU-91	GMPJA8925-21	BIOUG66647-D09	0.2367696	2.6190476	Hemiptera	Aphis	BOLD:AAA3070	68	3.2098765
OTU-91	GMPJA8926-21	BIOUG66647-D10	0.2367696	2.6190476	Hemiptera	Aphis	BOLD:AAA3070	68	3.2098765
OTU-91	GMPJA8927-21	BIOUG66647-D11	0.2367696	2.6190476	Hemiptera	Aphis	BOLD:AAA3070	68	3.2098765
OTU-91	GMPJA8928-21	BIOUG66647-D12	0.2367696	2.6190476	Hemiptera	Aphis	BOLD:AAA3070	68	3.2098765
OTU-91	GMPJA8935-21	BIOUG66647-E07	0.2367696	2.6190476	Hemiptera	Aphis	BOLD:AAA3070	68	3.2098765
OTU-91	GMPJA8939-21	BIOUG66647-E11	0.2367696	2.6190476	Hemiptera	Aphis	BOLD:AAA3070	68	3.2098765
OTU-91	GMPJA8940-21	BIOUG66647-E12	0.2367696	2.6190476	Hemiptera	Aphis	BOLD:AAA3070	68	3.2098765
OTU-91	GMPJA8961-21	BIOUG66647-G09	0.2367696	2.6190476	Hemiptera	Aphis	BOLD:AAA3070	68	3.2098765
OTU-91	GMPJA8973-21	BIOUG66647-H09	0.2367696	2.6190476	Hemiptera	Aphis	BOLD:AAA3070	68	3.2098765
OTU-91	GMPJA8974-21	BIOUG66647-H10	0.2367696	2.6190476	Hemiptera	Aphis	BOLD:AAA3070	68	3.2098765
OTU-91	GMPJA8984-21	BIOUG66648-A09	0.2367696	2.6190476	Hemiptera	Aphis	BOLD:AAA3070	68	3.2098765
OTU-91	GMPJA8989-21	BIOUG66648-B02	0.2367696	2.6190476	Hemiptera	Aphis	BOLD:AAA3070	68	3.2098765
OTU-91	GMPJA8990-21	BIOUG66648-B03	0.2367696	2.6190476	Hemiptera	Aphis	BOLD:AAA3070	68	3.2098765
OTU-91	GMPJA8996-21	BIOUG66648-B09	0.2367696	2.6190476	Hemiptera	Aphis	BOLD:AAA3070	68	3.2098765
OTU-91	GMPJA9006-21	BIOUG66648-C07	0.2367696	2.6190476	Hemiptera	Aphis	BOLD:AAA3070	68	3.2098765
OTU-91	GMPJA9013-21	BIOUG66648-D02	0.2367696	2.6190476	Hemiptera	Aphis	BOLD:AAA3070	68	3.2098765
OTU-91	GMPJA9026-21	BIOUG66648-E03	0.2367696	2.6190476	Hemiptera	Aphis	BOLD:AAA3070	68	3.2098765
OTU-91	GMPJA9028-21	BIOUG66648-E05	0.2367696	2.6190476	Hemiptera	Aphis	BOLD:AAA3070	68	3.2098765
OTU-91	GMPJA9037-21	BIOUG66648-F02	0.2367696	2.6190476	Hemiptera	Aphis	BOLD:AAA3070	68	3.2098765
OTU-91	GMPJA9047-21	BIOUG66648-F12	0.2367696	2.6190476	Hemiptera	Aphis	BOLD:AAA3070	68	3.2098765
OTU-91	GMPJA9049-21	BIOUG66648-G02	0.2367696	2.6190476	Hemiptera	Aphis	BOLD:AAA3070	68	3.2098765
OTU-91	GMPJA9086-21	BIOUG66649-B04	0.2367696	2.6190476	Hemiptera	Aphis	BOLD:AAA3070	68	3.2098765
OTU-91	GMPJA9098-21	BIOUG66649-C04	0.2367696	2.6190476	Hemiptera	Aphis	BOLD:AAA3070	68	3.2098765
OTU-91	GMPJA9104-21	BIOUG66649-C10	0.2367696	2.6190476	Hemiptera	Aphis	BOLD:AAA3070	68	3.2098765
OTU-91	GMPJA9115-21	BIOUG66649-D09	0.2367696	2.6190476	Hemiptera	Aphis	BOLD:AAA3070	68	3.2098765
OTU-91	GMPJA9116-21	BIOUG66649-D10	0.2367696	2.6190476	Hemiptera	Aphis	BOLD:AAA3070	68	3.2098765
OTU-91	GMPJA9120-21	BIOUG66649-E02	0.2367696	2.6190476	Hemiptera	Aphis	BOLD:AAA3070	68	3.2098765
OTU-91	GMPJA9122-21	BIOUG66649-E04	0.2367696	2.6190476	Hemiptera	Aphis	BOLD:AAA3070	68	3.2098765
OTU-91	GMPJA9125-21	BIOUG66649-E07	0.2367696	2.6190476	Hemiptera	Aphis	BOLD:AAA3070	68	3.2098765
OTU-91	GMPJA9133-21	BIOUG66649-F03	0.2367696	2.6190476	Hemiptera	Aphis	BOLD:AAA3070	68	3.2098765
OTU-91	GMPJA9141-21	BIOUG66649-F11	0.2367696	2.6190476	Hemiptera	Aphis	BOLD:AAA3070	68	3.2098765
OTU-91	GMPJA9149-21	BIOUG66649-G07	0.2367696	2.6190476	Hemiptera	Aphis	BOLD:AAA3070	68	3.2098765
OTU-91	GMPJA9154-21	BIOUG66649-G12	0.2367696	2.6190476	Hemiptera	Aphis	BOLD:AAA3070	68	3.2098765
OTU-91	GMPJA9944-21	BIOUG66658-B07	0.2367696	2.6190476	Hemiptera	Aphis	BOLD:AAA3070	68	3.2098765
OTU-91	GMPJA9997-21	BIOUG66658-F12	0.2367696	2.6190476	Hemiptera	Aphis	BOLD:AAA3070	68	3.2098765
OTU-91	GMPJA10415-21	BIOUG70234-D03	0.2367696	2.6190476	Hemiptera	Aphis	BOLD:AAA3070	68	3.2098765
OTU-91	GMPJA10425-21	BIOUG70234-E01	0.2367696	2.6190476	Hemiptera	Aphis	BOLD:AAA3070	68	3.2098765
OTU-91	GMPJA10525-21	BIOUG70235-E06	0.2367696	2.6190476	Hemiptera	Aphis	BOLD:AAA3070	68	3.2098765
OTU-91	GMPJA10733-21	BIOUG70237-F12	0.2367696	2.6190476	Hemiptera	Aphis	BOLD:AAA3070	68	3.2098765
OTU-92	GMPJA278-21	BIOUG65658-D03	0	0	Hymenoptera	Hymenoptera		1	5.2287583
OTU-93	GMPJA280-21	BIOUG65658-D05	0	0	Hymenoptera	Formicidae	BOLD:AEJ4811	1	6.1443934
OTU-94	GMPJA272-21	BIOUG65658-C09	1.0172143	2.0344286	Hymenoptera	Lepisiota	BOLD:AAK7987	4	15.8950615
OTU-94	GMPJA3952-21	BIOUG65696-E09	1.0172143	2.0344286	Hymenoptera	Lepisiota	BOLD:AAK7987	4	15.8950615
OTU-94	GMPJA4836-21	BIOUG66605-H02	1.0172143	2.0344286	Hemiptera	Hemiptera		4	15.8950615
OTU-94	GMPJA10697-21	BIOUG70237-C12	1.0172143	2.0344286	Hymenoptera	Lepisiota	BOLD:AAK7987	4	15.8950615
OTU-95	GMPJA273-21	BIOUG65658-C10	0	0	Hymenoptera	Paratrechina longicornis	BOLD:AEE9082	1	6.4516125
OTU-96	GMPJA267-21	BIOUG65658-C04	0.4308312	5.8524175	Hymenoptera	Pheidole	BOLD:AEN3454	33	13.210445
OTU-96	GMPJA268-21	BIOUG65658-C05	0.4308312	5.8524175	Hymenoptera	Pheidole	BOLD:AEN3454	33	13.210445
OTU-96	GMPJA269-21	BIOUG65658-C06	0.4308312	5.8524175	Hymenoptera	Pheidole	BOLD:AEN3454	33	13.210445
OTU-96	GMPJA880-21	BIOUG65664-F11	0.4308312	5.8524175	Hymenoptera	Pheidole	BOLD:AEN3454	33	13.210445
OTU-96	GMPJA881-21	BIOUG65664-F12	0.4308312	5.8524175	Hymenoptera	Pheidole	BOLD:AEN3454	33	13.210445
OTU-96	GMPJA2720-21	BIOUG65684-A11	0.4308312	5.8524175	Hymenoptera	Pheidole	BOLD:AEN3454	33	13.210445
OTU-96	GMPJA3669-21	BIOUG65693-E11	0.4308312	5.8524175	Diptera	Diptera		33	13.210445
OTU-96	GMPJA3950-21	BIOUG65696-E07	0.4308312	5.8524175	Hymenoptera	Pheidole	BOLD:AEN3454	33	13.210445
OTU-96	GMPJA3951-21	BIOUG65696-E08	0.4308312	5.8524175	Hymenoptera	Pheidole	BOLD:AEN3454	33	13.210445
OTU-96	GMPJA3953-21	BIOUG65696-E10	0.4308312	5.8524175	Hymenoptera	Pheidole	BOLD:AEN3454	33	13.210445
OTU-96	GMPJA3963-21	BIOUG65696-F08	0.4308312	5.8524175	Hymenoptera	Pheidole	BOLD:AEN3454	33	13.210445
OTU-96	GMPJA3964-21	BIOUG65696-F09	0.4308312	5.8524175	Hymenoptera	Pheidole	BOLD:AEN3454	33	13.210445
OTU-96	GMPJA3967-21	BIOUG65696-F12	0.4308312	5.8524175	Hymenoptera	Pheidole	BOLD:AEN3454	33	13.210445
OTU-96	GMPJA5723-21	BIOUG66614-B11	0.4308312	5.8524175	Hymenoptera	Pheidole	BOLD:AEN3454	33	13.210445
OTU-96	GMPJA5725-21	BIOUG66614-C01	0.4308312	5.8524175	Hymenoptera	Pheidole	BOLD:AEN3454	33	13.210445
OTU-96	GMPJA5731-21	BIOUG66614-C07	0.4308312	5.8524175	Hymenoptera	Pheidole	BOLD:AEN3454	33	13.210445
OTU-96	GMPJA5732-21	BIOUG66614-C08	0.4308312	5.8524175	Hymenoptera	Pheidole	BOLD:AEN3454	33	13.210445
OTU-96	GMPJA5733-21	BIOUG66614-C09	0.4308312	5.8524175	Hymenoptera	Pheidole	BOLD:AEN3454	33	13.210445
OTU-96	GMPJA5734-21	BIOUG66614-C10	0.4308312	5.8524175	Hymenoptera	Pheidole	BOLD:AEN3454	33	13.210445
OTU-96	GMPJA5749-21	BIOUG66614-E01	0.4308312	5.8524175	Hymenoptera	Pheidole	BOLD:AEN3454	33	13.210445
OTU-96	GMPJA6343-21	BIOUG66620-G01	0.4308312	5.8524175	Hymenoptera	Pheidole	BOLD:AEN3454	33	13.210445
OTU-96	GMPJA6344-21	BIOUG66620-G02	0.4308312	5.8524175	Hymenoptera	Pheidole	BOLD:AEN3454	33	13.210445
OTU-96	GMPJA6345-21	BIOUG66620-G03	0.4308312	5.8524175	Hymenoptera	Pheidole	BOLD:AEN3454	33	13.210445
OTU-96	GMPJA6346-21	BIOUG66620-G04	0.4308312	5.8524175	Hymenoptera	Pheidole	BOLD:AEN3454	33	13.210445
OTU-96	GMPJA7100-21	BIOUG66628-F10	0.4308312	5.8524175	Hymenoptera	Pheidole	BOLD:AEN3454	33	13.210445
OTU-96	GMPJA7101-21	BIOUG66628-F11	0.4308312	5.8524175	Hymenoptera	Pheidole	BOLD:AEN3454	33	13.210445
OTU-96	GMPJA7102-21	BIOUG66628-F12	0.4308312	5.8524175	Hymenoptera	Pheidole	BOLD:AEN3454	33	13.210445
OTU-96	GMPJA7105-21	BIOUG66628-G03	0.4308312	5.8524175	Hymenoptera	Pheidole	BOLD:AEN3454	33	13.210445
OTU-96	GMPJA10685-21	BIOUG70237-B12	0.4308312	5.8524175	Hymenoptera	Pheidole	BOLD:AEN3454	33	13.210445
OTU-96	GMPJA10691-21	BIOUG70237-C06	0.4308312	5.8524175	Hymenoptera	Pheidole	BOLD:AEN3454	33	13.210445
OTU-96	GMPJA10693-21	BIOUG70237-C08	0.4308312	5.8524175	Hymenoptera	Pheidole	BOLD:AEN3454	33	13.210445
OTU-96	GMPJA10709-21	BIOUG70237-D12	0.4308312	5.8524175	Hymenoptera	Pheidole	BOLD:AEN3454	33	13.210445
OTU-96	GMPJA10715-21	BIOUG70237-E06	0.4308312	5.8524175	Hymenoptera	Pheidole	BOLD:AEN3454	33	13.210445
OTU-97	GMPJA270-21	BIOUG65658-C07	0	0	Hymenoptera	Hymenoptera		1	22.33677
OTU-98	GMPJA265-21	BIOUG65658-C02	0.11333307	1.4084507	Hemiptera	Rhopalosiphum rufiabdominale	BOLD:AAI0406	38	3.6093419
OTU-98	GMPJA316-21	BIOUG65658-G05	0.11333307	1.4084507	Hemiptera	Rhopalosiphum rufiabdominale	BOLD:AAI0406	38	3.6093419
OTU-98	GMPJA318-21	BIOUG65658-G07	0.11333307	1.4084507	Hemiptera	Rhopalosiphum rufiabdominale	BOLD:AAI0406	38	3.6093419
OTU-98	GMPJA319-21	BIOUG65658-G08	0.11333307	1.4084507	Hemiptera	Rhopalosiphum rufiabdominale	BOLD:AAI0406	38	3.6093419
OTU-98	GMPJA321-21	BIOUG65658-G10	0.11333307	1.4084507	Hemiptera	Rhopalosiphum rufiabdominale	BOLD:AAI0406	38	3.6093419
OTU-98	GMPJA329-21	BIOUG65658-H06	0.11333307	1.4084507	Hemiptera	Rhopalosiphum rufiabdominale	BOLD:AAI0406	38	3.6093419
OTU-98	GMPJA566-21	BIOUG65661-D06	0.11333307	1.4084507	Hemiptera	Rhopalosiphum rufiabdominale	BOLD:AAI0406	38	3.6093419
OTU-98	GMPJA569-21	BIOUG65661-D09	0.11333307	1.4084507	Hemiptera	Rhopalosiphum rufiabdominale	BOLD:AAI0406	38	3.6093419
OTU-98	GMPJA602-21	BIOUG65661-G06	0.11333307	1.4084507	Hemiptera	Rhopalosiphum rufiabdominale	BOLD:AAI0406	38	3.6093419
OTU-98	GMPJA605-21	BIOUG65661-G09	0.11333307	1.4084507	Hemiptera	Rhopalosiphum rufiabdominale	BOLD:AAI0406	38	3.6093419
OTU-98	GMPJA608-21	BIOUG65661-G12	0.11333307	1.4084507	Hemiptera	Rhopalosiphum rufiabdominale	BOLD:AAI0406	38	3.6093419
OTU-98	GMPJA616-21	BIOUG65661-H08	0.11333307	1.4084507	Hemiptera	Rhopalosiphum rufiabdominale	BOLD:AAI0406	38	3.6093419
OTU-98	GMPJA619-21	BIOUG65661-H11	0.11333307	1.4084507	Hemiptera	Rhopalosiphum rufiabdominale	BOLD:AAI0406	38	3.6093419
OTU-98	GMPJA803-21	BIOUG65663-H05	0.11333307	1.4084507	Hemiptera	Rhopalosiphum rufiabdominale	BOLD:AAI0406	38	3.6093419
OTU-98	GMPJA804-21	BIOUG65663-H06	0.11333307	1.4084507	Hemiptera	Rhopalosiphum rufiabdominale	BOLD:AAI0406	38	3.6093419
OTU-98	GMPJA805-21	BIOUG65663-H07	0.11333307	1.4084507	Hemiptera	Rhopalosiphum rufiabdominale	BOLD:AAI0406	38	3.6093419
OTU-98	GMPJA808-21	BIOUG65663-H10	0.11333307	1.4084507	Hemiptera	Rhopalosiphum rufiabdominale	BOLD:AAI0406	38	3.6093419
OTU-98	GMPJA809-21	BIOUG65663-H11	0.11333307	1.4084507	Hemiptera	Rhopalosiphum rufiabdominale	BOLD:AAI0406	38	3.6093419
OTU-98	GMPJA832-21	BIOUG65664-B11	0.11333307	1.4084507	Hemiptera	Rhopalosiphum rufiabdominale	BOLD:AAI0406	38	3.6093419
OTU-98	GMPJA833-21	BIOUG65664-B12	0.11333307	1.4084507	Hemiptera	Rhopalosiphum rufiabdominale	BOLD:AAI0406	38	3.6093419
OTU-98	GMPJA835-21	BIOUG65664-C02	0.11333307	1.4084507	Hemiptera	Rhopalosiphum rufiabdominale	BOLD:AAI0406	38	3.6093419
OTU-98	GMPJA837-21	BIOUG65664-C04	0.11333307	1.4084507	Hemiptera	Rhopalosiphum rufiabdominale	BOLD:AAI0406	38	3.6093419
OTU-98	GMPJA838-21	BIOUG65664-C05	0.11333307	1.4084507	Hemiptera	Rhopalosiphum rufiabdominale	BOLD:AAI0406	38	3.6093419
OTU-98	GMPJA839-21	BIOUG65664-C06	0.11333307	1.4084507	Hemiptera	Rhopalosiphum rufiabdominale	BOLD:AAI0406	38	3.6093419
OTU-98	GMPJA842-21	BIOUG65664-C09	0.11333307	1.4084507	Hemiptera	Rhopalosiphum rufiabdominale	BOLD:AAI0406	38	3.6093419
OTU-98	GMPJA2780-21	BIOUG65684-F11	0.11333307	1.4084507		Arachnida		38	3.6093419
OTU-98	GMPJA8904-21	BIOUG66647-B12	0.11333307	1.4084507	Hemiptera	Rhopalosiphum rufiabdominale	BOLD:AAI0406	38	3.6093419
OTU-98	GMPJA8942-21	BIOUG66647-F02	0.11333307	1.4084507	Hemiptera	Rhopalosiphum rufiabdominale	BOLD:AAI0406	38	3.6093419
OTU-98	GMPJA8971-21	BIOUG66647-H07	0.11333307	1.4084507	Hemiptera	Rhopalosiphum rufiabdominale	BOLD:AAI0406	38	3.6093419
OTU-98	GMPJA8985-21	BIOUG66648-A10	0.11333307	1.4084507	Hemiptera	Rhopalosiphum rufiabdominale	BOLD:AAI0406	38	3.6093419
OTU-98	GMPJA9005-21	BIOUG66648-C06	0.11333307	1.4084507	Hemiptera	Rhopalosiphum rufiabdominale	BOLD:AAI0406	38	3.6093419
OTU-98	GMPJA9020-21	BIOUG66648-D09	0.11333307	1.4084507	Hemiptera	Rhopalosiphum rufiabdominale	BOLD:AAI0406	38	3.6093419
OTU-98	GMPJA9045-21	BIOUG66648-F10	0.11333307	1.4084507	Hemiptera	Rhopalosiphum rufiabdominale	BOLD:AAI0406	38	3.6093419
OTU-98	GMPJA9069-21	BIOUG66648-H10	0.11333307	1.4084507	Hemiptera	Rhopalosiphum rufiabdominale	BOLD:AAI0406	38	3.6093419
OTU-98	GMPJA9121-21	BIOUG66649-E03	0.11333307	1.4084507	Hemiptera	Rhopalosiphum rufiabdominale	BOLD:AAI0406	38	3.6093419
OTU-98	GMPJA9148-21	BIOUG66649-G06	0.11333307	1.4084507	Hemiptera	Rhopalosiphum rufiabdominale	BOLD:AAI0406	38	3.6093419
OTU-98	GMPJA9159-21	BIOUG66649-H05	0.11333307	1.4084507	Hemiptera	Rhopalosiphum rufiabdominale	BOLD:AAI0406	38	3.6093419
OTU-98	GMPJA9162-21	BIOUG66649-H08	0.11333307	1.4084507	Hemiptera	Rhopalosiphum rufiabdominale	BOLD:AAI0406	38	3.6093419
OTU-99	GMPJA266-21	BIOUG65658-C03	0.0	0.0	Hemiptera	Shivaphis	BOLD:AAH9588	4	10.550459
OTU-99	GMPJA2538-21	BIOUG65682-B07	0.0	0.0	Hemiptera	Shivaphis	BOLD:AAH9588	4	10.550459
OTU-99	GMPJA2632-21	BIOUG65683-B06	0.0	0.0	Hemiptera	Shivaphis	BOLD:AAH9588	4	10.550459
OTU-99	GMPJA10393-21	BIOUG70234-B05	0.0	0.0	Hemiptera	Shivaphis	BOLD:AAH9588	4	10.550459
OTU-100	GMPJA296-21	BIOUG65658-E09	1.010101	1.010101	Hymenoptera	Diapriinae		2	3.686636
OTU-100	GMPJA2961-21	BIOUG65686-B04	1.010101	1.010101	Hymenoptera	Diapriinae	BOLD:AEJ9963	2	3.686636
OTU-101	GMPJA297-21	BIOUG65658-E10	0	0	Hymenoptera	Dinotrema	BOLD:AEK0140	1	6.758833
OTU-102	GMPJA293-21	BIOUG65658-E06	0.0	0.0	Hymenoptera	Ichneumonidae	BOLD:ACS4476	2	14.814815
OTU-102	GMPJA595-21	BIOUG65661-F11	0.0	0.0	Hymenoptera	Ichneumonidae	BOLD:ACS4476	2	14.814815
OTU-103	GMPJA294-21	BIOUG65658-E07	0.22939105	0.41152263	Hymenoptera	Hemiptarsenus varicornis	BOLD:AAZ3427	10	8.607199
OTU-103	GMPJA585-21	BIOUG65661-F01	0.22939105	0.41152263	Hymenoptera	Hemiptarsenus varicornis	BOLD:AAZ3427	10	8.607199
OTU-103	GMPJA6005-21	BIOUG66617-B08	0.22939105	0.41152263	Hymenoptera	Hemiptarsenus varicornis	BOLD:AAZ3427	10	8.607199
OTU-103	GMPJA6076-21	BIOUG66617-H07	0.22939105	0.41152263	Hymenoptera	Hemiptarsenus varicornis	BOLD:AAZ3427	10	8.607199
OTU-103	GMPJA9356-21	BIOUG66652-A01	0.22939105	0.41152263	Hymenoptera	Hemiptarsenus varicornis	BOLD:AAZ3427	10	8.607199
OTU-103	GMPJA9724-21	BIOUG66655-G12	0.22939105	0.41152263	Hymenoptera	Hemiptarsenus varicornis	BOLD:AAZ3427	10	8.607199
OTU-103	GMPJA9788-21	BIOUG66656-E05	0.22939105	0.41152263	Hymenoptera	Hemiptarsenus varicornis	BOLD:AAZ3427	10	8.607199
OTU-103	GMPJA9873-21	BIOUG66657-D07	0.22939105	0.41152263	Hymenoptera	Hemiptarsenus varicornis	BOLD:AAZ3427	10	8.607199
OTU-103	GMPJA10174-21	BIOUG70231-G11	0.22939105	0.41152263	Hymenoptera	Hemiptarsenus varicornis	BOLD:AAZ3427	10	8.607199
OTU-103	GMPJA10180-21	BIOUG70231-H05	0.22939105	0.41152263	Hymenoptera	Hemiptarsenus varicornis	BOLD:AAZ3427	10	8.607199
OTU-104	GMPJA290-21	BIOUG65658-E03	0.0	0.0	Hymenoptera	Dolichogenidea	BOLD:AAB1926	2	14.746544
OTU-104	GMPJA9475-21	BIOUG66653-C01	0.0	0.0	Hymenoptera	Dolichogenidea	BOLD:AAB1926	2	14.746544
OTU-105	GMPJA291-21	BIOUG65658-E04	0.18379308	1.5649452	Hymenoptera	Figitidae	BOLD:ABX2011	17	8.75576
OTU-105	GMPJA574-21	BIOUG65661-E02	0.18379308	1.5649452	Hymenoptera	Figitidae	BOLD:ABX2011	17	8.75576
OTU-105	GMPJA575-21	BIOUG65661-E03	0.18379308	1.5649452	Hymenoptera	Figitidae	BOLD:ABX2011	17	8.75576
OTU-105	GMPJA576-21	BIOUG65661-E04	0.18379308	1.5649452	Hymenoptera	Figitidae	BOLD:ABX2011	17	8.75576
OTU-105	GMPJA577-21	BIOUG65661-E05	0.18379308	1.5649452	Hymenoptera	Figitidae	BOLD:ABX2011	17	8.75576
OTU-105	GMPJA578-21	BIOUG65661-E06	0.18379308	1.5649452	Hymenoptera	Figitidae	BOLD:ABX2011	17	8.75576
OTU-105	GMPJA579-21	BIOUG65661-E07	0.18379308	1.5649452	Hymenoptera	Figitidae	BOLD:ABX2011	17	8.75576
OTU-105	GMPJA792-21	BIOUG65663-G06	0.18379308	1.5649452	Hymenoptera	Figitidae	BOLD:ABX2011	17	8.75576
OTU-105	GMPJA793-21	BIOUG65663-G07	0.18379308	1.5649452	Hymenoptera	Figitidae	BOLD:ABX2011	17	8.75576
OTU-105	GMPJA794-21	BIOUG65663-G08	0.18379308	1.5649452	Hymenoptera	Figitidae	BOLD:ABX2011	17	8.75576
OTU-105	GMPJA795-21	BIOUG65663-G09	0.18379308	1.5649452	Hymenoptera	Figitidae	BOLD:ABX2011	17	8.75576
OTU-105	GMPJA796-21	BIOUG65663-G10	0.18379308	1.5649452	Hymenoptera	Figitidae	BOLD:ABX2011	17	8.75576
OTU-105	GMPJA899-21	BIOUG65664-H06	0.18379308	1.5649452	Hymenoptera	Figitidae	BOLD:ABX2011	17	8.75576
OTU-105	GMPJA902-21	BIOUG65664-H09	0.18379308	1.5649452	Hymenoptera	Figitidae	BOLD:ABX2011	17	8.75576
OTU-105	GMPJA2831-21	BIOUG65685-C03	0.18379308	1.5649452	Hymenoptera	Figitidae	BOLD:ABX2011	17	8.75576
OTU-105	GMPJA4050-21	BIOUG65697-E12	0.18379308	1.5649452	Diptera	Diptera		17	8.75576
OTU-105	GMPJA9713-21	BIOUG66655-G01	0.18379308	1.5649452	Hymenoptera	Figitidae	BOLD:ABX2011	17	8.75576
OTU-106	GMPJA284-21	BIOUG65658-D09	0	0	Hymenoptera	Hymenoptera		1	6.5727696
OTU-107	GMPJA289-21	BIOUG65658-E02	0	0	Hymenoptera	Hymenoptera		1	11.623932
OTU-108	GMPJA309-21	BIOUG65658-F10	0	0	Lepidoptera	Lepidoptera	BOLD:AEJ7092	1	19.248827
OTU-109	GMPJA306-21	BIOUG65658-F07	0.0	0.0	Hymenoptera	Asobara	BOLD:ACE4724	5	11.674348
OTU-109	GMPJA570-21	BIOUG65661-D10	0.0	0.0	Hymenoptera	Asobara	BOLD:ACE4724	5	11.674348
OTU-109	GMPJA571-21	BIOUG65661-D11	0.0	0.0	Hymenoptera	Asobara	BOLD:ACE4724	5	11.674348
OTU-109	GMPJA573-21	BIOUG65661-E01	0.0	0.0	Hymenoptera	Asobara	BOLD:ACE4724	5	11.674348
OTU-109	GMPJA586-21	BIOUG65661-F02	0.0	0.0	Hymenoptera	Asobara	BOLD:ACE4724	5	11.674348
OTU-110	GMPJA305-21	BIOUG65658-F06	0	0	Hymenoptera	Hymenoptera		1	14.439323
OTU-111	GMPJA304-21	BIOUG65658-F05	0.7238925	1.242236	Hymenoptera	Mymar	BOLD:ABX2026	7	11.52648
OTU-111	GMPJA9607-21	BIOUG66654-F02	0.7238925	1.242236	Hymenoptera	Mymar	BOLD:ABX2026	7	11.52648
OTU-111	GMPJA9608-21	BIOUG66654-F03	0.7238925	1.242236	Hymenoptera	Mymar	BOLD:ABX2026	7	11.52648
OTU-111	GMPJA9633-21	BIOUG66654-H04	0.7238925	1.242236	Hymenoptera	Mymar	BOLD:ABX2026	7	11.52648
OTU-111	GMPJA9734-21	BIOUG66655-H10	0.7238925	1.242236	Hymenoptera	Mymar	BOLD:ABX2026	7	11.52648
OTU-111	GMPJA9758-21	BIOUG66656-B11	0.7238925	1.242236	Hymenoptera	Mymar	BOLD:ABX2026	7	11.52648
OTU-111	GMPJA9904-21	BIOUG66657-G02	0.7238925	1.242236	Hymenoptera	Mymar	BOLD:ABX2026	7	11.52648
OTU-112	GMPJA302-21	BIOUG65658-F03	0.0	0.0	Hymenoptera	Tetracneminae	BOLD:ACP0359	3	12.269938
[truncated: 7,453 more rows]
